# Supplementary material for: Crystal structure of (4,4′-bipyridyl-κN)bis­[N-(2-hydroxy­ethyl)-N-iso­propyl­dithio­carbamato-κ2 S,S′]zinc(II)–4,4′-bipyridyl (2/1) and its isostructural cadmium(II) analogue
Source: Acta Crystallogr E Crystallogr Commun. 2017 Oct 13;73(Pt 11):1642–6. doi: 10.1107/S2056989017014396 (PMC5683481; doi:10.1107/S2056989017014396)
Supplement: Supplementary file 1 [file e-73-01642-sup1.cif]

##############################################################################
#                                                                            #
# This CIF contains the data in a paper accepted for publication in          #
# Acta Crystallographica Section E. It conforms to the requirements of       #
# Notes for Authors for Acta Crystallographica Section E, and has been       #
# peer reviewed under the auspices of the IUCr Commission on Journals.       #
#                                                                            #
# Full details of the Crystallographic Information File format               #
# are given in the paper "The Crystallographic Information File (CIF):       #
# a New Standard Archive File for Crystallography" by S. R. Hall, F. H.      #
# Allen and I. D. Brown [Acta Cryst. (1991), A47, 655-685].                  #
#                                                                            #
# The current version of the core CIF dictionary is obtainable from          #
# ftp://ftp.iucr.org/pub/cif_core.dic.                                       #
#                                                                            #
# Software is freely available for graphical display of the structure(s)     #
# in this CIF. For information consult the CIF software page                 #
# http://www.iucr.org/resources/cif/software.                                #
#                                                                            #
# This file may be used for bona fide research purposes within the           #
# scientific community so long as proper attribution is given to the journal # 
# article from which it was obtained.                                        #
#                                                                            #
##############################################################################
data_I
_audit_creation_method     'SHELXL-2014/7'
_chemical_name_systematic
;\
(4,4'-Bipyridyl-\k<i>N</i>)bis[<i>N</i>-(2-hydroxyethyl)-<i>N</i>-\
isopropyldithiocarbamato-\k^2^<i>S</i>,<i>S</i>']zinc(II)--4,4'-bipyridyl (2/1)
;
_chemical_name_common     ?
_chemical_formula_moiety     'C22 H32 N4 O2 S4 Zn, 0.5(C10 H8 N2)'
_chemical_formula_sum     'C27 H36 N5 O2 S4 Zn'
_chemical_formula_iupac
;
[Zn (C6 H12 N O S2)2 (C10 H8 N2)], 0.5C10 H8 N2
;
_chemical_formula_weight     656.22
_chemical_melting_point     ?
_shelx_space_group_comment
;
The symmetry employed for this shelxl refinement is uniquely defined
by the following loop, which should always be used as a source of
symmetry information in preference to the above space-group names.
They are only intended as comments.
;
_space_group_crystal_system     monoclinic
_space_group_name_H-M_alt     'C 2/c'
_space_group_name_Hall     '-C 2yc'
loop_
    _space_group_symop_operation_xyz
    'x, y, z'
    '-x, y, -z+1/2'
    'x+1/2, y+1/2, z'
    '-x+1/2, y+1/2, -z+1/2'
    '-x, -y, -z'
    'x, -y, z-1/2'
    '-x+1/2, -y+1/2, -z'
    'x+1/2, -y+1/2, z-1/2'
_cell_length_a     22.418(5)
_cell_length_b     11.501(2)
_cell_length_c     25.094(5)
_cell_angle_alpha     90
_cell_angle_beta     105.50(3)
_cell_angle_gamma     90
_cell_volume     6235(2)
_cell_formula_units_Z     8
_cell_measurement_reflns_used     3045
_cell_measurement_theta_min     2.2713
_cell_measurement_theta_max     25.2085
_cell_measurement_temperature     100(2)
_exptl_crystal_description     block
_exptl_crystal_colour     yellow
_exptl_crystal_size_max     0.30
_exptl_crystal_size_mid     0.20
_exptl_crystal_size_min     0.20
_exptl_crystal_density_diffrn     1.398
_exptl_crystal_density_meas     ?
_exptl_crystal_density_method     ?
_exptl_crystal_F_000     2744
_exptl_absorpt_coefficient_mu     1.089
_exptl_absorpt_correction_type     multi-scan
_exptl_absorpt_process_details
;
(SADABS; Sheldrick, 1996)
;
_shelx_estimated_absorpt_T_min     0.968
_shelx_estimated_absorpt_T_max     0.979
_exptl_absorpt_correction_T_min     0.9681
_exptl_absorpt_correction_T_max     0.9786
_diffrn_ambient_temperature     100(2)
_diffrn_radiation_type     MoK\a
_diffrn_radiation_wavelength     0.71073
_diffrn_radiation_source     'fine-focus sealed tube'
_diffrn_radiation_monochromator     graphite
_diffrn_measurement_device_type     'Bruker SMART APEX CCD'
_diffrn_measurement_method     '\w scans'
_diffrn_detector_area_resol_mean     ?
_diffrn_reflns_number     31204
_diffrn_reflns_av_R_equivalents     0.0823
_diffrn_reflns_theta_min     2.006
_diffrn_reflns_theta_max     28.306
_diffrn_reflns_theta_full     25.242
_diffrn_measured_fraction_theta_max     0.997
_diffrn_measured_fraction_theta_full     0.997
_diffrn_reflns_limit_h_min     -27
_diffrn_reflns_limit_h_max     29
_diffrn_reflns_limit_k_min     -15
_diffrn_reflns_limit_k_max     15
_diffrn_reflns_limit_l_min     -33
_diffrn_reflns_limit_l_max     33
_diffrn_standards_number     0
_diffrn_standards_interval_count     0
_diffrn_standards_interval_time     0
_diffrn_standards_decay_%     0
_refine_special_details     ?
_reflns_number_total     7738
_reflns_number_gt     5204
_reflns_threshold_expression     'I > 2\s(I)'
_refine_ls_structure_factor_coef     Fsqd
_refine_ls_matrix_type     full
_refine_ls_R_factor_all     0.0773
_refine_ls_R_factor_gt     0.0409
_refine_ls_wR_factor_gt     0.0812
_refine_ls_wR_factor_ref     0.0964
_refine_ls_goodness_of_fit_ref     0.996
_refine_ls_restrained_S_all     0.996
_refine_ls_number_reflns     7738
_refine_ls_number_parameters     358
_refine_ls_number_restraints     2
_refine_ls_hydrogen_treatment     mixed
_refine_ls_weighting_scheme     calc
_refine_ls_weighting_details
                      'w=1/[\s^2^(Fo^2^)+(0.0351P)^2^] where P=(Fo^2^+2Fc^2^)/3'
_atom_sites_solution_hydrogens     mixed
_atom_sites_solution_primary     direct
_atom_sites_solution_secondary     ?
_refine_ls_shift/su_max     0.000
_refine_ls_shift/su_mean     0.000
_refine_diff_density_max     0.475
_refine_diff_density_min     -0.455
_refine_ls_extinction_method     none
_refine_ls_extinction_coef     .
loop_
    _atom_type_symbol
    _atom_type_description
    _atom_type_scat_dispersion_real
    _atom_type_scat_dispersion_imag
    _atom_type_scat_source
    'C' 'C' 0.0033 0.0016
                         'International Tables Vol C Tables 4.2.6.8 and 6.1.1.4'
    'H' 'H' 0.0000 0.0000
                         'International Tables Vol C Tables 4.2.6.8 and 6.1.1.4'
    'N' 'N' 0.0061 0.0033
                         'International Tables Vol C Tables 4.2.6.8 and 6.1.1.4'
    'O' 'O' 0.0106 0.0060
                         'International Tables Vol C Tables 4.2.6.8 and 6.1.1.4'
    'S' 'S' 0.1246 0.1234
                         'International Tables Vol C Tables 4.2.6.8 and 6.1.1.4'
    'Zn' 'Zn' 0.2839 1.4301
                         'International Tables Vol C Tables 4.2.6.8 and 6.1.1.4'
_computing_data_collection
;
APEX2  (Bruker, 2008)
;
_computing_cell_refinement
;
SAINT (Bruker, 2008)
;
_computing_data_reduction
;
SAINT (Bruker, 2008)
;
_computing_structure_solution
;
SHELXS97 (Sheldrick, 2008)
;
_computing_structure_refinement
;
SHELXL2014 (Sheldrick, 2015)
;
_computing_molecular_graphics
;
ORTEP-3 for Windows (Farrugia, 2012) and DIAMOND (Brandenburg,
2006)
;
_computing_publication_material
;
publCIF (Westrip, 2010)
;
loop_
    _atom_site_type_symbol
    _atom_site_label
    _atom_site_fract_x
    _atom_site_fract_y
    _atom_site_fract_z
    _atom_site_U_iso_or_equiv
    _atom_site_adp_type
    _atom_site_calc_flag
    _atom_site_occupancy
    _atom_site_disorder_assembly
    _atom_site_disorder_group
    Zn Zn 0.05280(2) 0.31725(3) 0.16518(2) 0.01632(9) Uani d 1 . .
    S S1 -0.04838(3) 0.24709(6) 0.12760(3) 0.01626(15) Uani d 1 . .
    S S2 0.00828(3) 0.43350(6) 0.07767(3) 0.01723(15) Uani d 1 . .
    S S3 0.14139(3) 0.24004(6) 0.14471(3) 0.01887(16) Uani d 1 . .
    S S4 0.09136(3) 0.14774(6) 0.23371(3) 0.01927(16) Uani d 1 . .
    O O1 -0.20135(9) 0.08393(16) 0.01233(8) 0.0200(4) Uani d 1 . .
    H H1O -0.1869(13) 0.034(2) 0.0372(9) 0.030 Uiso d 1 . .
    O O2 0.25910(9) -0.01819(18) 0.09286(8) 0.0250(5) Uani d 1 . .
    H H2O 0.2425(14) -0.036(3) 0.0599(6) 0.038 Uiso d 1 . .
    N N1 -0.10592(10) 0.35160(18) 0.03253(9) 0.0138(5) Uani d 1 . .
    N N2 0.18772(10) 0.05318(19) 0.20497(9) 0.0162(5) Uani d 1 . .
    N N3 0.06894(10) 0.45571(18) 0.22034(9) 0.0147(5) Uani d 1 . .
    N N4 0.15344(12) 0.9270(2) 0.40786(10) 0.0240(6) Uani d 1 . .
    N N5 0.02413(12) 0.7932(2) 0.11006(10) 0.0260(6) Uani d 1 . .
    C C1 -0.05450(12) 0.3457(2) 0.07419(11) 0.0140(5) Uani d 1 . .
    C C2 -0.15890(12) 0.2760(2) 0.03229(11) 0.0157(6) Uani d 1 . .
    H H2A -0.1974 0.3119 0.0093 0.019 Uiso calc 1 . .
    H H2B -0.1630 0.2682 0.0704 0.019 Uiso calc 1 . .
    C C3 -0.15066(13) 0.1563(2) 0.00952(11) 0.0180(6) Uani d 1 . .
    H H3A -0.1488 0.1632 -0.0293 0.022 Uiso calc 1 . .
    H H3B -0.1114 0.1214 0.0314 0.022 Uiso calc 1 . .
    C C4 -0.11249(13) 0.4398(2) -0.01199(11) 0.0183(6) Uani d 1 . .
    H H4 -0.0699 0.4635 -0.0129 0.022 Uiso calc 1 . .
    C C5 -0.14485(14) 0.5472(2) 0.00182(13) 0.0280(7) Uani d 1 . .
    H H5A -0.1490 0.6049 -0.0277 0.042 Uiso calc 1 . .
    H H5B -0.1860 0.5258 0.0052 0.042 Uiso calc 1 . .
    H H5C -0.1204 0.5802 0.0369 0.042 Uiso calc 1 . .
    C C6 -0.14513(14) 0.3914(3) -0.06898(11) 0.0265(7) Uani d 1 . .
    H H6A -0.1484 0.4524 -0.0969 0.040 Uiso calc 1 . .
    H H6B -0.1213 0.3259 -0.0776 0.040 Uiso calc 1 . .
    H H6C -0.1867 0.3647 -0.0691 0.040 Uiso calc 1 . .
    C C7 0.14472(13) 0.1375(2) 0.19613(11) 0.0167(6) Uani d 1 . .
    C C8 0.23385(12) 0.0495(2) 0.17274(11) 0.0185(6) Uani d 1 . .
    H H8A 0.2719 0.0110 0.1950 0.022 Uiso calc 1 . .
    H H8B 0.2448 0.1300 0.1650 0.022 Uiso calc 1 . .
    C C9 0.21025(13) -0.0148(3) 0.11867(11) 0.0208(6) Uani d 1 . .
    H H9A 0.1976 -0.0947 0.1255 0.025 Uiso calc 1 . .
    H H9B 0.1740 0.0259 0.0947 0.025 Uiso calc 1 . .
    C C10 0.19577(13) -0.0287(2) 0.25202(11) 0.0216(6) Uani d 1 . .
    H H10 0.1560 -0.0303 0.2629 0.026 Uiso calc 1 . .
    C C11 0.24603(15) 0.0160(3) 0.30141(12) 0.0342(8) Uani d 1 . .
    H H11A 0.2511 -0.0384 0.3324 0.051 Uiso calc 1 . .
    H H11B 0.2852 0.0227 0.2912 0.051 Uiso calc 1 . .
    H H11C 0.2341 0.0925 0.3124 0.051 Uiso calc 1 . .
    C C12 0.20898(15) -0.1525(2) 0.23619(13) 0.0294(7) Uani d 1 . .
    H H12A 0.2140 -0.2037 0.2683 0.044 Uiso calc 1 . .
    H H12B 0.1744 -0.1801 0.2061 0.044 Uiso calc 1 . .
    H H12C 0.2471 -0.1532 0.2241 0.044 Uiso calc 1 . .
    C C13 0.06136(13) 0.5664(2) 0.20303(11) 0.0190(6) Uani d 1 . .
    H H13 0.0458 0.5809 0.1645 0.023 Uiso calc 1 . .
    C C14 0.07504(12) 0.6604(2) 0.23849(11) 0.0182(6) Uani d 1 . .
    H H14 0.0692 0.7373 0.2242 0.022 Uiso calc 1 . .
    C C15 0.09742(12) 0.6424(2) 0.29521(11) 0.0158(6) Uani d 1 . .
    C C16 0.10366(12) 0.5272(2) 0.31327(11) 0.0165(6) Uani d 1 . .
    H H16 0.1175 0.5102 0.3517 0.020 Uiso calc 1 . .
    C C17 0.08975(12) 0.4380(2) 0.27525(11) 0.0169(6) Uani d 1 . .
    H H17 0.0951 0.3602 0.2884 0.020 Uiso calc 1 . .
    C C18 0.11560(13) 0.7408(2) 0.33461(11) 0.0172(6) Uani d 1 . .
    C C19 0.08885(13) 0.8507(2) 0.32338(12) 0.0208(6) Uani d 1 . .
    H H19 0.0571 0.8641 0.2903 0.025 Uiso calc 1 . .
    C C20 0.10898(14) 0.9398(2) 0.36078(12) 0.0235(7) Uani d 1 . .
    H H20 0.0902 1.0141 0.3526 0.028 Uiso calc 1 . .
    C C21 0.17857(14) 0.8211(2) 0.41830(12) 0.0251(7) Uani d 1 . .
    H H21 0.2101 0.8102 0.4517 0.030 Uiso calc 1 . .
    C C22 0.16164(13) 0.7269(2) 0.38367(11) 0.0192(6) Uani d 1 . .
    H H22 0.1811 0.6536 0.3932 0.023 Uiso calc 1 . .
    C C23 -0.00233(15) 0.7643(2) 0.05770(13) 0.0277(7) Uani d 1 . .
    H H23 -0.0148 0.6858 0.0501 0.033 Uiso calc 1 . .
    C C24 -0.01294(14) 0.8414(2) 0.01340(12) 0.0256(7) Uani d 1 . .
    H H24 -0.0318 0.8151 -0.0231 0.031 Uiso calc 1 . .
    C C25 0.00438(12) 0.9574(2) 0.02306(11) 0.0152(6) Uani d 1 . .
    C C26 0.03155(13) 0.9879(2) 0.07766(11) 0.0218(6) Uani d 1 . .
    H H26 0.0444 1.0658 0.0868 0.026 Uiso calc 1 . .
    C C27 0.03987(14) 0.9051(3) 0.11860(12) 0.0260(7) Uani d 1 . .
    H H27 0.0581 0.9292 0.1556 0.031 Uiso calc 1 . .
loop_
    _atom_site_aniso_label
    _atom_site_aniso_U_11
    _atom_site_aniso_U_22
    _atom_site_aniso_U_33
    _atom_site_aniso_U_12
    _atom_site_aniso_U_13
    _atom_site_aniso_U_23
    Zn 0.01770(18) 0.01443(16) 0.01542(16) -0.00168(14) 0.00199(13) -0.00196(13)
    S1 0.0195(4) 0.0144(3) 0.0137(3) -0.0037(3) 0.0024(3) 0.0018(3)
    S2 0.0190(4) 0.0162(3) 0.0149(3) -0.0062(3) 0.0019(3) 0.0018(3)
    S3 0.0212(4) 0.0169(3) 0.0191(4) -0.0009(3) 0.0062(3) 0.0018(3)
    S4 0.0232(4) 0.0183(3) 0.0172(4) 0.0032(3) 0.0071(3) 0.0019(3)
    O1 0.0201(11) 0.0164(10) 0.0207(11) -0.0046(8) 0.0006(9) 0.0059(8)
    O2 0.0193(11) 0.0349(12) 0.0216(11) -0.0052(9) 0.0066(9) -0.0113(10)
    N1 0.0157(12) 0.0126(11) 0.0126(11) -0.0023(9) 0.0031(9) 0.0012(8)
    N2 0.0159(12) 0.0178(12) 0.0139(11) 0.0007(10) 0.0020(9) -0.0006(9)
    N3 0.0134(12) 0.0159(11) 0.0134(11) -0.0017(9) 0.0010(9) -0.0001(9)
    N4 0.0313(15) 0.0186(12) 0.0204(13) 0.0010(11) 0.0039(11) -0.0049(10)
    N5 0.0279(15) 0.0205(13) 0.0284(14) 0.0004(11) 0.0055(12) 0.0037(11)
    C1 0.0161(14) 0.0120(12) 0.0146(13) -0.0001(11) 0.0050(11) -0.0028(10)
    C2 0.0113(14) 0.0175(13) 0.0176(14) -0.0014(11) 0.0025(11) 0.0039(11)
    C3 0.0165(15) 0.0202(14) 0.0163(14) -0.0059(11) 0.0026(11) -0.0010(11)
    C4 0.0195(15) 0.0186(14) 0.0150(14) -0.0025(12) 0.0014(11) 0.0064(11)
    C5 0.0345(19) 0.0170(15) 0.0354(18) 0.0029(13) 0.0142(15) 0.0076(13)
    C6 0.0271(18) 0.0318(17) 0.0162(15) -0.0034(14) -0.0020(13) 0.0073(13)
    C7 0.0175(15) 0.0154(13) 0.0147(14) -0.0044(11) 0.0003(11) -0.0047(10)
    C8 0.0153(15) 0.0213(14) 0.0189(14) -0.0005(12) 0.0044(12) -0.0045(11)
    C9 0.0166(15) 0.0242(15) 0.0216(15) -0.0037(12) 0.0047(12) -0.0049(12)
    C10 0.0215(16) 0.0227(15) 0.0200(15) 0.0053(13) 0.0046(12) 0.0054(12)
    C11 0.039(2) 0.0365(19) 0.0228(17) 0.0076(16) 0.0007(15) 0.0012(14)
    C12 0.0344(19) 0.0234(16) 0.0299(18) 0.0057(14) 0.0076(15) 0.0068(13)
    C13 0.0201(15) 0.0198(14) 0.0143(14) 0.0016(12) -0.0002(12) 0.0007(11)
    C14 0.0198(15) 0.0136(13) 0.0195(14) 0.0014(11) 0.0022(12) -0.0002(11)
    C15 0.0115(14) 0.0179(14) 0.0181(14) 0.0011(11) 0.0042(11) -0.0021(11)
    C16 0.0193(15) 0.0183(14) 0.0115(13) -0.0017(12) 0.0035(11) -0.0010(11)
    C17 0.0191(15) 0.0138(13) 0.0179(14) -0.0003(11) 0.0050(12) 0.0010(11)
    C18 0.0200(16) 0.0154(13) 0.0172(14) -0.0008(11) 0.0067(12) -0.0008(11)
    C19 0.0212(16) 0.0180(14) 0.0206(15) 0.0032(12) 0.0012(12) -0.0015(11)
    C20 0.0289(17) 0.0160(14) 0.0250(16) 0.0019(13) 0.0065(13) -0.0040(12)
    C21 0.0324(18) 0.0223(15) 0.0161(14) 0.0017(14) -0.0013(13) -0.0025(12)
    C22 0.0239(16) 0.0163(14) 0.0166(14) 0.0008(12) 0.0042(12) -0.0023(11)
    C23 0.0342(19) 0.0154(14) 0.0330(18) -0.0033(13) 0.0077(15) -0.0007(13)
    C24 0.0342(19) 0.0179(15) 0.0233(16) -0.0031(13) 0.0051(14) -0.0013(12)
    C25 0.0120(14) 0.0135(13) 0.0203(14) 0.0026(11) 0.0049(11) 0.0014(11)
    C26 0.0270(17) 0.0109(13) 0.0255(16) -0.0030(12) 0.0035(13) -0.0013(11)
    C27 0.0295(18) 0.0244(16) 0.0208(16) -0.0003(14) 0.0009(13) -0.0022(13)
_geom_special_details
;
 All esds (except the esd in the dihedral angle between two l.s. planes)
 are estimated using the full covariance matrix.  The cell esds are taken
 into account individually in the estimation of esds in distances, angles
 and torsion angles; correlations between esds in cell parameters are only
 used when they are defined by crystal symmetry.  An approximate (isotropic)
 treatment of cell esds is used for estimating esds involving l.s. planes.
;
loop_
    _geom_bond_atom_site_label_1
    _geom_bond_atom_site_label_2
    _geom_bond_site_symmetry_2
    _geom_bond_distance
    _geom_bond_publ_flag
    Zn N3 . 2.077(2) y
    Zn S1 . 2.3540(10) y
    Zn S2 . 2.5366(9) y
    Zn S3 . 2.3541(9) y
    Zn S4 . 2.5904(9) y
    C1 S1 . 1.733(3) y
    C1 S2 . 1.715(3) y
    C7 S3 . 1.735(3) y
    C7 S4 . 1.714(3) y
    O1 C3 . 1.426(3) ?
    O1 H1O . 0.843(10) ?
    O2 C9 . 1.414(3) ?
    O2 H2O . 0.837(10) ?
    N1 C1 . 1.335(3) ?
    N1 C2 . 1.471(3) ?
    N1 C4 . 1.486(3) ?
    N2 C7 . 1.343(3) ?
    N2 C8 . 1.474(3) ?
    N2 C10 . 1.483(3) ?
    N3 C13 . 1.341(3) ?
    N3 C17 . 1.347(3) ?
    N4 C20 . 1.335(4) ?
    N4 C21 . 1.338(3) ?
    N5 C23 . 1.331(4) ?
    N5 C27 . 1.337(4) ?
    C2 C3 . 1.520(4) ?
    C2 H2A . 0.9900 ?
    C2 H2B . 0.9900 ?
    C3 H3A . 0.9900 ?
    C3 H3B . 0.9900 ?
    C4 C5 . 1.519(4) ?
    C4 C6 . 1.527(4) ?
    C4 H4 . 1.0000 ?
    C5 H5A . 0.9800 ?
    C5 H5B . 0.9800 ?
    C5 H5C . 0.9800 ?
    C6 H6A . 0.9800 ?
    C6 H6B . 0.9800 ?
    C6 H6C . 0.9800 ?
    C8 C9 . 1.512(4) ?
    C8 H8A . 0.9900 ?
    C8 H8B . 0.9900 ?
    C9 H9A . 0.9900 ?
    C9 H9B . 0.9900 ?
    C10 C11 . 1.525(4) ?
    C10 C12 . 1.529(4) ?
    C10 H10 . 1.0000 ?
    C11 H11A . 0.9800 ?
    C11 H11B . 0.9800 ?
    C11 H11C . 0.9800 ?
    C12 H12A . 0.9800 ?
    C12 H12B . 0.9800 ?
    C12 H12C . 0.9800 ?
    C13 C14 . 1.381(4) ?
    C13 H13 . 0.9500 ?
    C14 C15 . 1.392(4) ?
    C14 H14 . 0.9500 ?
    C15 C16 . 1.396(4) ?
    C15 C18 . 1.486(4) ?
    C16 C17 . 1.378(4) ?
    C16 H16 . 0.9500 ?
    C17 H17 . 0.9500 ?
    C18 C22 . 1.388(4) ?
    C18 C19 . 1.395(4) ?
    C19 C20 . 1.381(4) ?
    C19 H19 . 0.9500 ?
    C20 H20 . 0.9500 ?
    C21 C22 . 1.377(4) ?
    C21 H21 . 0.9500 ?
    C22 H22 . 0.9500 ?
    C23 C24 . 1.391(4) ?
    C23 H23 . 0.9500 ?
    C24 C25 . 1.393(4) ?
    C24 H24 . 0.9500 ?
    C25 C26 . 1.388(4) ?
    C25 C25 5_575 1.489(5) ?
    C26 C27 . 1.377(4) ?
    C26 H26 . 0.9500 ?
    C27 H27 . 0.9500 ?
loop_
    _geom_angle_atom_site_label_1
    _geom_angle_atom_site_label_2
    _geom_angle_atom_site_label_3
    _geom_angle_site_symmetry_1
    _geom_angle_site_symmetry_3
    _geom_angle
    _geom_angle_publ_flag
    N3 Zn S1 . . 120.49(7) ?
    N3 Zn S3 . . 115.32(7) ?
    S1 Zn S3 . . 124.19(3) y
    N3 Zn S2 . . 97.53(6) ?
    S1 Zn S2 . . 73.73(3) ?
    S3 Zn S2 . . 99.76(3) ?
    N3 Zn S4 . . 99.60(6) ?
    S1 Zn S4 . . 97.06(3) ?
    S3 Zn S4 . . 73.12(3) ?
    S2 Zn S4 . . 162.87(3) y
    C1 S1 Zn . . 87.38(9) ?
    C1 S2 Zn . . 82.03(9) ?
    C7 S3 Zn . . 88.01(10) ?
    C7 S4 Zn . . 81.07(10) ?
    C3 O1 H1O . . 106(2) ?
    C9 O2 H2O . . 105(2) ?
    C1 N1 C2 . . 120.0(2) ?
    C1 N1 C4 . . 121.0(2) ?
    C2 N1 C4 . . 118.8(2) ?
    C7 N2 C8 . . 120.5(2) ?
    C7 N2 C10 . . 121.3(2) ?
    C8 N2 C10 . . 117.7(2) ?
    C13 N3 C17 . . 117.0(2) ?
    C13 N3 Zn . . 121.84(18) ?
    C17 N3 Zn . . 121.11(17) ?
    C20 N4 C21 . . 116.7(2) ?
    C23 N5 C27 . . 115.3(3) ?
    N1 C1 S2 . . 122.3(2) ?
    N1 C1 S1 . . 120.8(2) ?
    S2 C1 S1 . . 116.84(15) ?
    N1 C2 C3 . . 111.0(2) ?
    N1 C2 H2A . . 109.4 ?
    C3 C2 H2A . . 109.4 ?
    N1 C2 H2B . . 109.4 ?
    C3 C2 H2B . . 109.4 ?
    H2A C2 H2B . . 108.0 ?
    O1 C3 C2 . . 109.4(2) ?
    O1 C3 H3A . . 109.8 ?
    C2 C3 H3A . . 109.8 ?
    O1 C3 H3B . . 109.8 ?
    C2 C3 H3B . . 109.8 ?
    H3A C3 H3B . . 108.2 ?
    N1 C4 C5 . . 109.9(2) ?
    N1 C4 C6 . . 112.4(2) ?
    C5 C4 C6 . . 111.8(2) ?
    N1 C4 H4 . . 107.5 ?
    C5 C4 H4 . . 107.5 ?
    C6 C4 H4 . . 107.5 ?
    C4 C5 H5A . . 109.5 ?
    C4 C5 H5B . . 109.5 ?
    H5A C5 H5B . . 109.5 ?
    C4 C5 H5C . . 109.5 ?
    H5A C5 H5C . . 109.5 ?
    H5B C5 H5C . . 109.5 ?
    C4 C6 H6A . . 109.5 ?
    C4 C6 H6B . . 109.5 ?
    H6A C6 H6B . . 109.5 ?
    C4 C6 H6C . . 109.5 ?
    H6A C6 H6C . . 109.5 ?
    H6B C6 H6C . . 109.5 ?
    N2 C7 S4 . . 122.3(2) ?
    N2 C7 S3 . . 120.0(2) ?
    S4 C7 S3 . . 117.69(16) ?
    N2 C8 C9 . . 112.2(2) ?
    N2 C8 H8A . . 109.2 ?
    C9 C8 H8A . . 109.2 ?
    N2 C8 H8B . . 109.2 ?
    C9 C8 H8B . . 109.2 ?
    H8A C8 H8B . . 107.9 ?
    O2 C9 C8 . . 107.2(2) ?
    O2 C9 H9A . . 110.3 ?
    C8 C9 H9A . . 110.3 ?
    O2 C9 H9B . . 110.3 ?
    C8 C9 H9B . . 110.3 ?
    H9A C9 H9B . . 108.5 ?
    N2 C10 C11 . . 109.8(2) ?
    N2 C10 C12 . . 112.1(2) ?
    C11 C10 C12 . . 111.9(2) ?
    N2 C10 H10 . . 107.6 ?
    C11 C10 H10 . . 107.6 ?
    C12 C10 H10 . . 107.6 ?
    C10 C11 H11A . . 109.5 ?
    C10 C11 H11B . . 109.5 ?
    H11A C11 H11B . . 109.5 ?
    C10 C11 H11C . . 109.5 ?
    H11A C11 H11C . . 109.5 ?
    H11B C11 H11C . . 109.5 ?
    C10 C12 H12A . . 109.5 ?
    C10 C12 H12B . . 109.5 ?
    H12A C12 H12B . . 109.5 ?
    C10 C12 H12C . . 109.5 ?
    H12A C12 H12C . . 109.5 ?
    H12B C12 H12C . . 109.5 ?
    N3 C13 C14 . . 123.2(2) ?
    N3 C13 H13 . . 118.4 ?
    C14 C13 H13 . . 118.4 ?
    C13 C14 C15 . . 120.0(2) ?
    C13 C14 H14 . . 120.0 ?
    C15 C14 H14 . . 120.0 ?
    C14 C15 C16 . . 116.8(2) ?
    C14 C15 C18 . . 121.8(2) ?
    C16 C15 C18 . . 121.4(2) ?
    C17 C16 C15 . . 119.8(2) ?
    C17 C16 H16 . . 120.1 ?
    C15 C16 H16 . . 120.1 ?
    N3 C17 C16 . . 123.2(2) ?
    N3 C17 H17 . . 118.4 ?
    C16 C17 H17 . . 118.4 ?
    C22 C18 C19 . . 117.4(2) ?
    C22 C18 C15 . . 120.6(2) ?
    C19 C18 C15 . . 121.9(2) ?
    C20 C19 C18 . . 119.4(3) ?
    C20 C19 H19 . . 120.3 ?
    C18 C19 H19 . . 120.3 ?
    N4 C20 C19 . . 123.4(3) ?
    N4 C20 H20 . . 118.3 ?
    C19 C20 H20 . . 118.3 ?
    N4 C21 C22 . . 124.2(3) ?
    N4 C21 H21 . . 117.9 ?
    C22 C21 H21 . . 117.9 ?
    C21 C22 C18 . . 118.9(3) ?
    C21 C22 H22 . . 120.6 ?
    C18 C22 H22 . . 120.6 ?
    N5 C23 C24 . . 124.5(3) ?
    N5 C23 H23 . . 117.8 ?
    C24 C23 H23 . . 117.8 ?
    C23 C24 C25 . . 119.4(3) ?
    C23 C24 H24 . . 120.3 ?
    C25 C24 H24 . . 120.3 ?
    C26 C25 C24 . . 116.3(2) ?
    C26 C25 C25 . 5_575 122.2(3) ?
    C24 C25 C25 . 5_575 121.5(3) ?
    C27 C26 C25 . . 119.9(3) ?
    C27 C26 H26 . . 120.1 ?
    C25 C26 H26 . . 120.1 ?
    N5 C27 C26 . . 124.7(3) ?
    N5 C27 H27 . . 117.7 ?
    C26 C27 H27 . . 117.7 ?
loop_
    _geom_torsion_atom_site_label_1
    _geom_torsion_atom_site_label_2
    _geom_torsion_atom_site_label_3
    _geom_torsion_atom_site_label_4
    _geom_torsion_site_symmetry_1
    _geom_torsion_site_symmetry_2
    _geom_torsion_site_symmetry_3
    _geom_torsion_site_symmetry_4
    _geom_torsion
    _geom_torsion_publ_flag
    C2 N1 C1 S2 . . . . -178.61(19) ?
    C4 N1 C1 S2 . . . . -3.1(3) ?
    C2 N1 C1 S1 . . . . 1.6(3) ?
    C4 N1 C1 S1 . . . . 177.10(19) ?
    Zn S2 C1 N1 . . . . -178.6(2) ?
    Zn S2 C1 S1 . . . . 1.23(13) ?
    Zn S1 C1 N1 . . . . 178.5(2) ?
    Zn S1 C1 S2 . . . . -1.31(14) ?
    C1 N1 C2 C3 . . . . -83.1(3) ?
    C4 N1 C2 C3 . . . . 101.3(3) ?
    N1 C2 C3 O1 . . . . 177.3(2) ?
    C1 N1 C4 C5 . . . . -93.7(3) ?
    C2 N1 C4 C5 . . . . 81.8(3) ?
    C1 N1 C4 C6 . . . . 141.0(3) ?
    C2 N1 C4 C6 . . . . -43.5(3) ?
    C8 N2 C7 S4 . . . . -178.27(18) ?
    C10 N2 C7 S4 . . . . -6.7(3) ?
    C8 N2 C7 S3 . . . . 2.4(3) ?
    C10 N2 C7 S3 . . . . 173.96(19) ?
    Zn S4 C7 N2 . . . . -176.4(2) ?
    Zn S4 C7 S3 . . . . 2.93(13) ?
    Zn S3 C7 N2 . . . . 176.2(2) ?
    Zn S3 C7 S4 . . . . -3.19(14) ?
    C7 N2 C8 C9 . . . . -86.4(3) ?
    C10 N2 C8 C9 . . . . 101.7(3) ?
    N2 C8 C9 O2 . . . . -176.9(2) ?
    C7 N2 C10 C11 . . . . -94.0(3) ?
    C8 N2 C10 C11 . . . . 77.8(3) ?
    C7 N2 C10 C12 . . . . 140.9(3) ?
    C8 N2 C10 C12 . . . . -47.3(3) ?
    C17 N3 C13 C14 . . . . 1.4(4) ?
    Zn N3 C13 C14 . . . . -176.2(2) ?
    N3 C13 C14 C15 . . . . -0.5(4) ?
    C13 C14 C15 C16 . . . . -1.3(4) ?
    C13 C14 C15 C18 . . . . 177.0(3) ?
    C14 C15 C16 C17 . . . . 2.1(4) ?
    C18 C15 C16 C17 . . . . -176.2(3) ?
    C13 N3 C17 C16 . . . . -0.5(4) ?
    Zn N3 C17 C16 . . . . 177.1(2) ?
    C15 C16 C17 N3 . . . . -1.2(4) ?
    C14 C15 C18 C22 . . . . -150.2(3) ?
    C16 C15 C18 C22 . . . . 28.0(4) ?
    C14 C15 C18 C19 . . . . 27.9(4) ?
    C16 C15 C18 C19 . . . . -153.9(3) ?
    C22 C18 C19 C20 . . . . 0.2(4) ?
    C15 C18 C19 C20 . . . . -178.0(3) ?
    C21 N4 C20 C19 . . . . -0.4(4) ?
    C18 C19 C20 N4 . . . . 0.2(5) ?
    C20 N4 C21 C22 . . . . 0.4(5) ?
    N4 C21 C22 C18 . . . . -0.1(5) ?
    C19 C18 C22 C21 . . . . -0.2(4) ?
    C15 C18 C22 C21 . . . . 177.9(3) ?
    C27 N5 C23 C24 . . . . 1.1(5) ?
    N5 C23 C24 C25 . . . . -0.4(5) ?
    C23 C24 C25 C26 . . . . -0.1(4) ?
    C23 C24 C25 C25 . . . 5_575 178.3(3) ?
    C24 C25 C26 C27 . . . . -0.1(4) ?
    C25 C25 C26 C27 5_575 . . . -178.5(3) ?
    C23 N5 C27 C26 . . . . -1.3(5) ?
    C25 C26 C27 N5 . . . . 0.8(5) ?
loop_
    _geom_hbond_atom_site_label_D
    _geom_hbond_atom_site_label_H
    _geom_hbond_atom_site_label_A
    _geom_hbond_site_symmetry_A
    _geom_hbond_distance_DH
    _geom_hbond_distance_HA
    _geom_hbond_distance_DA
    _geom_hbond_angle_DHA
    O1 H1O N4 2_545 0.85(2) 1.85(2) 2.697(3) 179(3)
    O2 H2O O1 3_555 0.837(17) 1.883(19) 2.718(3) 176(4)
    C4 H4 S2 3_565 1.00 2.67 3.515(3) 142
    C22 H22 O2 6_555 0.95 2.36 3.300(3) 170
    C26 H26 Cg1 1_565 0.95 3.04 3.7943(15) 138
_shelx_hkl_file
;
  -4   0   0   95.37    4.91   1
   4   0   0   95.57    4.98   2
   4   0   0   97.31    6.35   3
   6   0   0   19.49    4.46   3
  -6   0   0   25.81    3.57   1
   6   0   0   27.39    3.77   2
   8   0   0   70.05    6.33   2
   8   0   0   61.73    7.87   3
  -8   0   0   63.39    5.87   1
  10   0   0  302.88   17.09   3
 -10   0   0  269.50   12.80   1
  10   0   0  246.41   13.05   2
  12   0   0    2.44    4.05   3
 -12   0   0    4.53    3.17   1
  12   0   0    3.23    3.32   2
 -14   0   0   43.97    6.55   1
  14   0   0   33.99    8.21   3
  14   0   0   50.29    7.28   2
  16   0   0   24.71    6.34   2
 -16   0   0   27.65    6.05   1
  16   0   0   48.47   10.73   3
  18   0   0  113.36   12.49   2
 -18   0   0  109.33   11.13   1
  18   0   0  123.75   17.12   3
  20   0   0 1316.27   58.97   3
  22   0   0  153.65   20.80   3
  24   0   0   18.68    9.77   3
  26   0   0   13.41    9.70   3
  28   0   0   31.69   12.97   3
   1  -1   0  195.35    6.54   1
  -1   1   0  185.65    7.48   3
   1   1   0  190.71    7.65   3
  -1  -1   0  196.29    7.52   1
   3  -1   0  783.62   25.52   2
  -3   1   0  761.08   25.64   3
   3   1   0  766.06   23.35   2
   3   1   0  744.68   25.85   3
  -5  -1   0 1452.78   44.91   1
   5   1   0 1375.73   46.70   3
  -5   1   0 1435.61   41.95   1
   5   1   0 1403.61   43.10   2
   5  -1   0 1401.31   45.43   2
  -5   1   0 1371.48   46.26   3
   7   1   0    9.37    2.48   2
   7  -1   0    3.42    2.72   2
  -7  -1   0    6.78    3.03   1
  -7   1   0    4.72    1.95   1
   7   1   0    5.10    3.69   3
  -7   1   0    4.46    3.55   3
  -9   1   0   48.31    4.55   1
   9   1   0   44.97    7.38   3
   9  -1   0   47.05    7.30   3
   9   1   0   53.23    5.19   2
  -9  -1   0   33.67    5.43   1
   9  -1   0   37.26    5.69   2
 -11  -1   0   45.80    6.56   1
 -11   1   0   46.44    5.16   1
  11   1   0   45.77    5.58   2
  11  -1   0   42.63    6.55   2
  11   1   0   36.64    7.57   3
  11  -1   0   46.99    8.13   3
  13   1   0   69.46   10.79   3
  13  -1   0   48.82    7.74   2
  13   1   0   64.27    7.11   2
 -13  -1   0   68.03    8.30   1
  13  -1   0   52.00    9.37   3
 -13   1   0   65.94    6.50   1
  15  -1   0   41.10    7.82   2
 -15   1   0   46.18    6.18   1
  15  -1   0   38.17    9.21   3
  15   1   0   44.68    9.65   3
 -15  -1   0   35.31    6.96   1
  15   1   0   42.63    6.66   2
  17   1   0  387.25   25.14   3
 -17   1   0  361.37   17.26   1
 -17  -1   0  352.21   19.59   1
  17  -1   0  359.64   20.73   2
  17  -1   0  376.37   24.87   3
  17   1   0  344.01   18.61   2
  19   1   0   76.17   14.03   3
  19  -1   0   80.03   11.69   2
  19  -1   0   79.48   14.97   3
 -19  -1   0   73.94   10.55   1
  21  -1   0   -0.15    6.12   3
  21   1   0    2.84    6.52   3
  23   1   0   -8.45    5.53   3
  23  -1   0    4.05    7.91   3
  25  -1   0   10.39    8.62   3
  25   1   0    9.73    9.14   3
  27  -1   0   10.87    9.69   3
  27   1   0   -7.96    7.18   3
   0  -2   0    0.62    1.18   2
   0   2   0    1.52    2.03   3
   0  -2   0   -0.96    1.67   1
  -2  -2   0 1377.51   43.06   1
   2  -2   0 1362.93   40.85   1
  -2  -2   0 1363.50   41.85   2
   2   2   0 1308.11   43.74   3
  -2   2   0 1339.52   43.52   3
   2  -2   0 1376.61   43.75   2
   4   2   0  606.99   24.00   3
  -4  -2   0  654.51   23.41   1
   4  -2   0  650.63   23.92   2
  -4   2   0  634.24   23.78   3
   4   2   0  641.12   20.36   2
   6  -2   0  109.15    8.22   2
   6   2   0  112.17    5.19   2
  -6   2   0  106.72    8.68   3
   6   2   0  110.09    8.88   3
   8   2   0  413.90   14.37   2
  -8   2   0  401.44   19.13   3
   8  -2   0  398.21   18.45   2
   8   2   0  389.37   19.45   3
  -8  -2   0  401.76   18.01   1
 -10   2   0 1012.99   31.13   1
 -10  -2   0 1050.94   37.02   1
  10   2   0  960.55   39.24   3
  10  -2   0  981.28   37.53   2
 -10   2   0  966.51   38.79   3
  10   2   0 1029.55   32.76   2
  12   2   0  262.50   11.81   2
 -12  -2   0  268.30   15.28   1
  12   2   0  241.32   17.11   3
  12  -2   0  220.08   14.77   2
 -12   2   0  272.78   10.63   1
 -14  -2   0    4.86    4.51   1
  14  -2   0    7.35    4.89   2
  14  -2   0   13.28    5.87   3
  14   2   0    5.12    3.49   2
  14   2   0    1.82    4.71   3
 -14   2   0   -0.60    2.49   1
 -16  -2   0   25.83    7.09   1
  16  -2   0   17.51    7.22   3
  16  -2   0   29.92    7.54   2
  16   2   0   26.26    8.46   3
 -18  -2   0   80.64   11.48   1
  18  -2   0   96.94   15.87   3
  18  -2   0  114.39   13.98   2
  18   2   0  114.41   16.50   3
 -20  -2   0   86.36   12.53   1
  20  -2   0   78.35   12.51   2
  20   2   0   65.74   14.39   3
  20  -2   0   82.90   15.01   3
  22  -2   0  125.88   19.18   3
  22   2   0   90.61   16.40   3
  24   2   0    4.26    7.73   3
  24  -2   0    3.35    7.13   3
  26  -2   0   68.04   16.62   3
  26   2   0   59.67   15.68   3
  28  -2   0   65.37   16.70   3
  28   2   0   54.70   16.01   3
  -1  -3   0   30.55    4.84   1
   1  -3   0   32.48    4.25   1
   1   3   0   28.05    5.31   3
  -1   3   0   27.81    4.96   3
  -1  -3   0   33.98    4.43   2
  -3  -3   0  122.39    8.33   1
  -3  -3   0  122.28    6.74   2
   3  -3   0  117.06    6.18   1
   3   3   0  104.81    8.54   3
  -3   3   0  104.54    7.94   3
   3  -3   0  112.43    8.71   2
   5  -3   0   18.31    4.54   2
  -5  -3   0   24.86    4.95   1
   5   3   0   29.66    3.38   2
   5  -3   0   29.80    2.48   1
   5   3   0   27.73    5.49   3
  -5   3   0   23.94    5.04   3
   7   3   0  375.39   19.19   3
   7  -3   0  381.22   18.34   2
  -7   3   0  357.34   18.31   3
   7   3   0  385.51   13.37   2
  -7  -3   0  400.57   18.35   1
   9   3   0  627.06   28.03   3
  -9   3   0  600.74   26.94   3
 -11   3   0  390.72   21.52   3
  11   3   0  391.81   22.00   3
  11   3   0  381.66   13.99   2
 -11  -3   0  368.08   19.46   1
  11  -3   0  403.58   20.97   2
  13   3   0  314.25   12.32   2
  13   3   0  294.01   20.29   3
 -13  -3   0  327.95   18.73   1
  13  -3   0  298.02   18.02   2
 -13   3   0  323.90   20.22   3
  15  -3   0   19.86    7.27   2
  15   3   0   12.94    6.93   3
 -15  -3   0   31.26    7.53   1
 -17  -3   0  307.16   19.31   1
  17  -3   0  269.63   21.39   3
  17  -3   0  281.75   20.04   2
  17   3   0  280.33   21.96   3
  19  -3   0  220.68   18.03   2
 -19  -3   0  172.54   17.63   1
  19   3   0  187.19   21.37   3
  19  -3   0  190.91   22.00   3
 -21  -3   0    5.99    6.86   1
  21  -3   0    2.45    6.98   2
  21  -3   0   -1.60    5.99   3
  21   3   0   -3.97    6.22   3
 -23  -3   0   14.86    7.98   1
  23   3   0    8.70    8.13   3
  23  -3   0    3.18    8.10   3
  25  -3   0    0.00    6.92   3
  25   3   0   -3.53    7.34   3
  27  -3   0   25.18   11.55   3
  27   3   0   -5.20    8.82   3
   0  -4   0  222.75   11.68   2
   0   4   0  223.55   12.68   3
   0  -4   0  212.14   11.45   1
   2  -4   0   82.07    8.29   2
   2  -4   0   82.58    6.33   1
  -2   4   0   80.16    8.44   3
  -2  -4   0   99.47    7.88   1
  -2  -4   0   89.37    6.82   2
   2   4   0   71.24    8.20   3
   4  -4   0  282.02   11.43   1
  -4  -4   0  275.29   14.85   1
   4  -4   0  291.47   15.17   2
  -4   4   0  265.98   14.53   3
  -4  -4   0  274.08   12.06   2
   4   4   0  265.77   15.35   3
   6  -4   0  200.22    8.04   1
  -6  -4   0  210.30   12.95   1
   6   4   0  197.39   13.96   3
   6  -4   0  213.57   13.38   2
  -6   4   0  190.84   13.03   3
  -6  -4   0  197.10    9.18   2
  -8   4   0   96.50   10.78   3
  -8  -4   0  109.87   11.27   1
   8  -4   0   76.74    9.61   2
   8   4   0  118.61   12.74   3
 -10  -4   0  356.20   19.64   1
  10  -4   0  389.06   20.67   2
 -10   4   0  376.35   20.64   3
  10   4   0  355.52   21.29   3
  10   4   0  379.14   13.47   2
  12   4   0   46.59    9.86   3
 -12   4   0   58.24    9.92   3
  12   4   0   60.04    4.00   2
 -12  -4   0   37.49    7.80   1
  12  -4   0   41.03    8.40   2
  14   4   0    8.03    6.44   3
 -14  -4   0   -4.69    4.04   1
  14  -4   0   -0.17    4.65   2
 -14   4   0   -0.01    5.29   3
  16  -4   0  113.96   14.65   2
 -16   4   0   79.27   13.27   3
  16   4   0  122.67   17.23   3
 -16  -4   0   75.57   11.99   1
  18   4   0    1.74    6.41   3
  18  -4   0    6.72    6.83   2
 -18  -4   0    9.28    6.69   1
  18  -4   0   -0.79    5.03   3
  20  -4   0   -0.76    6.34   2
  20   4   0   -5.26    5.65   3
  20  -4   0   -2.24    5.16   3
 -20  -4   0    1.26    6.24   1
  22  -4   0    9.36    7.93   3
 -22  -4   0  -10.07    5.95   1
  22  -4   0   -4.70    6.44   2
  22   4   0    2.57    7.62   3
  24   4   0    7.65    8.61   3
 -24  -4   0   -6.19    6.54   1
  24  -4   0   -4.85    6.34   3
  26  -4   0    8.94    9.72   3
  26   4   0   -1.05    7.97   3
   1  -5   0   54.55    6.61   1
   1   5   0   41.07    7.22   3
  -1  -5   0   57.43    7.04   2
  -1   5   0   45.56    7.19   3
   1  -5   0   52.53    7.01   2
  -1  -5   0   51.30    6.82   1
   3  -5   0    4.65    3.90   2
  -3  -5   0    8.04    4.17   1
   3   5   0    6.21    4.57   3
  -3   5   0   -2.40    3.27   3
  -3  -5   0    7.63    3.24   2
   3  -5   0    6.36    3.25   1
   5  -5   0  160.00    8.59   1
  -5   5   0  165.66   12.21   3
   5  -5   0  143.20   11.68   2
   5   5   0  159.50   12.64   3
  -5  -5   0  154.65   11.84   1
  -5  -5   0  165.69    9.59   2
  -7   5   0  408.74   21.91   3
   7  -5   0  454.20   22.64   2
   7   5   0  409.53   22.69   3
  -7  -5   0  444.08   17.13   2
   7  -5   0  451.08   15.59   1
  -7  -5   0  452.86   22.23   1
  -9  -5   0  418.14   15.86   2
   9   5   0  445.58   24.06   3
  -9  -5   0  415.72   22.40   1
   9  -5   0  427.33   22.89   2
  -9   5   0  405.20   22.22   3
 -11  -5   0  210.90   15.73   1
 -11   5   0  214.91   16.05   3
  11  -5   0  230.61   16.67   2
 -11  -5   0  224.75    9.14   2
  11   5   0  212.15   17.35   3
  13   5   0   36.62    9.86   3
  13  -5   0   38.73    9.16   2
 -13  -5   0   36.27    8.61   1
 -13   5   0   29.45    8.53   3
 -15  -5   0    4.67    6.28   1
 -15   5   0   -5.67    4.82   3
  15   5   0    2.23    7.11   3
  15  -5   0    1.54    5.11   2
 -17   5   0   60.97   12.56   3
 -17  -5   0   89.07   13.76   1
  17   5   0   79.36   14.96   3
  17  -5   0  119.22   15.81   2
 -19  -5   0  117.99   15.72   1
  19   5   0  118.49   18.57   3
  19  -5   0  128.56   16.86   2
  21  -5   0    8.58    7.93   3
  21   5   0   22.63   11.02   3
 -21  -5   0   10.41    8.32   1
  21  -5   0   25.04    9.71   2
  23  -5   0    9.37    8.18   3
 -23  -5   0    7.08    7.59   1
  23  -5   0    9.09    8.59   2
  23   5   0   -0.20    8.18   3
 -25  -5   0    0.54    8.42   1
  25   5   0    4.46    9.65   3
  25  -5   0    2.23    7.95   3
  27   5   0   18.59   12.39   3
  27  -5   0   12.26   10.67   3
   0  -6   0   44.32    7.11   1
   0   6   0   37.22    7.67   3
   0  -6   0   38.62    6.71   2
  -2   6   0   -1.97    3.90   3
   2   6   0   -0.15    4.02   3
  -2  -6   0   -2.16    2.72   2
  -2  -6   0    3.42    3.99   1
   2  -6   0   -1.38    1.62   2
   2  -6   0    0.14    2.95   1
   4  -6   0   31.22    5.35   1
  -4   6   0   35.71    7.53   3
   4  -6   0   41.08    7.53   2
   4   6   0   30.05    7.43   3
  -4  -6   0   22.89    5.04   2
  -4  -6   0   30.76    6.86   1
  -6   6   0  830.08   35.30   3
   6  -6   0  856.00   35.73   2
   6   6   0  834.91   36.21   3
   6  -6   0  832.27   29.01   1
  -6  -6   0  822.79   30.39   2
  -6  -6   0  798.11   34.52   1
  -8  -6   0  273.14   12.72   2
  -8  -6   0  259.94   17.40   1
  -8   6   0  249.64   17.30   3
   8  -6   0  274.59   11.19   1
   8   6   0  256.72   18.80   3
   8  -6   0  253.55   17.58   2
 -10  -6   0    4.06    5.23   1
  10  -6   0   -0.46    4.69   2
 -10   6   0    3.42    5.30   3
  10   6   0    0.97    5.97   3
 -10  -6   0    3.07    2.57   2
  12   6   0    0.40    6.40   3
  12  -6   0   -4.32    4.86   2
 -12  -6   0    0.10    5.64   1
 -12   6   0    4.92    5.78   3
  14   6   0   81.66   14.68   3
 -14   6   0   99.55   14.53   3
 -14  -6   0   85.76   13.94   1
  14  -6   0  107.25   14.87   2
  16   6   0   12.39    8.16   3
 -16  -6   0   -2.52    3.34   1
 -16   6   0    3.05    6.66   3
  16  -6   0   10.82    6.93   2
 -18  -6   0   11.83    7.76   1
  18  -6   0   -1.24    6.27   2
 -18   6   0    5.98    7.41   3
  18   6   0   -1.34    7.61   3
  20  -6   0    2.36    7.24   2
 -20  -6   0    9.46    8.52   1
  20   6   0   -5.77    7.39   3
  22  -6   0    1.01    7.75   2
  22   6   0   -1.76    7.66   3
  22  -6   0    1.53    6.79   3
 -22  -6   0    0.61    7.86   1
  24  -6   0    3.11    7.72   3
  24  -6   0   -4.49    8.33   2
 -24  -6   0   -0.09    8.66   1
  24   6   0   -3.56    8.93   3
 -26  -6   0   66.57   15.67   1
  26  -6   0  103.70   20.65   3
  26   6   0   49.83   16.25   3
  -1  -7   0  194.19   13.33   1
   1  -7   0  195.21   12.99   1
   1  -7   0  168.87   13.07   2
  -1   7   0  175.32   14.29   3
   1   7   0  174.29   14.36   3
  -1  -7   0  170.44   12.78   2
   3  -7   0   36.47    6.41   1
   3   7   0   17.92    7.01   3
  -3  -7   0   37.93    7.85   1
  -3   7   0   29.26    7.55   3
  -3  -7   0   40.92    6.91   2
  -5  -7   0    5.23    3.90   2
   5  -7   0    6.56    4.84   2
  -5   7   0    0.08    4.86   3
   5   7   0    1.47    5.38   3
   5  -7   0    3.78    3.54   1
  -5  -7   0    7.30    5.61   1
  -7   7   0   -1.29    4.86   3
   7  -7   0    5.26    4.98   2
  -7  -7   0    2.60    3.25   2
   7  -7   0    0.78    3.20   1
   7   7   0   -3.18    5.42   3
  -7  -7   0    5.66    5.26   1
  -9  -7   0    2.81    5.58   1
   9  -7   0    4.26    5.23   2
  -9  -7   0    0.89    3.09   2
   9   7   0    3.04    6.63   3
  -9   7   0    4.57    5.28   3
 -11   7   0   64.31   11.63   3
  11  -7   0   64.35   12.02   2
  11   7   0   60.04   12.29   3
 -11  -7   0   78.95   12.40   1
 -13   7   0  129.90   16.15   3
 -13  -7   0   97.65   14.63   1
  13   7   0  115.25   17.51   3
  13  -7   0  108.60   15.90   2
 -15  -7   0   17.18    8.30   1
 -15   7   0    1.46    6.39   3
  15  -7   0    3.52    6.50   2
  15   7   0   14.38    9.12   3
 -17  -7   0   -2.49    6.48   1
  17  -7   0   13.01    8.07   2
  17   7   0    7.69    8.34   3
 -17   7   0   -6.74    5.41   3
 -19  -7   0    7.94    6.45   1
 -19   7   0   21.65   10.77   3
  19  -7   0   22.32    9.83   2
  19   7   0   30.76   12.39   3
 -21  -7   0   -2.13    7.67   1
  21  -7   0   -1.08    7.86   2
 -21   7   0   -7.53    7.49   3
  21   7   0   13.70   10.44   3
 -23  -7   0   42.44   12.78   1
  23  -7   0   35.32   12.51   3
  23   7   0   14.38   11.81   3
  23  -7   0   11.88   10.22   2
 -25  -7   0    2.05    9.81   1
  25  -7   0    1.42    7.56   3
  25  -7   0   -1.02    9.39   2
  25   7   0   -6.22    9.27   3
   0  -8   0  132.11   13.48   1
   0   8   0  142.05   15.67   3
   0  -8   0  147.13   14.51   2
  -2   8   0  204.51   17.30   3
   2  -8   0  234.45   15.25   1
  -2  -8   0  239.79   15.38   2
  -2  -8   0  229.64   16.59   1
   2   8   0  252.98   18.43   3
   2  -8   0  230.56   16.54   2
   4  -8   0  160.87   12.05   1
  -4   8   0  156.56   16.64   3
  -4  -8   0  169.86   16.76   1
   4  -8   0  190.33   17.74   2
  -4  -8   0  180.69   13.32   2
   4   8   0  164.02   17.77   3
  -6   8   0    6.25    5.92   3
   6   8   0   13.79    7.79   3
  -6  -8   0   -0.85    4.82   1
   6  -8   0    1.13    5.75   2
   6  -8   0   15.77    5.08   1
  -6  -8   0    6.88    4.41   2
   8   8   0  124.99   16.96   3
   8  -8   0  130.02   16.03   2
  -8   8   0  163.76   17.94   3
  -8  -8   0  140.57   10.97   2
  -8  -8   0  167.71   17.81   1
 -10   8   0    0.32    5.47   3
  10   8   0   14.47    8.45   3
 -10  -8   0    2.96    6.47   1
  10  -8   0    6.80    6.35   2
 -12  -8   0   11.63    7.95   1
  12   8   0   -1.24    7.35   3
  12  -8   0   10.14    6.65   2
 -12   8   0    0.89    5.72   3
  14   8   0   -0.46    7.70   3
 -14   8   0    0.16    5.81   3
 -14  -8   0    6.31    7.07   1
  14  -8   0   -4.65    5.80   2
 -16   8   0  191.05   22.06   3
  16  -8   0  207.95   22.83   2
 -16  -8   0  205.86   23.26   1
  16   8   0  182.74   23.77   3
 -18   8   0  177.92   21.93   3
  18   8   0  140.68   22.09   3
  18  -8   0  190.27   22.96   2
 -18  -8   0  208.51   23.48   1
  20   8   0   -6.96    7.19   3
 -20   8   0   11.26    9.56   3
 -20  -8   0    4.03    7.92   1
  20  -8   0    0.36    8.23   2
 -22  -8   0    8.20   10.42   1
  22   8   0  -10.71    7.62   3
  22  -8   0    4.46    9.08   2
 -22   8   0    1.28    8.57   3
  24   8   0    9.08   12.17   3
  24  -8   0    8.50    9.05   3
  24  -8   0    4.87   10.22   2
 -24  -8   0    5.82   10.23   1
   1   9   0  327.48   22.05   3
  -1  -9   0  291.84   19.06   2
  -1   9   0  356.94   22.71   3
  -1  -9   0  298.70   19.74   1
   1  -9   0  278.60   19.76   2
   1  -9   0  291.17   18.67   1
   3  -9   0  348.58   20.09   1
   3  -9   0  374.18   23.41   2
   3   9   0  366.07   24.08   3
  -3   9   0  377.70   23.95   3
  -3  -9   0  379.49   21.30   2
  -3  -9   0  375.26   22.88   1
   5  -9   0   -1.68    4.44   1
  -5  -9   0   -1.00    4.49   2
   5  -9   0   -1.27    5.65   2
  -5  -9   0    2.72    6.00   1
   5   9   0    8.68    7.44   3
  -5   9   0    0.08    5.68   3
  -7  -9   0   13.86    7.58   1
   7   9   0   23.78    9.64   3
  -7   9   0   11.27    7.22   3
   7  -9   0   19.10    8.12   2
  -7  -9   0   18.08    6.06   2
   9  -9   0   29.81    9.57   2
   9   9   0   42.98   11.40   3
  -9  -9   0   43.74   10.52   1
  -9   9   0   54.59   11.59   3
  11  -9   0   98.37   15.42   2
 -11  -9   0  140.24   18.13   1
 -11   9   0  124.39   17.27   3
  11   9   0  156.93   20.60   3
 -13  -9   0    3.98    7.56   1
 -13   9   0   -1.96    5.43   3
  13   9   0   -0.29    7.97   3
  13  -9   0    4.99    7.03   2
 -15   9   0  105.50   16.66   3
  15  -9   0   83.06   15.01   2
  15   9   0   98.72   18.44   3
 -15  -9   0  116.72   17.79   1
  17  -9   0   27.61   11.06   2
  17   9   0   70.36   16.69   3
 -17  -9   0   34.94   11.79   1
 -17   9   0   24.46   10.79   3
  19  -9   0   31.50   12.39   2
 -19  -9   0   18.17   10.36   1
 -19   9   0   41.10   12.92   3
  19   9   0   43.33   14.05   3
  21   9   0   14.42   12.03   3
  21  -9   0   11.03    9.65   2
 -21  -9   0   28.01   12.16   1
 -21   9   0   16.83   10.75   3
  23  -9   0    1.17    9.99   2
 -23   9   0    0.71    9.34   3
 -23  -9   0    4.26    7.04   1
  23   9   0    5.07   12.19   3
   0  10   0  894.55   43.02   3
   0 -10   0  884.01   40.43   2
   0 -10   0  940.87   40.15   1
  -2 -10   0   72.78   12.08   1
   2 -10   0   93.93   13.94   2
   2  10   0   59.38   12.99   3
   2 -10   0   63.28   10.77   1
  -2 -10   0   78.35   11.72   2
  -2  10   0   73.72   13.48   3
   4 -10   0  165.37   15.87   1
   4  10   0  190.79   21.03   3
  -4  10   0  185.97   19.70   3
  -4 -10   0  186.07   15.32   2
  -4 -10   0  169.08   18.17   1
  -6 -10   0   17.11    6.17   2
   6  10   0   20.71    9.39   3
  -6  10   0    6.04    7.16   3
  -6 -10   0    9.04    6.55   1
   6 -10   0    6.73    6.83   2
   8  10   0   48.92   12.56   3
  -8 -10   0   37.81   10.57   1
  -8  10   0   65.07   12.61   3
   8 -10   0   73.79   13.84   2
 -10 -10   0   70.02   13.61   1
  10 -10   0   61.00   13.34   2
 -10  10   0   75.02   13.53   3
  10  10   0   91.05   16.54   3
 -12 -10   0   83.81   15.70   1
  12 -10   0   78.38   15.24   2
 -12  10   0   70.08   14.01   3
  12  10   0   75.60   15.93   3
 -14  10   0   38.53   11.63   3
  14 -10   0   51.45   13.23   2
 -14 -10   0   55.25   13.46   1
  14  10   0   53.22   14.71   3
 -16  10   0   -1.59    6.92   3
 -16 -10   0    2.95    7.94   1
  16 -10   0    1.83    6.24   2
  16  10   0    5.68    9.40   3
  18  10   0    7.91   10.70   3
  18 -10   0    6.31    8.82   2
 -18  10   0   -2.79    7.58   3
 -18 -10   0   -3.56    7.24   1
 -20  10   0   72.09   16.82   3
 -20 -10   0   77.35   17.49   1
  20 -10   0   57.47   15.29   2
  20  10   0   52.82   17.60   3
   1  11   0  130.14   17.85   3
  -1  11   0  150.95   19.24   3
   1 -11   0  161.36   17.45   1
   1 -11   0  147.47   17.77   2
  -1 -11   0  131.36   16.64   1
  -1 -11   0  138.47   16.87   2
   3 -11   0   66.42   12.55   2
  -3  11   0   69.67   13.45   3
  -3 -11   0   50.80   11.37   1
  -3 -11   0   56.64   11.17   2
   3  11   0   64.23   13.12   3
   3 -11   0   71.29   11.85   1
   5 -11   0   -0.95    3.70   2
   5  11   0    9.06    8.27   3
  -5 -11   0   -2.63    5.89   2
  -5  11   0    5.26    7.10   3
  -5 -11   0    4.04    6.12   1
   7 -11   0   19.14    9.47   2
  -7 -11   0   24.57    9.13   1
  -7  11   0   23.24    9.51   3
   7  11   0   13.76    9.20   3
  -9  11   0   27.49   10.63   3
  -9 -11   0   28.45   10.41   1
   9 -11   0   37.19   11.01   2
   9  11   0   45.28   13.65   3
 -11 -11   0   70.69   14.69   1
 -11  11   0   91.16   15.79   3
  11  11   0   91.96   17.77   3
  11 -11   0   66.57   14.77   2
  13 -11   0   -6.54    7.20   2
 -13 -11   0   -2.10    7.22   1
  13  11   0  -11.46    6.58   3
 -13  11   0    4.24    8.04   3
  15 -11   0   13.75    9.31   2
 -15 -11   0   19.67   10.58   1
 -15  11   0   32.75   12.09   3
  15  11   0    8.27   10.36   3
 -17 -11   0   16.25   11.51   1
  17 -11   0   -1.30    7.86   2
 -17  11   0    8.85    9.50   3
  17  11   0   -1.55   10.03   3
  19 -11   0   -9.82    7.43   2
 -19 -11   0    8.73   11.30   1
  19  11   0    0.18   10.28   3
 -19  11   0   -9.76    8.35   3
   0  12   0  225.02   24.40   3
   0 -12   0  291.68   21.76   1
   0 -12   0  254.62   24.26   2
   2 -12   0   82.31   13.36   1
  -2 -12   0   60.28   12.46   1
  -2  12   0   65.18   13.83   3
   2  12   0   75.85   15.26   3
   2 -12   0   62.43   13.19   2
  -2 -12   0   70.96   12.94   2
   4 -12   0   -7.36    6.25   2
  -4 -12   0    3.82    7.39   1
  -4 -12   0   -0.23    6.42   2
  -4  12   0    1.02    7.18   3
   4  12   0    0.15    7.14   3
   6  12   0   10.53    9.19   3
  -6  12   0    4.26    7.81   3
   6 -12   0   -2.31    5.80   2
  -6 -12   0   -2.16    6.35   1
  -8  12   0   44.30   12.29   3
   8 -12   0   25.92   10.79   2
   8  12   0   45.33   13.35   3
  -8 -12   0   31.73   10.91   1
 -10  12   0   41.01   12.37   3
 -10 -12   0   47.76   13.36   1
  10 -12   0   44.61   13.08   2
  10  12   0   52.81   14.25   3
 -12 -12   0   48.06   13.69   1
 -12  12   0   48.86   14.25   3
  12 -12   0   59.07   14.86   2
  12  12   0   54.77   15.80   3
  14 -12   0  -11.39    6.09   2
 -14  12   0    9.07   10.04   3
 -14 -12   0   -3.55    8.07   1
  14  12   0   -7.16    9.09   3
  16 -12   0    7.66    9.64   2
 -16  12   0   -5.49    7.93   3
 -16 -12   0   -2.82    7.98   1
  16  12   0    6.33   11.80   3
  -1 -13   0   86.11   15.17   2
   1 -13   0   76.91   14.45   1
   1 -13   0   76.50   14.98   2
  -1 -13   0   63.80   13.75   1
   1  13   0   88.99   16.89   3
  -1  13   0   62.43   14.77   3
  -3 -13   0   23.93    9.42   1
  -3 -13   0   12.39    8.44   2
   3 -13   0   17.09   10.32   2
  -3  13   0    7.94    8.57   3
   3  13   0    3.66    8.39   3
   5  13   0   24.80   11.51   3
   5 -13   0   12.16    9.67   2
  -5  13   0   11.54    8.71   3
  -5 -13   0   16.73    9.47   1
  -7 -13   0   13.80    9.47   1
  -7  13   0   22.87   11.02   3
   7  13   0   23.93   11.07   3
   7 -13   0   22.52   10.99   2
  -9 -13   0   47.69   13.92   1
  -9  13   0   28.81   12.26   3
   9 -13   0   22.29   11.05   2
   9  13   0   43.61   14.61   3
  11 -13   0   47.68   14.48   2
  11  13   0   94.90   19.30   3
 -11  13   0   58.55   15.37   3
 -11 -13   0   87.05   17.34   1
 -13 -13   0   -2.96    8.38   1
 -13  13   0   -5.37    8.55   3
  13 -13   0    0.88    8.34   2
  13  13   0   -9.72    8.16   3
 -15  13   0    7.75   10.83   3
  15 -13   0   -1.27    9.93   2
  15  13   0    2.70   12.61   3
 -15 -13   0    0.22    9.81   1
   0 -14   0   -9.93    7.64   2
   0  14   0    7.76    8.87   3
   2  14   0    2.41    8.69   3
   2 -14   0   -4.04    8.30   2
  -2 -14   0   -1.66    7.41   1
  -2  14   0    6.45    9.55   3
   4 -14   0    6.23    8.83   2
  -4 -14   0   -1.89    8.66   1
  -4  14   0    8.98   10.08   3
   4  14   0    5.17   10.43   3
  -6 -14   0   -4.66    7.71   1
   6 -14   0   -4.16    7.65   2
  -6  14   0    9.20    9.50   3
   6  14   0   12.01    9.84   3
   8 -14   0   71.11   17.78   2
  -8 -14   0   99.49   18.88   1
  -8  14   0   71.02   16.30   3
   8  14   0   92.78   19.52   3
  10  14   0  283.59   32.76   3
 -10 -14   0  230.89   28.54   1
 -10  14   0  228.73   28.40   3
  10 -14   0  272.34   30.73   2
   1 -15   0   10.41   11.42   2
  -1  15   0    6.20    8.82   3
   1  15   0   10.84   10.19   3
   3  15   0   46.30   14.98   3
   3 -15   0   10.93   11.37   2
  -3  15   0   18.63   10.69   3
  -3 -15   0    9.31   10.81   1
   5 -15   0   25.44   13.13   2
  -5  15   0   32.34   13.89   3
  -5 -15   0   41.03   13.25   1
   5  15   0   16.82   11.95   3
  28   0  -1   -4.77    7.35   3
  26   0  -1   -9.68    6.93   3
  24   0  -1   -3.84    6.93   3
  22   0  -1    1.70    7.36   3
  20   0  -1    0.67    6.76   3
 -18   0   1   -1.93    4.20   1
  18   0  -1   -3.23    5.48   3
  18   0  -1   -3.50    4.24   2
  16   0  -1   -0.27    4.90   3
  16   0  -1    2.15    3.88   2
 -16   0   1   -2.55    3.48   1
  14   0  -1    2.75    4.50   3
  14   0  -1    3.98    3.66   2
 -14   0   1   -0.92    3.12   1
  12   0  -1    1.09    2.92   2
 -12   0   1   -1.59    2.65   1
  12   0  -1    0.99    3.88   3
  10   0  -1    1.80    2.56   2
 -10   0   1    1.65    2.63   1
  10   0  -1   -0.26    3.18   3
   8   0  -1    1.17    2.27   2
   8   0  -1    3.34    3.36   3
  -8   0   1    0.56    2.23   1
   6   0  -1   -0.08    2.83   3
  -6   0   1    0.13    2.31   1
   6   0  -1   -3.52    1.94   2
   4   0  -1   -0.26    1.60   2
   4   0  -1   -4.45    2.05   3
  -4   0   1   -3.21    1.62   1
  -2   0   1   -0.05    0.76   1
  -2   0   1   -1.08    0.86   3
   0   0   1    0.02    0.32   1
   0   0   1   -0.21    0.32   2
   2   0   1    0.16    0.97   2
   2   0   1   -0.30    0.36   3
  -2   0  -1   -0.05    0.85   1
   4   0   1   -0.33    1.91   3
   4   0   1    0.08    1.69   2
  -4   0  -1    1.93    1.79   1
   6   0   1    0.73    2.30   2
   6   0   1   -2.50    2.57   3
  -6   0  -1   -2.07    1.98   1
   8   0   1    1.96    2.56   2
  -8   0  -1    2.08    2.42   1
   8   0   1   -0.20    2.83   3
  10   0   1   -1.34    2.82   3
 -10   0  -1   -2.32    2.31   1
  10   0   1    1.98    3.03   2
  12   0   1   -1.11    3.34   2
 -12   0  -1   -3.37    2.35   1
  12   0   1    4.92    4.33   3
  14   0   1    0.24    3.46   2
  14   0   1    0.04    3.94   3
 -14   0  -1    4.68    3.43   1
  16   0   1    3.93    5.27   3
  16   0   1    3.25    4.55   2
 -16   0  -1    3.82    3.96   1
 -18   0  -1    4.22    4.56   1
  18   0   1   -6.56    4.54   3
  18   0   1    4.81    5.48   2
  20   0   1   -0.05    5.89   3
  22   0   1    5.83    7.47   3
  24   0   1   -9.87    5.92   3
  26   0   1    8.08    9.28   3
  28   0   1   -2.71    7.69   3
  27   1  -1   14.84   10.60   3
  27  -1  -1   37.66   13.36   3
  25   1  -1  100.24   18.68   3
  25  -1  -1  118.97   20.20   3
  23   1  -1   -2.42    6.52   3
  23  -1  -1   -1.80    6.45   3
  21  -1  -1  378.36   28.72   3
  21   1  -1  435.51   29.61   3
  19  -1  -1   42.50    9.11   2
 -19  -1   1   55.12    9.22   1
  19   1  -1   42.28   10.91   3
  19  -1  -1   49.71   11.89   3
 -17  -1   1    1.94    4.68   1
  17  -1  -1    5.53    5.13   2
  17   1  -1   12.67    7.02   3
  17   1  -1    4.34    4.48   2
  17  -1  -1    1.23    5.64   3
 -17   1   1    3.14    4.05   1
  15  -1  -1    5.05    5.07   3
 -15   1   1    7.83    3.68   1
 -15  -1   1    4.26    4.24   1
  15   1  -1    6.10    5.76   3
  15   1  -1    4.20    3.75   2
  15  -1  -1   12.61    5.31   2
 -13   1   1    2.16    2.78   1
  13  -1  -1   -3.74    2.94   3
 -13  -1   1    1.16    3.36   1
  13  -1  -1    1.64    3.38   2
  13   1  -1   -2.37    2.52   2
  13   1  -1    1.30    4.24   3
  11  -1  -1  339.03   19.04   3
 -11   1   1  345.42   14.09   1
  11  -1  -1  317.39   15.99   2
  11   1  -1  344.87   19.67   3
  11   1  -1  341.51   14.18   2
 -11  -1   1  323.40   16.22   1
  -9   1   1  722.21   23.73   1
   9   1  -1  680.26   28.98   3
   9   1  -1  678.94   23.74   2
  -9  -1   1  714.29   26.17   1
   9  -1  -1  689.26   26.38   2
  -7   1   1   65.54    4.53   1
  -7  -1   1   57.67    6.16   1
  -7   1   1   49.16    6.61   3
   7   1  -1   52.81    4.19   2
   7  -1  -1   63.07    6.42   2
   7   1  -1   74.57    8.23   3
   5   1  -1   18.68    1.90   2
   5   1  -1   15.77    3.98   3
   5  -1  -1   13.67    3.27   2
  -5  -1   1   14.24    3.39   1
  -5   1   1   22.08    2.41   1
  -5   1   1   20.08    4.23   3
  -3   1   1   85.55    5.53   3
   3  -1  -1   76.83    5.18   2
  -3   1   1   93.50    3.62   1
   3   1  -1   82.89    5.41   3
  -3  -1   1   95.78    5.29   1
  -1  -1   1  600.60   19.01   1
  -1   1   1  590.90   19.30   2
  -1  -1   1  557.46   18.34   2
   1   1  -1  585.56   18.97   3
   1  -1  -1  594.12   18.29   1
  -1   1   1  599.90   19.41   3
   1   1   1  768.26   24.41   2
   1   1   1  783.59   25.24   3
  -1  -1  -1  785.75   24.71   1
   1  -1   1  791.24   25.14   2
   1  -1   1  760.16   23.59   1
  -1   1  -1  785.59   24.62   3
   3  -1   1  212.72    9.63   2
   3   1   1  226.37   10.11   3
  -3   1  -1  217.98    7.09   1
   3   1   1  216.64    8.44   2
  -3   1  -1  221.98    9.60   3
  -5   1  -1  335.86   11.18   1
   5   1   1  346.00   15.34   3
  -5  -1  -1  341.20   13.95   1
  -5   1  -1  309.30   14.62   3
   5   1   1  329.36   12.57   2
   5  -1   1  320.01   14.15   2
   7  -1   1   82.39    7.78   2
  -7   1  -1   98.42    5.30   1
   7   1   1  114.77   10.44   3
  -7  -1  -1   86.12    7.19   1
   7   1   1  110.87    6.61   2
  -9   1  -1  411.03   14.95   1
   9  -1   1  400.29   18.10   2
   9   1   1  383.69   19.91   3
  -9  -1  -1  383.83   17.16   1
   9   1   1  402.42   16.38   2
   9  -1   1  399.79   19.70   3
  11   1   1  716.24   27.09   2
  11  -1   1  746.89   32.07   3
  11   1   1  734.10   32.08   3
 -11   1  -1  728.23   25.38   1
  11  -1   1  738.18   29.31   2
 -11  -1  -1  710.89   28.00   1
  13  -1   1    1.52    3.76   2
 -13  -1  -1    1.57    3.52   1
 -13   1  -1    5.73    3.12   1
  13  -1   1    4.80    4.62   3
  13   1   1    8.46    5.46   3
  13   1   1    4.61    3.76   2
 -15   1  -1   60.68    6.96   1
  15   1   1   60.99    8.05   2
  15  -1   1   48.31   10.34   3
 -15  -1  -1   65.29    8.74   1
  15   1   1   71.80   11.90   3
  15  -1   1   71.09    9.91   2
  17  -1   1   96.19   14.86   3
 -17  -1  -1   92.52   11.20   1
  17   1   1  122.63   16.01   3
  17  -1   1  137.15   14.23   2
  17   1   1  136.18   12.34   2
  19  -1   1  174.33   16.90   2
  19  -1   1  149.46   19.50   3
 -19  -1  -1  169.82   15.37   1
  19   1   1  143.20   18.72   3
  21   1   1  387.98   28.32   3
  21  -1   1  401.66   29.05   3
  23   1   1  150.12   21.17   3
  23  -1   1  178.00   22.80   3
  25   1   1   -9.28    6.06   3
  25  -1   1   14.40   10.10   3
  27  -1   1   77.15   17.40   3
  27   1   1   79.60   17.28   3
  28   2  -1   19.73   12.61   3
  28  -2  -1   34.43   12.90   3
  26   2  -1   56.93   15.54   3
  26  -2  -1   54.97   14.82   3
  24   2  -1    3.48    7.59   3
  24  -2  -1   -6.11    6.33   3
 -22  -2   1   19.29    7.67   1
  22  -2  -1    9.05    7.72   3
  22   2  -1   19.95    9.52   3
  20   2  -1   -2.27    5.65   3
  20  -2  -1    6.04    7.03   3
 -20  -2   1    2.56    5.60   1
  20  -2  -1    0.09    5.79   2
  18  -2  -1  201.78   21.97   3
 -18  -2   1  245.38   17.22   1
  18   2  -1  232.90   23.09   3
  18  -2  -1  231.05   17.17   2
  16  -2  -1   36.54    8.04   2
  16   2  -1   34.53    9.47   3
 -16  -2   1   34.02    7.60   1
  16  -2  -1   31.60    8.70   3
  14  -2  -1   47.67    8.18   2
 -14  -2   1   48.99    8.11   1
  14   2  -1   43.25    9.36   3
  14   2  -1   46.15    5.41   2
 -14   2   1   48.32    5.32   1
  14  -2  -1   40.05    9.23   3
  12   2  -1  111.70   13.00   3
 -12   2   1  123.46    6.93   1
  12  -2  -1  142.84   11.27   2
 -12  -2   1  132.41   10.84   1
 -12   2   1  131.03   14.11   3
  12   2  -1  124.69    7.20   2
  10   2  -1  252.82   15.64   3
  10  -2  -1  217.84   13.45   2
 -10  -2   1  232.89   13.54   1
  10   2  -1  232.42    9.35   2
 -10   2   1  225.27    9.19   1
 -10   2   1  217.07   14.50   3
   8   2  -1  529.95   16.67   2
  -8  -2   1  501.63   21.43   1
   8  -2  -1  505.82   21.61   2
   8   2  -1  521.21   23.26   3
  -8   2   1  541.44   16.51   1
  -8   2   1  497.89   22.57   3
   6  -2  -1  174.38   10.53   2
   6   2  -1  214.85   11.96   3
  -6   2   1  190.85   11.24   3
  -4   2   1  405.47   17.14   3
   4   2  -1  426.80   17.44   3
   4  -2  -1  404.39   13.29   1
   4  -2  -1  432.80   17.18   2
  -4  -2   1  421.53   13.35   2
  -4  -2   1  400.99   16.65   1
   2  -2  -1  755.23   23.93   1
   2   2  -1  751.23   26.01   3
  -2  -2   1  773.10   24.27   2
  -2   2   1  734.74   26.06   3
  -2  -2   1  763.69   25.67   1
   0   2   1  177.94    8.83   3
   0  -2   1  178.10    7.93   1
   0   2  -1  181.20    8.42   3
   0  -2  -1  176.27    8.13   1
   2   2   1   91.30    6.75   3
  -2  -2  -1   93.83    6.32   1
   2   2   1   94.59    5.49   2
   2  -2   1  100.09    4.79   1
   2  -2   1  103.86    6.66   2
  -2   2  -1   97.26    6.42   3
   4   2   1  782.14   28.50   3
   4   2   1  740.76   24.99   2
  -4  -2  -1  787.61   27.50   1
   4  -2   1  795.68   28.00   2
  -4   2  -1  754.52   27.48   3
   8  -2   1   20.57    4.65   2
   8   2   1   12.57    4.82   3
  -8   2  -1   16.28    1.83   1
  -8  -2  -1   14.30    4.29   1
  -8   2  -1    7.13    4.04   3
   8   2   1   16.86    3.14   2
 -10   2  -1   59.45    4.13   1
  10  -2   1   62.24    8.04   2
 -10  -2  -1   57.24    7.55   1
  10   2   1   60.15    5.80   2
 -10   2  -1   67.85    9.29   3
  10   2   1   64.55    9.32   3
 -12  -2  -1  211.89   13.65   1
 -12   2  -1  236.52    9.75   1
  12   2   1  223.47   16.65   3
  12  -2   1  241.59   15.22   2
  12   2   1  236.44   11.69   2
  12  -2   1  217.36   15.86   3
  14  -2   1   38.41    8.73   3
  14  -2   1   38.85    7.91   2
  14   2   1   26.40    5.13   2
 -14  -2  -1   31.04    6.71   1
 -14   2  -1   44.78    4.94   1
  14   2   1   23.51    7.38   3
 -16  -2  -1  160.93   13.20   1
  16  -2   1  161.98   18.11   3
  16  -2   1  163.99   16.19   2
  16   2   1  161.42   18.35   3
  18  -2   1  147.48   19.29   3
 -18  -2  -1  166.13   15.80   1
  18   2   1  141.56   18.38   3
  18  -2   1  162.51   16.98   2
  20   2   1   69.05   14.27   3
  20  -2   1   73.23   12.22   2
  20  -2   1   79.87   15.17   3
 -20  -2  -1   62.78   10.87   1
  22  -2   1    0.10    7.06   3
  22   2   1    7.46    7.55   3
  24  -2   1   45.99   13.04   3
  24   2   1   29.29   11.35   3
  26   2   1    6.75    8.66   3
  26  -2   1   23.70   10.98   3
  28  -2   1   -7.17    7.34   3
  28   2   1    5.38    9.28   3
  27  -3  -1   36.65   12.60   3
  27   3  -1   20.84   11.71   3
  25  -3  -1    0.88    7.18   3
  25   3  -1    3.42    8.33   3
  23  -3  -1   30.46   11.20   3
  23   3  -1    9.54    9.30   3
 -23  -3   1   16.09    8.27   1
  21  -3  -1   81.39   13.52   2
 -21  -3   1   68.25   11.89   1
  21   3  -1   89.24   16.21   3
  21  -3  -1   64.20   14.05   3
  19  -3  -1  226.53   18.22   2
  19  -3  -1  214.23   23.11   3
 -19  -3   1  192.57   18.44   1
  19   3  -1  193.74   22.04   3
 -17  -3   1   -1.95    5.16   1
  17   3  -1    9.41    7.50   3
  17  -3  -1   17.13    7.47   3
  17  -3  -1   11.56    6.61   2
 -15  -3   1   59.93    9.91   1
 -15   3   1   43.39    9.80   3
  15   3  -1   48.27   10.37   3
  15  -3  -1   69.33   10.16   2
  13  -3  -1   -3.07    3.32   2
  13   3  -1   -1.53    4.18   3
 -13  -3   1    0.23    3.92   1
 -13   3   1   -1.68    4.15   3
  11  -3  -1  713.90   30.68   2
 -11  -3   1  770.20   30.72   1
  11   3  -1  731.68   32.69   3
 -11   3   1  706.27   31.91   3
   9  -3  -1  186.22   13.05   2
  -9   3   1  203.20   13.56   3
   9   3  -1  197.77   14.33   3
  -7   3   1   27.16    5.98   3
   7  -3  -1   34.16    6.13   2
  -7  -3   1   42.83    2.70   2
   7   3  -1   48.41    7.52   3
  -7  -3   1   47.11    6.76   1
   5  -3  -1    6.88    1.80   1
  -5  -3   1    6.82    1.94   2
  -5  -3   1    3.76    3.36   1
   5   3  -1    4.01    3.79   3
  -5   3   1    4.17    3.48   3
   5  -3  -1   14.96    4.26   2
   3  -3  -1    0.61    2.86   2
  -3   3   1   -1.73    2.96   3
  -3  -3   1   -0.23    2.94   1
   3   3  -1    6.72    3.88   3
  -3  -3   1   -0.62    1.79   2
   3  -3  -1   -0.45    1.93   1
  -1   3   1    0.38    3.24   3
  -1  -3   1    0.95    2.71   1
  -1  -3   1    4.98    2.57   2
   1   3  -1   -1.65    3.15   3
   1  -3  -1    0.67    1.27   2
   1  -3  -1   -2.16    2.21   1
   1   3   1  495.55   20.26   3
  -1   3  -1  489.17   19.38   3
   1  -3   1  486.87   17.87   1
  -3  -3  -1   26.34    4.92   1
   3   3   1   23.07    5.10   3
   3   3   1   24.33    3.74   2
   3  -3   1   34.23    5.47   2
   3  -3   1   30.50    3.44   1
  -3   3  -1   23.93    4.76   3
   5   3   1  150.76    7.45   2
  -5   3  -1  152.41   10.03   3
   5  -3   1  151.94   10.64   2
  -5  -3  -1  154.94   10.55   1
   5  -3   1  139.51    5.71   1
   5   3   1  139.52   10.47   3
   7  -3   1   79.60    9.05   2
   7   3   1   61.73    8.76   3
  -7   3  -1   66.22    8.23   3
   7   3   1   82.16    5.28   2
  -7  -3  -1   81.35    8.72   1
   9  -3   1  560.45   24.71   2
   9   3   1  540.44   18.97   2
   9   3   1  510.27   25.26   3
  -9   3  -1  530.04   24.77   3
 -11   3  -1  417.18   22.91   3
  11   3   1  454.18   16.78   2
  11  -3   1  419.41   21.84   2
  11   3   1  468.44   24.64   3
 -11  -3  -1  462.81   22.20   1
  13  -3   1  347.00   20.28   2
  13   3   1  338.65   14.10   2
 -13  -3  -1  338.19   19.24   1
  13   3   1  316.81   21.06   3
 -13   3  -1  318.07   20.63   3
  15  -3   1    3.00    5.28   3
 -15  -3  -1   -3.23    4.47   1
  15  -3   1    5.60    5.82   2
  15   3   1   -4.91    4.76   3
 -17  -3  -1   -5.72    4.50   1
  17   3   1    2.24    5.90   3
  17  -3   1   -2.30    5.19   3
  17  -3   1    1.59    5.70   2
  19   3   1   27.65   10.07   3
  19  -3   1   23.89    9.12   3
  19  -3   1   21.75    8.24   2
 -19  -3  -1   23.31    8.03   1
  21  -3   1   36.44   10.53   2
  21   3   1    4.53    7.50   3
 -21  -3  -1   37.68   10.02   1
  21  -3   1   25.44   10.32   3
  23  -3   1    2.08    7.29   3
  23   3   1   -1.38    7.37   3
  25   3   1   77.77   16.91   3
  25  -3   1   49.86   13.87   3
  27  -3   1   26.74   12.30   3
  27   3   1   15.08   10.86   3
  28  -4  -1   15.22   10.82   3
  28   4  -1   31.61   14.65   3
  26   4  -1   11.21   10.77   3
  26  -4  -1    1.47    8.36   3
  24  -4  -1   -7.99    6.08   3
  24   4  -1    0.56    8.10   3
 -24  -4   1    2.91    7.64   1
 -22  -4   1    5.99    7.22   1
  22  -4  -1    1.90    7.50   3
  22  -4  -1    8.74    7.66   2
  22   4  -1    8.78    8.30   3
 -20  -4   1   41.40   10.26   1
  20  -4  -1   40.78   11.38   3
  20  -4  -1   39.27   10.24   2
  20   4  -1   58.39   14.03   3
  18   4  -1  274.93   22.40   3
  18  -4  -1  249.92   19.25   2
 -18  -4   1  267.34   19.91   1
 -16   4   1  639.77   34.64   3
  16  -4  -1  691.44   32.86   2
  16   4  -1  654.65   35.36   3
 -16  -4   1  716.91   33.20   1
  14  -4  -1    1.78    4.99   2
  14   4  -1   -0.10    5.75   3
 -14  -4   1    8.76    5.98   1
 -14   4   1    0.41    5.31   3
 -12   4   1   15.10    6.38   3
 -12  -4   1    0.72    2.55   1
  12  -4  -1   15.60    6.19   2
  12   4  -1   21.33    7.42   3
 -10  -4   1  274.39   17.00   1
  10  -4  -1  274.57   16.94   2
  10   4  -1  265.10   18.00   3
 -10   4   1  284.70   17.40   3
   8   4  -1  574.74   26.07   3
   8  -4  -1  546.91   25.18   2
  -8   4   1  537.07   25.23   3
  -8  -4   1  543.33   24.68   1
  -8  -4   1  555.24   18.36   2
   6  -4  -1   -2.88    2.87   2
   6  -4  -1    6.46    2.14   1
  -6  -4   1    3.74    2.06   2
  -6  -4   1    1.75    3.59   1
  -6   4   1   -1.72    3.21   3
   6   4  -1    2.55    3.91   3
   4   4  -1   28.83    6.11   3
   4  -4  -1   32.20    4.17   1
  -4   4   1   23.51    5.46   3
  -4  -4   1   29.75    4.16   2
  -4  -4   1   27.59    5.43   1
   4  -4  -1   20.33    5.11   2
   2  -4  -1    2.56    2.73   1
  -2   4   1    4.87    3.69   3
   2   4  -1    3.70    3.77   3
   2  -4  -1    1.68    2.99   2
  -2  -4   1    4.27    3.53   1
  -2  -4   1    4.36    2.81   2
   0   4   1   63.12    7.82   3
   0  -4   1   46.85    5.93   2
   0  -4  -1   65.29    6.85   1
   0   4  -1   57.22    7.23   3
   0  -4  -1   50.10    6.16   2
   0  -4   1   67.20    6.60   1
  -2  -4  -1   14.21    3.60   2
   2   4   1    7.95    4.40   3
   2  -4   1   10.26    3.08   1
  -2   4  -1   11.52    4.22   3
   2  -4   1    8.46    3.68   2
  -2  -4  -1   13.89    4.19   1
  -4  -4  -1  743.06   28.95   1
  -4   4  -1  770.54   29.24   3
   4   4   1  709.90   29.62   3
   4  -4   1  755.31   24.94   1
   4  -4   1  734.37   29.42   2
   6  -4   1   39.06    6.60   2
   6  -4   1   30.50    3.02   1
  -6  -4  -1   25.01    5.71   1
   6   4   1   27.55    4.10   2
   6   4   1   26.80    6.50   3
  -6   4  -1   29.75    6.11   3
  -8  -4  -1  309.60   16.74   1
  -8   4  -1  266.48   16.09   3
   8  -4   1  249.03   16.29   2
   8   4   1  271.77   11.65   2
   8   4   1  301.32   17.77   3
  10   4   1  498.26   18.44   2
  10  -4   1  482.29   24.93   2
  10   4   1  512.62   26.59   3
 -10  -4  -1  548.90   25.13   1
 -10   4  -1  538.48   25.70   3
 -12   4  -1  898.55   38.62   3
  12   4   1  920.45   29.40   2
 -12  -4  -1  857.77   36.71   1
  12  -4   1  919.43   37.93   2
  12   4   1  833.62   39.13   3
 -14   4  -1  215.61   17.29   3
  14   4   1  184.16   19.95   3
 -14  -4  -1  229.82   16.93   1
  14  -4   1  239.20   17.83   2
  16   4   1   27.04    9.39   3
  16  -4   1   21.34    7.84   2
 -16  -4  -1    8.27    6.36   1
  18  -4   1   49.97   10.90   2
  18   4   1   58.47   12.91   3
  18  -4   1   50.65   11.89   3
 -18  -4  -1   56.67   10.83   1
 -20  -4  -1   12.24    7.97   1
  20  -4   1    5.83    7.14   2
  20  -4   1   -0.59    6.17   3
  20   4   1   17.10    9.31   3
  22  -4   1   13.50    8.84   2
  22   4   1   12.54    8.98   3
  22  -4   1   -3.64    6.46   3
 -22  -4  -1    4.51    7.71   1
  24  -4   1   40.34   12.95   3
  24   4   1   42.27   13.03   3
  26  -4   1   51.27   15.31   3
  26   4   1   27.42   13.25   3
  27   5  -1   18.66   12.33   3
  27  -5  -1   56.42   15.61   3
 -25  -5   1   39.73   12.56   1
  25  -5  -1   50.05   14.07   3
  25   5  -1   25.32   12.78   3
  23  -5  -1    4.65    7.71   2
  23   5  -1   -7.54    6.53   3
  23  -5  -1   -2.95    5.93   3
 -23  -5   1    9.33    8.42   1
  21  -5  -1   16.89    8.45   3
  21  -5  -1    0.22    6.86   2
  21   5  -1   -0.35    7.78   3
 -21  -5   1   -3.60    6.48   1
  19   5  -1  108.11   17.68   3
 -19   5   1  120.98   17.79   3
  19  -5  -1  107.58   15.80   2
 -19  -5   1  123.44   16.02   1
 -17  -5   1   69.84   12.44   1
  17   5  -1   55.01   12.76   3
  17  -5  -1   53.82   10.68   2
 -17   5   1   61.05   12.44   3
 -15   5   1   23.40    8.96   3
  15   5  -1   20.80    9.29   3
 -15  -5   1   21.52    7.97   1
  15  -5  -1   22.77    8.10   2
 -13  -5   1   57.34   10.64   1
 -13   5   1   42.62   10.03   3
  13   5  -1   34.90    9.53   3
  13  -5  -1   28.82    8.07   2
  11  -5  -1   -3.96    3.66   2
 -11   5   1   -4.59    4.50   3
  11   5  -1   -1.69    4.87   3
 -11  -5   1    1.31    4.33   1
  -9   5   1   29.86    7.45   3
   9  -5  -1   38.95    7.89   2
  -9  -5   1   37.14    7.81   1
   9   5  -1   48.42    9.28   3
  -9  -5   1   33.42    3.73   2
  -7  -5   1  138.75    7.71   2
  -7  -5   1  104.77   11.58   1
  -7   5   1  154.56   12.21   3
   7  -5  -1  141.55    7.14   1
   7  -5  -1  110.85   12.46   2
   7   5  -1  152.79   14.84   3
   5   5  -1 1472.51   52.76   3
   5  -5  -1 1398.21   51.78   2
  -5  -5   1 1458.28   51.14   1
  -5  -5   1 1448.65   47.38   2
   5  -5  -1 1437.06   46.13   1
  -5   5   1 1452.61   52.11   3
   3   5  -1    9.89    5.10   3
   3  -5  -1   11.03    4.29   2
  -3  -5   1   16.55    4.00   2
  -3  -5   1    8.50    4.20   1
   3  -5  -1   12.44    3.65   1
  -3   5   1   10.11    4.71   3
  -1   5   1   52.32    7.89   3
   1  -5  -1   50.99    7.13   2
   1   5  -1   60.76    8.30   3
  -1  -5   1   51.39    7.01   1
   1  -5  -1   45.87    6.35   1
  -1  -5   1   35.11    5.79   2
   1   5   1    6.68    4.33   3
   1  -5   1    3.47    3.18   1
  -1  -5  -1    5.11    3.31   2
   1  -5   1    7.77    3.88   2
  -1   5  -1    6.81    4.04   3
  -1  -5  -1    3.73    3.34   1
   3  -5   1    7.93    4.14   2
  -3  -5  -1    8.89    3.42   2
   3   5   1    5.50    4.69   3
  -3   5  -1    5.88    4.32   3
   3  -5   1    6.71    3.08   1
  -3  -5  -1    2.65    3.72   1
   5   5   1  182.46   13.81   3
  -5   5  -1  180.66   12.71   3
   5  -5   1  178.48   13.02   2
   5  -5   1  182.54    9.35   1
  -5  -5  -1  209.34   10.66   2
  -5  -5  -1  200.69   13.27   1
   7  -5   1   74.74    9.94   2
  -7  -5  -1   61.90    9.09   1
   7  -5   1   72.37    4.95   1
   7   5   1   86.64   11.80   3
  -7   5  -1   83.36   10.52   3
   9   5   1   73.98   11.32   3
  -9   5  -1   73.37   10.45   3
  -9  -5  -1   73.32   10.23   1
   9  -5   1   61.46    9.78   2
 -11   5  -1   -1.03    4.72   3
  11   5   1   -0.57    2.25   2
  11  -5   1    4.19    5.02   2
 -11  -5  -1    3.66    4.73   1
  11   5   1    1.51    5.44   3
 -13  -5  -1   41.46    8.79   1
 -13   5  -1  101.78   13.59   3
  13   5   1   90.32   13.98   3
  13  -5   1  105.51   13.46   2
  15  -5   1  287.31   20.73   2
 -15   5  -1  300.04   21.94   3
 -15  -5  -1  276.26   19.95   1
  15   5   1  299.09   22.82   3
  17  -5   1   18.55    8.53   2
 -17  -5  -1   24.17    8.37   1
  17   5   1   20.65    9.27   3
 -17   5  -1   24.62    9.18   3
 -19  -5  -1   40.65   10.65   1
  19  -5   1   44.47   11.04   3
  19  -5   1   64.95   12.56   2
  19   5   1   29.90   10.99   3
 -21  -5  -1   20.71    9.13   1
  21  -5   1   26.44   10.73   2
  21   5   1   23.88   11.44   3
  21  -5   1    8.60    7.72   3
  23  -5   1   24.50   10.85   2
 -23  -5  -1   28.15   10.54   1
  23   5   1   35.47   12.37   3
  23  -5   1   27.36   10.87   3
  25  -5   1   13.92   10.03   3
 -25  -5  -1   32.93   11.72   1
  25   5   1   15.66    9.89   3
  27   5   1    5.25   10.84   3
  26   6  -1   26.02   13.95   3
  26  -6  -1   30.63   12.29   3
 -26  -6   1   37.56   13.15   1
  24  -6  -1   33.77   12.12   2
 -24  -6   1   12.44    9.93   1
  24  -6  -1   21.77   10.22   3
  24   6  -1   21.90   12.16   3
  22   6  -1   -4.60    8.07   3
 -22  -6   1    2.81    7.50   1
  22  -6  -1    2.27    7.28   3
  22  -6  -1    2.08    7.14   2
  20  -6  -1   -6.71    5.47   2
  20   6  -1  -11.31    6.50   3
 -20   6   1   -1.51    6.16   3
 -20  -6   1    4.61    7.93   1
 -18   6   1   -0.89    6.79   3
 -18  -6   1    7.13    7.38   1
  18  -6  -1    7.19    6.56   2
  18   6  -1    4.11    7.99   3
 -16  -6   1   -2.50    3.99   1
  16  -6  -1   -5.11    5.14   2
 -16   6   1    9.51    7.21   3
  16   6  -1   18.80    9.45   3
 -14   6   1   26.84    8.64   3
 -14  -6   1   20.82    7.94   1
  14   6  -1   22.41    9.28   3
  14  -6  -1   28.88    9.06   2
 -12  -6   1    6.94    6.16   1
  12   6  -1    8.52    7.30   3
  12  -6  -1    2.45    5.41   2
 -12   6   1    3.62    5.20   3
  10   6  -1    1.79    5.95   3
 -10  -6   1    4.83    2.55   2
 -10   6   1    1.04    5.18   3
  10  -6  -1    4.03    5.30   2
 -10  -6   1    1.19    5.11   1
   8   6  -1  178.98   17.12   3
  -8  -6   1  182.89   14.43   1
  -8   6   1  191.48   14.76   3
  -8  -6   1  159.71    9.52   2
   8  -6  -1  143.28   15.02   2
   8  -6  -1  183.86    8.96   1
   6  -6  -1  186.45   14.28   2
  -6  -6   1  191.81   10.84   2
  -6   6   1  184.72   14.24   3
  -6  -6   1  191.62   14.70   1
   6  -6  -1  195.18   10.45   1
   6   6  -1  196.20   15.06   3
  -4  -6   1  143.34    9.71   2
  -4  -6   1  121.33   12.24   1
   4   6  -1  143.78   14.20   3
   4  -6  -1  138.32   13.26   2
   4  -6  -1  132.74    9.41   1
  -4   6   1  160.40   13.00   3
   2  -6  -1  155.86   10.83   1
  -2  -6   1  156.85   13.46   1
  -2  -6   1  149.09   10.76   2
   2   6  -1  157.03   12.53   3
  -2   6   1  161.37   12.94   3
   0  -6   1  400.10   19.60   2
   0   6   1  416.89   21.24   3
   0   6  -1  389.14   20.29   3
   0  -6  -1  373.60   18.52   1
   0  -6  -1  393.89   19.63   2
   0  -6   1  384.93   18.81   1
   2   6   1  413.73   21.73   3
   2  -6   1  414.89   18.72   1
  -2  -6  -1  422.06   20.37   1
  -2   6  -1  397.03   20.82   3
  -4  -6  -1  201.50   14.23   1
  -4  -6  -1  184.05   11.76   2
   4  -6   1  186.91   10.94   1
   4   6   1  189.83   14.93   3
   4  -6   1  191.53   13.85   2
  -4   6  -1  201.15   13.96   3
  -6  -6  -1    8.96    3.58   2
   6   6   1    8.50    6.16   3
  -6  -6  -1    2.80    4.44   1
  -6   6  -1    7.20    4.81   3
   6  -6   1   12.01    5.34   2
   6  -6   1    1.83    2.74   1
  -8  -6  -1   -3.21    2.50   2
   8   6   1    8.38    6.36   3
   8  -6   1    4.07    4.60   2
   8  -6   1   -0.71    2.05   1
  -8  -6  -1   -3.96    3.86   1
  -8   6  -1    2.12    4.52   3
 -10  -6  -1    1.55    4.97   1
  10   6   1   -6.41    5.50   3
 -10   6  -1   14.14    6.44   3
 -10  -6  -1   11.80    3.50   2
  10  -6   1   -2.05    4.52   2
 -12  -6  -1   17.50    7.09   1
  12   6   1   26.27    9.60   3
  12  -6   1    9.67    6.45   2
 -12   6  -1   36.37    8.94   3
 -14   6  -1   -2.29    5.71   3
 -14  -6  -1    4.83    6.51   1
  14   6   1    6.42    7.79   3
  14  -6   1    6.45    5.92   2
 -16   6  -1   11.67    7.70   3
  16  -6   1    9.45    7.38   2
  16   6   1   -0.05    7.02   3
 -16  -6  -1    0.63    3.40   1
  18  -6   1   -6.06    6.05   2
  18   6   1   -3.03    6.93   3
 -18   6  -1    5.19    7.93   3
 -18  -6  -1   -1.83    6.17   1
  20  -6   1  102.05   16.65   2
  20   6   1   88.82   17.27   3
 -20  -6  -1   93.39   15.60   1
  22  -6   1   41.37   12.62   2
  22  -6   1   40.11   11.79   3
  22   6   1   44.52   14.14   3
 -22  -6  -1   61.63   13.86   1
  24   6   1   49.96   15.47   3
  24  -6   1   35.22   12.52   3
  24  -6   1   44.65   14.25   2
 -24  -6  -1   35.93   12.25   1
  26  -6   1    0.93    9.13   3
  26   6   1    2.71   10.18   3
 -25  -7   1   25.77   12.61   1
  25  -7  -1   13.14    9.38   3
  25   7  -1   10.32   12.07   3
  25  -7  -1    6.97   10.42   2
  23   7  -1   21.86   12.19   3
  23  -7  -1   32.06   11.59   2
 -23  -7   1   21.12   11.49   1
  23  -7  -1   26.99   10.80   3
 -21  -7   1    1.33    6.74   1
  21  -7  -1   -0.73    7.33   2
 -21   7   1   11.72    9.01   3
  21   7  -1   -4.90    6.99   3
  19   7  -1   54.25   13.95   3
 -19   7   1   33.54   11.19   3
  19  -7  -1   46.74   12.59   2
  17   7  -1  339.11   26.70   3
  17  -7  -1  363.73   25.43   2
 -17  -7   1  352.77   25.01   1
 -17   7   1  344.45   25.70   3
  15   7  -1   91.09   15.85   3
 -15   7   1   68.11   13.06   3
  15  -7  -1   90.51   14.91   2
 -15  -7   1   90.85   14.28   1
 -13  -7   1   50.81   11.12   1
 -13   7   1   32.48    9.34   3
  13  -7  -1   43.74   10.51   2
  13   7  -1   43.63   11.74   3
  11   7  -1   10.48    8.10   3
 -11  -7   1    4.54    5.90   1
  11  -7  -1   -1.51    5.03   2
 -11   7   1   11.95    6.78   3
   9   7  -1   52.95   10.85   3
  -9  -7   1   28.14    5.19   2
  -9  -7   1   43.52    9.54   1
  -9   7   1   25.95    8.07   3
   9  -7  -1   21.01    7.48   2
  -7  -7   1  711.73   32.56   1
   7  -7  -1  684.98   32.82   2
   7  -7  -1  688.59   25.92   1
  -7  -7   1  706.58   27.29   2
  -7   7   1  694.91   33.16   3
   7   7  -1  683.50   33.66   3
  -5   7   1  258.09   18.02   3
  -5  -7   1  297.89   18.50   1
   5  -7  -1  278.83   18.28   2
   5  -7  -1  272.02   14.52   1
   5   7  -1  307.42   19.69   3
  -5  -7   1  279.44   15.22   2
   3  -7  -1    0.58    2.93   2
   3   7  -1    3.98    5.06   3
   3  -7  -1    3.80    3.93   1
  -3  -7   1    2.19    4.30   1
  -3  -7   1    4.99    3.76   2
  -3   7   1    8.09    5.34   3
   1   7  -1   16.59    6.44   3
   1  -7  -1   22.15    6.15   2
  -1   7   1   24.97    7.44   3
  -1  -7   1   25.55    6.35   1
   1  -7  -1   24.66    5.99   1
  -1  -7   1   23.55    6.11   2
  -1  -7  -1  162.45   12.24   2
   1   7   1  118.13   13.62   3
   1  -7   1  153.96   11.45   1
  -1   7  -1  174.34   15.97   3
   1  -7   1  132.87   13.45   2
  -1  -7  -1  133.21   12.84   1
  -3  -7  -1  464.00   21.64   2
   3  -7   1  458.33   20.51   1
   3   7   1  427.55   24.05   3
  -3   7  -1  474.57   24.05   3
  -3  -7  -1  408.03   22.20   1
   5  -7   1  154.88   15.42   2
  -5   7  -1  117.63   13.52   3
  -5  -7  -1  128.51   10.44   2
   5  -7   1  112.55   10.03   1
   5   7   1  115.37   14.46   3
  -5  -7  -1  114.25   13.18   1
  -7  -7  -1   16.74    6.68   1
   7  -7   1   19.90    6.65   2
   7   7   1   13.27    7.41   3
  -7   7  -1   13.92    6.57   3
   7  -7   1   13.16    3.98   1
  -7  -7  -1    3.87    3.47   2
   9   7   1  140.63   17.03   3
  -9   7  -1  142.60   16.12   3
  -9  -7  -1  137.82    9.57   2
   9  -7   1  112.77   14.41   2
  -9  -7  -1  128.68   15.10   1
 -11  -7  -1   40.30    9.75   1
 -11   7  -1   38.90    9.63   3
  11   7   1   27.15   10.20   3
  11  -7   1   40.53    9.98   2
  13   7   1   51.70   12.74   3
 -13   7  -1   51.26   10.94   3
 -13  -7  -1   33.70    9.42   1
  13  -7   1   63.29   12.33   2
  15  -7   1   90.74   14.72   2
 -15  -7  -1   83.33   13.93   1
  15   7   1  128.42   19.18   3
 -15   7  -1  124.81   16.62   3
 -17  -7  -1   17.25    8.59   1
 -17   7  -1   33.75   10.29   3
  17   7   1   52.08   13.69   3
  17  -7   1   32.28   10.64   2
  19   7   1   28.03   11.84   3
 -19   7  -1    3.61    8.33   3
  19  -7   1    2.23    7.80   2
 -19  -7  -1   27.73   10.57   1
  21   7   1    9.36    9.75   3
 -21  -7  -1   20.18   10.03   1
  21  -7   1   12.63    9.53   2
  23  -7   1    4.18    6.27   3
 -23  -7  -1   39.15   13.44   1
  23   7   1   55.56   16.32   3
  23  -7   1   37.22   12.73   2
  25  -7   1   21.82   10.87   3
 -25  -7  -1   58.31   15.62   1
  25   7   1   14.90   12.39   3
  25  -7   1   34.20   13.47   2
  24   8  -1   -8.87    9.52   3
  24  -8  -1   -4.15    8.76   2
 -24  -8   1   -5.63    8.45   1
  22   8  -1   14.65   11.70   3
 -22  -8   1    5.42    8.96   1
 -22   8   1    8.01    9.61   3
  22  -8  -1    8.17    9.47   2
 -20   8   1   -2.95    7.09   3
 -20  -8   1    2.93    8.09   1
  20  -8  -1    1.21    8.33   2
  20   8  -1    5.50    8.88   3
  18   8  -1   70.21   16.38   3
 -18   8   1   66.96   14.03   3
  18  -8  -1   63.80   13.33   2
 -18  -8   1   62.77   13.59   1
  16  -8  -1   12.46    8.93   2
 -16  -8   1   23.87    9.64   1
 -16   8   1   -0.04    6.92   3
  16   8  -1   22.22   10.30   3
 -14   8   1   17.52    8.78   3
  14   8  -1   16.20    9.73   3
  14  -8  -1    9.19    7.25   2
 -14  -8   1    7.61    7.36   1
 -12   8   1   -4.23    5.21   3
  12   8  -1    3.09    6.82   3
  12  -8  -1   -3.48    5.06   2
 -12  -8   1    8.50    6.96   1
 -10  -8   1   49.49   10.85   1
  10  -8  -1   48.88   10.70   2
  10   8  -1   64.47   13.12   3
 -10   8   1   58.98   12.06   3
   8  -8  -1  143.25   17.19   2
  -8  -8   1  121.18   15.18   1
   8   8  -1  139.46   17.50   3
  -8   8   1  136.17   16.31   3
  -8  -8   1  151.89   10.96   2
   6  -8  -1  140.26   11.98   1
   6   8  -1  138.43   16.74   3
   6  -8  -1  138.96   15.96   2
  -6  -8   1  161.19   11.87   2
  -6  -8   1  143.46   15.86   1
  -6   8   1  153.99   16.80   3
  -4  -8   1   66.77   10.53   1
   4  -8  -1   59.02    8.57   1
  -4  -8   1   63.69    9.09   2
   4   8  -1   87.44   13.58   3
   4  -8  -1   69.60   11.02   2
  -4   8   1   75.97   12.06   3
   2  -8  -1   14.94    5.99   2
   2  -8  -1   15.60    5.63   1
  -2  -8   1   11.22    5.90   1
  -2   8   1   12.78    6.76   3
   2   8  -1   16.55    7.08   3
  -2  -8   1   13.92    5.57   2
   0  -8   1    1.45    4.59   1
   0   8  -1   -0.17    5.15   3
   0  -8  -1    1.15    4.40   1
   0   8   1    2.82    5.66   3
   0  -8  -1    2.15    4.19   2
   0  -8   1   -2.46    4.11   2
  -2   8  -1   13.75    6.34   3
  -2  -8  -1   -1.77    3.24   2
   2   8   1    7.48    6.54   3
  -2  -8  -1    3.51    5.36   1
   2  -8   1   14.32    5.64   1
   2  -8   1   12.13    5.76   2
   4  -8   1    2.71    4.78   2
  -4  -8  -1   -2.02    3.73   2
  -4  -8  -1    1.76    5.24   1
   4  -8   1   -5.85    3.74   1
  -4   8  -1   -4.88    4.36   3
   4   8   1    1.27    6.24   3
   6  -8   1    2.39    3.99   1
   6   8   1   -3.69    6.12   3
   6  -8   1    6.17    6.10   2
  -6  -8  -1    9.20    4.56   2
  -6   8  -1    1.95    5.47   3
  -6  -8  -1   -3.67    5.08   1
  -8  -8  -1    8.18    6.35   1
  -8   8  -1  -11.13    4.72   3
   8   8   1   10.26    7.81   3
  -8  -8  -1    2.90    3.92   2
   8  -8   1   -6.82    4.50   2
 -10   8  -1  118.71   15.82   3
  10   8   1  119.25   17.12   3
  10  -8   1  103.37   15.09   2
 -10  -8  -1  127.67   16.01   1
  12  -8   1  333.30   24.43   2
 -12  -8  -1  379.42   24.65   1
  12   8   1  316.68   25.15   3
 -12   8  -1  324.10   23.23   3
  14  -8   1   21.81    8.83   2
  14   8   1   29.98   11.03   3
 -14   8  -1   27.42    9.58   3
 -14  -8  -1   17.22    8.47   1
 -16   8  -1   66.53   13.64   3
 -16  -8  -1   53.34   12.70   1
  16   8   1   46.06   13.49   3
  16  -8   1   76.55   14.66   2
 -18   8  -1    4.53    7.02   3
 -18  -8  -1    0.42    8.29   1
  18  -8   1   -2.78    7.12   2
  18   8   1   -6.66    8.00   3
 -20   8  -1    9.39    8.98   3
 -20  -8  -1   -6.23    4.80   1
  20   8   1   -0.71    8.19   3
  20  -8   1   -2.54    7.35   2
 -22  -8  -1   22.97   11.22   1
  22   8   1   -4.41    9.15   3
  22  -8   1   10.16   10.37   2
  24   8   1    5.78   12.35   3
  24  -8   1    5.50    6.62   3
 -24  -8  -1  -16.95    7.23   1
  24  -8   1   -4.37    8.33   2
 -23  -9   1   -0.70    5.69   1
 -23   9   1    0.80    9.76   3
  23   9  -1   55.33   18.30   3
  23  -9  -1    8.50   10.21   2
 -21   9   1   54.23   14.79   3
  21   9  -1   55.95   16.35   3
  21  -9  -1   63.63   16.04   2
 -21  -9   1  104.27   18.70   1
 -19  -9   1    7.90    8.67   1
  19  -9  -1   -9.28    6.64   2
 -19   9   1   18.71   10.64   3
  19   9  -1    4.10    9.99   3
  17   9  -1  148.38   22.09   3
 -17   9   1  175.33   22.24   3
  17  -9  -1  134.08   19.59   2
 -17  -9   1  119.81   18.31   1
  15   9  -1  139.41   20.71   3
 -15  -9   1  111.08   17.52   1
 -15   9   1  100.64   16.36   3
  15  -9  -1  141.76   19.69   2
  13   9  -1   21.10   10.73   3
 -13   9   1   18.38    8.84   3
  13  -9  -1   17.16    8.56   2
 -13  -9   1   32.39   10.48   1
 -11  -9   1   31.16    9.90   1
  11   9  -1   49.34   13.09   3
 -11   9   1   26.91    9.26   3
  11  -9  -1   70.02   13.10   2
  -9   9   1    6.64    6.42   3
  -9  -9   1   -1.25    5.94   1
   9  -9  -1    3.57    6.18   2
   9   9  -1    3.20    7.20   3
   7  -9  -1  190.63   20.31   2
   7   9  -1  164.05   19.57   3
  -7  -9   1  226.03   14.88   2
  -7   9   1  249.03   22.88   3
  -7  -9   1  204.37   20.19   1
  -5  -9   1   97.65   14.01   1
  -5   9   1   93.85   14.15   3
   5  -9  -1  104.86   11.42   1
   5  -9  -1   88.01   13.53   2
   5   9  -1   81.67   13.68   3
  -5  -9   1   85.04   10.88   2
  -3  -9   1   -1.40    4.40   2
   3  -9  -1    5.03    5.55   2
  -3   9   1    2.55    5.67   3
  -3  -9   1    2.51    5.57   1
   3   9  -1   -8.00    5.29   3
   3  -9  -1    4.04    5.18   1
  -1  -9   1   -4.00    4.79   1
   1   9  -1   -2.62    5.53   3
  -1   9   1   -3.74    5.75   3
  -1  -9   1   -3.26    4.35   2
   1  -9  -1    2.70    5.12   2
   1  -9  -1    6.34    5.38   1
   1  -9   1   -2.02    5.02   2
  -1   9  -1   22.44    7.82   3
  -1  -9  -1    0.73    5.14   1
  -1  -9  -1    4.74    4.78   2
   1  -9   1   -4.75    4.26   1
   1   9   1    1.96    6.19   3
   3  -9   1  164.58   17.14   2
  -3   9  -1  176.35   18.69   3
   3  -9   1  151.14   14.48   1
   3   9   1  162.97   18.95   3
  -3  -9  -1  172.12   15.89   2
  -3  -9  -1  145.26   15.93   1
  -5   9  -1  314.35   21.98   3
   5  -9   1  331.97   23.12   2
  -5  -9  -1  351.00   22.41   1
  -5  -9  -1  374.55   20.33   2
   5   9   1  338.69   23.83   3
   5  -9   1  343.71   18.97   1
   7  -9   1   -9.80    4.98   2
   7   9   1   -3.20    6.53   3
  -7  -9  -1    7.49    6.23   1
  -7   9  -1   -4.30    5.08   3
  -7  -9  -1    3.90    4.73   2
  -9   9  -1   20.72    8.36   3
  -9  -9  -1   32.79   10.04   1
   9  -9   1   37.30   10.53   2
   9   9   1   30.02   10.81   3
 -11  -9  -1    2.18    7.16   1
 -11   9  -1   -0.76    6.38   3
  11  -9   1    4.67    7.52   2
  11   9   1   -3.62    6.49   3
 -13   9  -1   68.07   13.58   3
  13  -9   1   72.08   13.96   2
  13   9   1   54.77   13.96   3
 -13  -9  -1   70.99   13.99   1
 -15   9  -1   32.53   10.79   3
  15   9   1   31.54   11.93   3
 -15  -9  -1   16.42    9.38   1
  15  -9   1   18.82    9.23   2
 -17   9  -1    6.82    8.09   3
  17   9   1   -9.94    7.63   3
 -17  -9  -1   -0.81    7.88   1
  17  -9   1    3.16    8.22   2
 -19  -9  -1  136.98   20.79   1
 -19   9  -1  144.96   21.11   3
  19   9   1  140.19   23.35   3
  19  -9   1  177.36   23.85   2
 -21   9  -1    3.34    9.66   3
 -21  -9  -1    5.78    9.89   1
  21   9   1   -0.56    9.79   3
  21  -9   1  -10.22    7.57   2
  23  -9   1   -1.59    9.45   2
 -23  -9  -1    2.90    8.17   1
  23   9   1   21.94   14.70   3
 -22  10   1    2.97    9.45   3
 -22 -10   1   -4.10    8.91   1
  22  10  -1   -8.92   10.56   3
  22 -10  -1   -1.13    9.19   2
  20 -10  -1   55.09   15.61   2
  20  10  -1   85.24   19.83   3
 -20 -10   1   55.97   15.16   1
 -20  10   1   69.63   16.93   3
  18  10  -1   15.42   11.86   3
  18 -10  -1   25.59   11.40   2
 -18  10   1   19.17   10.35   3
 -18 -10   1   25.07   11.18   1
 -16  10   1   12.04    9.06   3
  16 -10  -1    8.87    7.92   2
  16  10  -1    8.92    9.85   3
 -16 -10   1   13.75    9.62   1
  14  10  -1   -4.10    7.59   3
  14 -10  -1   -2.75    6.72   2
 -14  10   1   -5.20    5.99   3
 -14 -10   1   10.07    8.34   1
 -12 -10   1    7.68    8.10   1
 -12  10   1    1.19    7.23   3
  12  10  -1    5.00    8.98   3
  12 -10  -1    3.93    7.04   2
  10  10  -1  131.42   19.35   3
 -10  10   1   98.04   15.69   3
  10 -10  -1  111.79   16.81   2
 -10 -10   1   89.70   15.41   1
  -8 -10   1   15.84    8.15   1
   8 -10  -1   14.56    8.40   2
   8  10  -1   31.81   10.64   3
  -8  10   1   34.28    9.86   3
  -6  10   1   27.58    9.27   3
   6  10  -1   21.73    9.48   3
   6 -10  -1   34.41   10.48   2
  -6 -10   1   33.09    9.43   1
  -6 -10   1   30.45    7.63   2
  -4 -10   1   39.25    8.72   2
   4 -10  -1   61.60   10.18   1
   4  10  -1   41.47   10.72   3
  -4 -10   1   38.98    9.77   1
   4 -10  -1   14.47    6.34   2
  -4  10   1   46.05   10.81   3
  -2 -10   1   44.24    9.97   1
   2  10  -1   63.61   12.73   3
  -2  10   1   58.54   12.60   3
   2 -10  -1   62.05   11.74   2
   2 -10  -1   43.29    9.06   1
  -2 -10   1   50.60    9.94   2
   0  10   1  346.62   24.46   3
   0  10  -1  310.37   23.10   3
   0 -10  -1  292.60   21.34   2
   0 -10  -1  321.49   21.40   1
   0 -10   1  364.64   23.05   2
   0 -10   1  345.42   21.81   1
  -2 -10  -1  157.67   17.13   1
   2 -10   1  145.78   15.30   1
  -2  10  -1  120.38   16.05   3
   2  10   1   98.90   15.68   3
   2 -10   1  148.93   17.33   2
  -2 -10  -1  144.79   15.75   2
  -4  10  -1   12.38    7.16   3
   4 -10   1    5.52    5.94   1
  -4 -10  -1    0.71    6.05   1
   4  10   1    0.19    6.71   3
   4 -10   1    9.58    5.34   2
  -4 -10  -1   -0.66    4.86   2
   6  10   1   15.42    8.62   3
   6 -10   1   14.69    7.71   2
  -6  10  -1   10.24    7.56   3
  -6 -10  -1    8.24    6.82   1
  -6 -10  -1   13.71    5.94   2
  -8  10  -1   18.27    8.38   3
   8 -10   1   -0.03    6.74   2
  -8 -10  -1   19.82    9.05   1
   8  10   1   15.74    9.14   3
 -10 -10  -1   61.65   12.72   1
  10 -10   1   58.76   13.17   2
  10  10   1   61.33   14.29   3
 -10  10  -1   76.67   14.66   3
  12  10   1   73.06   16.53   3
  12 -10   1   59.55   13.51   2
 -12 -10  -1   73.45   14.25   1
 -12  10  -1   78.87   14.84   3
 -14 -10  -1   11.57    8.89   1
  14  10   1    7.82   10.20   3
 -14  10  -1   15.05    8.55   3
  14 -10   1   -0.40    6.81   2
  16  10   1   -0.08    8.40   3
 -16 -10  -1    9.56    8.82   1
  16 -10   1   10.83    8.21   2
 -16  10  -1    6.61    7.74   3
  18 -10   1   11.21    9.86   2
 -18  10  -1   29.36   12.42   3
  18  10   1   41.73   15.36   3
 -18 -10  -1   35.76   13.40   1
 -20  10  -1   94.17   18.68   3
  20 -10   1   88.49   18.58   2
  20  10   1   90.08   20.69   3
 -20 -10  -1   51.18   15.15   1
 -19 -11   1    3.45    9.45   1
 -19  11   1   14.19   10.35   3
  19  11  -1   -0.79   11.11   3
  19 -11  -1    1.16    9.33   2
 -17  11   1  157.68   22.57   3
 -17 -11   1  186.36   24.84   1
  17 -11  -1  107.89   19.04   2
  15  11  -1  115.94   20.91   3
 -15 -11   1   99.83   18.50   1
  15 -11  -1  113.75   19.37   2
 -15  11   1  125.32   19.79   3
  13  11  -1   57.30   15.05   3
 -13 -11   1   60.30   14.07   1
  13 -11  -1   52.50   13.99   2
 -13  11   1   56.51   13.65   3
 -11  11   1   15.27    9.72   3
  11 -11  -1   20.09    9.61   2
 -11 -11   1   16.42    9.52   1
  11  11  -1   45.49   13.63   3
  -9  11   1   42.91   12.10   3
   9  11  -1   57.54   13.73   3
  -9 -11   1   28.31   10.38   1
   9 -11  -1   57.35   13.17   2
   7  11  -1   -1.56    6.72   3
  -7  11   1   16.23    8.89   3
   7 -11  -1   13.28    8.17   2
  -7 -11   1   16.24    8.27   1
  -5 -11   1   24.42    9.49   1
   5  11  -1   46.69   11.46   3
  -5 -11   1   34.55    9.04   2
  -5  11   1   22.87    9.39   3
   3 -11  -1   15.07    7.16   1
   3 -11  -1   12.81    7.54   2
  -3  11   1   11.41    7.88   3
   3  11  -1   11.38    7.93   3
  -3 -11   1   23.89    9.10   1
  -3 -11   1   14.11    7.34   2
  -1  11   1   48.31   12.04   3
   1  11  -1   41.95   11.13   3
   1 -11  -1   49.09   10.34   1
  -1 -11   1   47.43   10.65   1
   1 -11  -1   51.11   11.47   2
  -1 -11   1   49.01   10.95   2
  -1  11  -1  192.26   21.46   3
   1 -11   1  171.26   17.98   1
   1 -11   1  157.53   18.49   2
  -1 -11  -1  164.22   18.25   1
   1  11   1  142.08   19.16   3
  -1 -11  -1  173.43   18.63   2
  -3 -11  -1    1.81    6.14   2
  -3  11  -1   -0.38    5.85   3
   3 -11   1   -1.55    6.62   2
   3 -11   1   -0.15    5.80   1
   3  11   1   -3.15    6.09   3
  -3 -11  -1    3.89    5.99   1
   5  11   1    7.51    8.42   3
   5 -11   1   -0.90    3.41   2
  -5 -11  -1   -3.07    5.99   2
  -5  11  -1    4.19    6.71   3
  -5 -11  -1   11.91    7.68   1
  -7 -11  -1   -2.47    6.42   1
   7 -11   1    4.19    7.04   2
   7  11   1    4.64    7.80   3
  -7  11  -1    0.19    7.02   3
   9 -11   1   66.01   14.55   2
   9  11   1   46.80   13.39   3
  -9 -11  -1   57.08   12.93   1
  -9  11  -1   62.31   13.13   3
  11  11   1    5.29    9.51   3
 -11 -11  -1    0.66    7.46   1
 -11  11  -1   -1.98    6.32   3
  11 -11   1    4.15    8.28   2
  13  11   1   28.31   12.35   3
 -13  11  -1   20.22    9.48   3
  13 -11   1    4.75    8.12   2
 -13 -11  -1   31.34   11.59   1
  15 -11   1   63.07   15.48   2
 -15  11  -1   53.59   13.92   3
  15  11   1   84.87   18.98   3
 -15 -11  -1   73.88   15.39   1
  17  11   1   -4.67    9.34   3
 -17  11  -1    9.59   10.60   3
  17 -11   1    2.97    9.31   2
 -17 -11  -1    0.87    9.06   1
 -19  11  -1   23.05   11.97   3
 -19 -11  -1   -3.50   10.02   1
  19 -11   1    2.87    9.76   2
  19  11   1   13.40   13.91   3
 -18 -12   1   39.75   14.36   1
  18 -12  -1   14.25   11.61   2
 -18  12   1   20.42   12.28   3
  18  12  -1   25.59   15.61   3
  16  12  -1   21.58   12.98   3
 -16 -12   1    8.75   11.06   1
  16 -12  -1   13.89   10.76   2
 -16  12   1   15.91   10.52   3
  14  12  -1   18.23   13.28   3
 -14  12   1   10.21    9.39   3
  14 -12  -1   26.49   11.36   2
 -14 -12   1   23.48   11.64   1
  12 -12  -1    8.29    8.81   2
  12  12  -1   12.25   10.95   3
 -12 -12   1    7.21    8.79   1
 -12  12   1   16.21    9.34   3
 -10  12   1  103.99   18.28   3
 -10 -12   1  107.69   17.94   1
  10 -12  -1   84.77   16.40   2
  10  12  -1  120.21   19.74   3
  -8  12   1  127.69   18.81   3
   8  12  -1  106.15   18.73   3
  -8 -12   1  119.16   18.07   1
   8 -12  -1   93.69   17.01   2
   6 -12  -1   51.45   12.65   2
  -6  12   1   54.27   13.32   3
   6  12  -1   66.35   14.79   3
  -6 -12   1   41.57   11.92   1
  -4 -12   1  120.22   16.09   2
   4 -12  -1   98.26   16.20   2
   4  12  -1  103.76   17.28   3
  -4  12   1  128.46   18.84   3
  -4 -12   1  122.42   17.41   1
  -2 -12   1   29.45    9.55   2
   2 -12  -1   10.63    7.59   1
  -2 -12   1   13.84    8.09   1
  -2  12   1   20.66    9.41   3
   2 -12  -1    6.68    8.60   2
   2  12  -1   20.98   10.47   3
   0 -12  -1  256.72   24.39   2
   0  12   1  223.25   24.28   3
   0 -12   1  266.43   21.03   1
   0 -12  -1  276.74   21.32   1
   0 -12   1  251.67   20.83   2
   0  12  -1  212.71   23.59   3
   2  12   1  167.42   21.25   3
  -2  12  -1  163.62   20.82   3
  -2 -12  -1  168.23   20.04   1
   2 -12   1  126.78   16.47   1
  -2 -12  -1  152.62   18.44   2
   2 -12   1  152.46   19.58   2
   4 -12   1    9.60    8.56   2
   4  12   1    4.95    8.06   3
  -4  12  -1    6.19    7.66   3
  -4 -12  -1    9.55    7.82   1
  -4 -12  -1   29.19    9.47   2
   6  12   1    9.88    9.20   3
  -6  12  -1    5.31    7.37   3
  -6 -12  -1   17.90    9.26   1
   6 -12   1   21.62    9.30   2
  -8 -12  -1  103.77   17.57   1
   8 -12   1  105.67   17.85   2
  -8  12  -1  112.20   17.47   3
   8  12   1   96.71   17.57   3
 -10  12  -1   64.81   15.16   3
  10 -12   1  107.40   17.99   2
 -10 -12  -1   79.67   15.93   1
  10  12   1  104.63   19.20   3
 -12  12  -1   91.96   17.31   3
 -12 -12  -1  112.96   19.20   1
  12  12   1   64.16   16.65   3
  12 -12   1   77.69   16.61   2
  14  12   1   31.95   13.89   3
 -14 -12  -1   32.37   12.44   1
  14 -12   1   70.34   16.36   2
 -14  12  -1   33.72   12.19   3
  16  12   1   19.49   14.14   3
  16 -12   1   12.49   10.11   2
 -16  12  -1   10.93   10.08   3
 -16 -12  -1    6.06    9.50   1
 -15 -13   1   20.14   12.23   1
  15 -13  -1   11.54   10.25   2
 -15  13   1    9.83   10.83   3
  15  13  -1    2.49   10.66   3
 -13 -13   1   14.48   10.78   1
  13 -13  -1    4.98    9.02   2
  13  13  -1    8.43   10.45   3
 -13  13   1   11.76   11.05   3
  11  13  -1  116.65   20.95   3
 -11 -13   1  119.66   20.42   1
 -11  13   1  145.41   22.37   3
  11 -13  -1  173.92   24.82   2
   9 -13  -1   67.93   15.97   2
  -9 -13   1   84.79   16.45   1
   9  13  -1   74.51   16.95   3
  -9  13   1   56.43   14.92   3
  -7  13   1    2.17    7.39   3
  -7 -13   1    4.41    7.52   1
   7  13  -1    1.11    7.34   3
   7 -13  -1    0.08    7.98   2
  -5 -13   1    7.56    8.42   1
   5 -13  -1    5.88    8.43   2
   5  13  -1    4.81    8.39   3
  -5  13   1   11.21    9.09   3
  -3  13   1  -11.92    6.35   3
  -3 -13   1   -3.37    7.15   1
   3 -13  -1   -1.62    7.64   2
   3  13  -1   12.02    9.87   3
  -1  13   1   42.17   12.54   3
   1  13  -1   25.04   10.64   3
  -1 -13   1    3.72    8.21   2
  -1 -13   1   23.88    9.83   1
   1 -13  -1   31.18   11.44   2
   1 -13  -1   28.51   10.33   1
  -1 -13  -1   22.92    9.24   1
   1  13   1    0.30    8.01   3
  -1  13  -1   -0.23    7.55   3
  -1 -13  -1   -3.74    7.15   2
   1 -13   1   -8.42    6.98   2
  -3  13  -1   53.35   13.17   3
   3  13   1   34.49   12.11   3
   3 -13   1   48.00   13.26   2
  -3 -13  -1   34.70   11.72   1
  -3 -13  -1   38.28   11.08   2
  -5  13  -1   16.79    9.98   3
   5 -13   1   23.42   10.61   2
   5  13   1   22.71   11.55   3
  -5 -13  -1   27.85   10.58   1
   7  13   1   12.98   10.45   3
   7 -13   1    8.36    9.24   2
  -7 -13  -1    8.55    7.91   1
  -7  13  -1   30.17   11.34   3
   9 -13   1  108.46   18.91   2
   9  13   1  117.74   19.93   3
  -9 -13  -1  112.76   18.95   1
  -9  13  -1   70.86   15.69   3
 -11 -13  -1  164.19   23.22   1
  11 -13   1  145.91   21.80   2
 -11  13  -1  152.64   22.19   3
  11  13   1  160.64   24.33   3
  13 -13   1   16.36   11.18   2
 -13  13  -1   22.83   11.62   3
  13  13   1   14.34   11.87   3
 -13 -13  -1   21.79   11.93   1
 -15  13  -1   -4.62    8.65   3
  15 -13   1    8.77   10.27   2
  15  13   1    1.69   11.41   3
 -15 -13  -1    7.73   10.92   1
  12  14  -1   24.51   13.32   3
 -12  14   1   -0.67    9.72   3
  10 -14  -1    1.46    9.26   2
 -10 -14   1   -0.98    8.71   1
 -10  14   1  -12.67    7.52   3
  10  14  -1    0.77    9.78   3
  -8 -14   1    4.70    9.10   1
  -8  14   1  -14.06    6.31   3
   8  14  -1    4.88   10.10   3
   8 -14  -1   -5.51    8.64   2
  -6  14   1    0.99    8.72   3
   6  14  -1    4.46    9.45   3
   6 -14  -1   -8.13    8.02   2
  -6 -14   1   -4.58    7.84   1
   4 -14  -1   63.36   15.24   2
   4  14  -1   65.51   15.79   3
  -4  14   1   70.96   15.91   3
  -4 -14   1   61.15   14.55   1
  -2 -14   1   29.29   11.62   1
  -2  14   1   46.13   14.25   3
   2 -14  -1   34.84   12.28   2
   2  14  -1   10.98    9.93   3
   0 -14   1   43.27   13.53   2
   0  14  -1   56.71   14.50   3
   0 -14  -1   34.41   12.39   2
   0  14   1   65.18   15.45   3
   2  14   1   35.30   13.01   3
  -2  14  -1   58.13   14.93   3
  -2 -14  -1   58.73   14.21   1
   2 -14   1   33.51   13.04   2
  -4 -14  -1   13.15   10.08   1
  -4  14  -1    7.73    8.92   3
   4  14   1   11.63    9.80   3
   4 -14   1    5.97    9.05   2
  -6 -14  -1   11.42   10.21   1
  -6  14  -1   23.47   11.24   3
   6 -14   1    2.56    8.40   2
   6  14   1   19.91   11.50   3
  -8  14  -1    6.93    9.37   3
  -8 -14  -1   15.42   11.46   1
   8  14   1    1.97    9.97   3
   8 -14   1    8.88   11.01   2
  10  14   1    4.81   10.79   3
 -10  14  -1   -4.69    8.51   3
 -10 -14  -1    8.36   10.34   1
  10 -14   1    2.12    9.37   2
   5 -15  -1   -3.06    9.83   2
  -5  15   1    3.75   10.69   3
   5  15  -1    0.22    9.22   3
  -5 -15   1   -3.75    8.30   1
   3 -15  -1   -1.17   10.19   2
  -3 -15   1   10.92   10.83   1
  -3  15   1   -1.94    8.73   3
   3  15  -1    1.32    9.89   3
   1 -15  -1    5.51   10.94   2
  -1  15   1   22.11   11.70   3
   1  15  -1   22.89   12.11   3
   1  15   1  218.00   28.00   3
   1 -15   1  181.16   23.33   2
  -1  15  -1  219.00   27.45   3
   3  15   1    8.20   10.72   3
   3 -15   1   12.34   11.79   2
  -3 -15  -1    0.62    9.43   1
  -3  15  -1    5.97    9.92   3
  -5 -15  -1   -5.48    7.97   1
   5  15   1    8.62   10.48   3
   5 -15   1   21.05   11.33   2
  -5  15  -1   11.21   11.04   3
  28   0  -2   23.87   12.41   3
  26   0  -2   27.48   11.81   3
  24   0  -2  158.85   21.96   3
  22   0  -2   -0.26    6.58   3
  20   0  -2   -0.53    6.14   3
  18   0  -2  105.88   11.59   2
  18   0  -2  110.30   15.75   3
 -18   0   2  116.03   11.70   1
  16   0  -2  339.22   17.84   2
  16   0  -2  342.78   22.80   3
 -16   0   2  361.80   17.92   1
  14   0  -2   37.70    8.53   3
 -14   0   2   26.17    5.62   1
  14   0  -2   48.66    6.83   2
 -12   0   2  214.20   11.91   1
  12   0  -2  210.12   11.78   2
  12   0  -2  212.10   15.16   3
  10   0  -2  262.08   15.75   3
 -10   0   2  256.63   12.59   1
  10   0  -2  267.96   12.59   2
  -8   0   2 4080.02  120.70   1
   8   0  -2 4023.87  121.83   2
   8   0  -2 3970.99  125.75   3
  -6   0   2 9874.77  288.42   1
   6   0  -2 9768.93  295.15   3
   6   0  -2 9994.94  292.15   2
  -4   0   2 1006.33   31.71   1
   4   0  -2 1000.50   31.45   2
   2   0   2   13.76    2.27   3
   2   0   2   15.87    2.52   2
  -2   0  -2   13.35    1.98   1
   4   0   2   27.43    3.72   2
  -4   0  -2   27.79    3.39   1
  -6   0  -2 1436.74   44.58   1
   6   0   2 1391.87   45.95   2
   8   0   2  109.66    8.06   2
   8   0   2  115.70    9.54   3
  -8   0  -2  110.48    7.44   1
  10   0   2   60.38    8.92   3
 -10   0  -2   72.11    7.03   1
  10   0   2   54.14    6.80   2
  12   0   2  289.50   18.62   3
 -12   0  -2  307.39   14.65   1
  12   0   2  293.22   15.55   2
  14   0   2  238.09   17.56   3
 -14   0  -2  214.10   12.73   1
  14   0   2  199.32   13.75   2
  16   0   2  203.24   14.85   2
  16   0   2  220.56   21.56   3
 -16   0  -2  205.29   13.16   1
  18   0   2    5.99    6.82   3
  18   0   2   11.01    6.03   2
 -18   0  -2    8.51    4.95   1
  20   0   2   -1.94    6.10   3
  22   0   2  236.47   25.66   3
  24   0   2   76.60   16.42   3
  26   0   2   95.41   18.84   3
  28   0   2   40.68   14.53   3
  29  -1  -2   -6.74    8.28   3
  29   1  -2    6.46    9.98   3
  27  -1  -2   25.26   12.57   3
  27   1  -2   18.36   11.04   3
  25   1  -2   17.02   10.08   3
  25  -1  -2   20.76   10.32   3
  23   1  -2   24.22   10.34   3
  23  -1  -2   42.05   12.96   3
  21  -1  -2  134.66   19.60   3
  21   1  -2  203.00   23.46   3
  19  -1  -2   20.63    7.07   2
  19   1  -2    2.39    6.26   3
  19  -1  -2   -0.50    5.86   3
 -19  -1   2   16.18    6.26   1
 -17   1   2    4.09    3.82   1
  17   1  -2   -4.51    4.65   3
 -17  -1   2   -5.03    3.84   1
  17  -1  -2    2.16    4.60   2
  17   1  -2    5.76    4.11   2
  17  -1  -2   -1.31    4.48   3
  15  -1  -2   22.87    6.01   2
  15   1  -2   21.61    4.60   2
 -15  -1   2   18.41    5.60   1
  15  -1  -2   21.63    7.20   3
  15   1  -2   27.38    8.13   3
 -15   1   2   24.18    5.09   1
  13  -1  -2   31.74    5.92   2
 -13  -1   2   51.11    7.35   1
 -13   1   2   38.77    5.53   1
  13   1  -2   44.05    5.41   2
  13   1  -2   36.12    8.24   3
  13  -1  -2   44.47    8.58   3
  11  -1  -2   17.89    4.65   2
  11   1  -2   14.79    5.51   3
  11  -1  -2   26.47    6.43   3
  11   1  -2   21.26    3.77   2
 -11   1   2   19.42    3.94   1
 -11  -1   2   21.14    4.98   1
   9   1  -2  199.63    8.68   2
  -9  -1   2  192.04   11.23   1
  -9   1   2  192.25   12.55   3
  -9   1   2  209.23    9.56   1
   9   1  -2  195.71   13.04   3
   9  -1  -2  188.01   10.91   2
   7  -1  -2  375.71   15.53   2
  -7   1   2  356.82   16.81   3
  -7   1   2  384.69   13.65   1
   7   1  -2  337.79   12.37   2
   7   1  -2  357.04   17.16   3
  -7  -1   2  365.85   15.71   1
  -5  -1   2   12.60    2.94   1
   5   1  -2   23.70    4.40   3
   5  -1  -2   20.89    3.75   2
   5   1  -2   22.72    1.83   2
  -5   1   2   20.29    4.36   3
  -5   1   2   25.43    2.98   1
  -3   1   2   58.23    4.62   3
  -3  -1   2   61.34    4.57   1
  -3   1   2   53.04    3.40   1
  -3  -1   2   60.31    2.81   2
   3   1  -2   63.13    4.51   3
  -1   1   2  178.75    7.47   2
  -1  -1   2  172.75    6.74   2
   1   1  -2  170.17    6.50   3
  -1  -1   2  178.97    7.36   1
  -1   1   2  140.65    6.91   3
   1  -1  -2  171.46    6.86   1
   1   1   2   20.35    2.57   2
  -1   1  -2   21.97    2.24   3
  -1  -1  -2   16.08    2.44   1
   1  -1   2   20.37    2.73   2
   1  -1   2   20.57    2.17   1
   5   1   2   55.40    5.30   2
  -5  -1  -2   60.72    5.84   1
   5   1   2   60.71    6.78   3
   5  -1   2   43.25    5.67   2
  -5   1  -2   57.70    6.37   3
  -5   1  -2   50.16    3.79   1
   7  -1   2    0.32    1.29   3
   7   1   2    6.44    2.88   2
  -7  -1  -2    4.33    3.06   1
   7   1   2    4.52    3.41   3
  -7   1  -2    9.16    2.22   1
   7  -1   2    2.35    2.85   2
   9  -1   2  148.97   10.76   2
   9   1   2  161.88    9.71   2
   9   1   2  154.80   11.90   3
  -9  -1  -2  171.61   10.42   1
  -9   1  -2  176.69    8.44   1
  11  -1   2  118.69   12.70   3
 -11   1  -2  116.97    7.60   1
 -11  -1  -2  119.24    9.25   1
  11   1   2  111.53   12.77   3
  11   1   2  111.27    8.86   2
  11  -1   2  128.56   10.45   2
  13   1   2   34.68    8.05   3
  13  -1   2   57.60    8.55   2
 -13   1  -2   55.77    6.19   1
 -13  -1  -2   58.10    7.79   1
  13  -1   2   39.84    8.69   3
  13   1   2   45.57    6.95   2
  15   1   2    4.01    4.39   2
 -15  -1  -2    1.10    4.14   1
  15  -1   2    7.39    5.46   2
  15   1   2   16.99    7.38   3
 -15   1  -2   11.55    4.08   1
  15  -1   2    9.23    6.36   3
  17  -1   2   18.65    8.20   3
  17  -1   2   23.88    7.35   2
  17   1   2   31.83    9.81   3
  17   1   2   13.61    6.07   2
 -17  -1  -2   18.86    6.28   1
  19   1   2  129.94   18.10   3
 -19  -1  -2  108.32   12.33   1
  19  -1   2  121.00   17.62   3
  19  -1   2  132.52   15.34   2
  21  -1   2    5.97    7.77   3
  21   1   2    0.09    6.75   3
  23  -1   2   39.21   11.93   3
  23   1   2   38.04   12.42   3
  25   1   2   13.68    9.13   3
  25  -1   2   13.08    9.45   3
  27   1   2    9.86    9.64   3
  27  -1   2    1.95    8.27   3
  28   2  -2   16.97   11.39   3
  28  -2  -2   43.32   14.64   3
  26  -2  -2    7.04    9.52   3
  26   2  -2   10.90    9.75   3
  24  -2  -2    4.36    7.36   3
  24   2  -2   -6.76    5.70   3
  22  -2  -2    5.17    7.25   3
 -22  -2   2    2.13    6.04   1
  22   2  -2   -3.66    5.56   3
  20  -2  -2  133.73   15.62   2
 -20  -2   2  140.05   15.26   1
  20   2  -2  152.60   19.97   3
  20  -2  -2  175.39   21.48   3
  18  -2  -2    7.88    5.90   2
 -18  -2   2   17.54    6.70   1
  18   2  -2   10.46    6.90   3
  18  -2  -2   11.61    7.45   3
 -16  -2   2   -0.36    4.06   1
  16  -2  -2    1.67    5.05   3
  16  -2  -2    3.47    5.08   2
 -16   2   2   -0.37    3.00   1
  16   2  -2   13.95    6.93   3
 -14  -2   2   40.01    7.53   1
  14   2  -2   48.78    9.43   3
  14   2  -2   54.99    5.41   2
  14  -2  -2   57.94    8.66   2
 -14   2   2   72.02    6.44   1
  12   2  -2   25.29    3.24   2
 -12   2   2   16.70    6.04   3
  12   2  -2   16.96    6.12   3
 -12   2   2   19.28    3.34   1
  12  -2  -2    9.27    4.38   2
 -12  -2   2   22.53    5.60   1
 -10   2   2   43.23    7.80   3
  10  -2  -2   43.49    6.75   2
  10   2  -2   51.02    3.51   2
  10   2  -2   46.84    7.94   3
 -10   2   2   54.65    4.50   1
 -10  -2   2   43.57    6.89   1
   8  -2  -2   70.12    7.84   2
  -8  -2   2   59.39    7.21   1
  -8   2   2   76.15    4.35   1
   8   2  -2   87.18    9.40   3
  -8   2   2   67.83    8.49   3
   6  -2  -2  491.68   19.76   2
  -6  -2   2  430.33   18.83   1
   6   2  -2  478.94   20.08   3
  -6   2   2  466.40   19.88   3
  -4   2   2   19.36    4.32   3
  -4  -2   2   21.39    4.27   1
  -4  -2   2   27.35    2.17   2
   4   2  -2   28.25    4.79   3
   4  -2  -2   21.17    2.62   1
   4  -2  -2   22.25    4.24   2
  -2   2   2  162.98    8.68   3
   2   2  -2  159.55    8.18   3
  -2  -2   2  153.81    6.86   2
  -2  -2   2  150.78    8.25   1
   2  -2  -2  155.86    7.17   1
   0   2   2   33.44    4.09   2
   0  -2   2   39.59    4.17   1
   0   2   2   44.54    5.00   3
   0   2  -2   46.94    4.48   3
   0  -2  -2   35.99    4.11   1
   2  -2   2  270.47   12.10   2
   2   2   2  259.78   12.21   3
   2   2   2  253.45   10.76   2
   2  -2   2  248.96    9.81   1
  -2   2  -2  271.41   11.26   3
   4   2   2   -0.73    3.30   3
   4  -2   2   -1.05    2.39   2
  -4   2  -2   -1.74    2.72   3
   4  -2   2    4.66    1.48   1
   4   2   2    1.99    2.35   2
  -4  -2  -2    2.95    2.84   1
   6   2   2  344.90   13.80   2
   6  -2   2  321.00   15.97   2
  -6   2  -2  360.62   16.31   3
   6   2   2  358.80   17.26   3
  -8  -2  -2   24.55    5.18   1
  -8   2  -2   26.09    5.54   3
   8   2   2   28.03    4.19   2
  -8   2  -2   24.76    2.56   1
   8   2   2   29.81    6.21   3
   8  -2   2   29.53    5.70   2
  10   2   2   -0.49    3.69   3
  10  -2   2    2.77    3.73   2
  10   2   2   -0.14    2.53   2
 -10   2  -2    0.48    1.64   1
 -10  -2  -2   -2.79    3.04   1
 -12   2  -2  360.74   13.85   1
  12   2   2  350.36   21.24   3
  12   2   2  370.02   16.41   2
  12  -2   2  368.18   19.74   2
 -12  -2  -2  375.51   18.97   1
 -14   2  -2    3.71    2.62   1
  14   2   2    7.63    5.73   3
 -14  -2  -2    4.38    4.68   1
  14   2   2    6.20    3.98   2
  14  -2   2    1.78    4.55   3
  14  -2   2    8.83    5.63   2
  16   2   2   17.17    5.39   2
 -16  -2  -2   25.81    7.11   1
  16  -2   2   28.63    8.13   2
  16  -2   2   12.38    6.92   3
  16   2   2    4.38    6.13   3
 -18  -2  -2   -1.45    4.80   1
  18   2   2   -1.36    5.54   3
  18  -2   2   -3.99    5.02   2
  18  -2   2   -2.33    5.14   3
  20  -2   2    4.81    6.17   2
 -20  -2  -2   -1.05    5.03   1
  20   2   2   -4.12    5.47   3
  20  -2   2    0.03    6.05   3
  22   2   2  140.16   20.32   3
  22  -2   2  118.06   19.09   3
  24   2   2   22.38   10.89   3
  24  -2   2   17.09    9.97   3
  26   2   2   37.05   13.25   3
  26  -2   2   47.40   14.78   3
  28  -2   2   30.00   13.18   3
  28   2   2   22.24   12.94   3
  27  -3  -2   -0.81    7.45   3
  27   3  -2   -8.08    7.65   3
  25   3  -2   24.06   11.12   3
  25  -3  -2   26.74   11.19   3
 -23  -3   2   58.85   12.29   1
  23   3  -2   61.67   14.43   3
  23  -3  -2   83.36   16.40   3
 -21  -3   2    3.77    6.26   1
  21  -3  -2   -5.06    5.41   2
  21  -3  -2   -4.24    5.06   3
  21   3  -2    2.53    6.64   3
  19  -3  -2    0.35    5.09   3
  19  -3  -2    1.68    5.64   2
  19   3  -2    3.63    6.22   3
 -19  -3   2    1.63    5.11   1
  17  -3  -2  307.27   22.70   3
  17   3  -2  359.01   24.39   3
 -17  -3   2  323.83   20.52   1
  17  -3  -2  300.46   20.08   2
  15  -3  -2  451.58   24.30   2
 -15   3   2  443.37   26.02   3
 -15  -3   2  467.48   23.82   1
  15   3  -2  448.04   26.35   3
 -13  -3   2   65.51    9.38   1
  13   3  -2   85.96   12.26   3
 -13   3   2   79.49    4.27   1
 -13   3   2   91.66   12.53   3
  13  -3  -2   78.87   10.18   2
 -11  -3   2   28.45    6.47   1
 -11   3   2   30.22    7.12   3
  11   3  -2   20.28    6.42   3
  11  -3  -2   22.10    5.97   2
   9  -3  -2  106.81   10.58   2
   9  -3  -2  111.51    4.58   1
  -9   3   2  113.94   11.67   3
   9   3  -2   98.24   11.21   3
  -7   3   2   62.05    7.89   3
   7  -3  -2   65.74    7.91   2
   7  -3  -2   53.10    3.54   1
  -7  -3   2   57.79    7.67   1
   7   3  -2   54.06    7.74   3
   5   3  -2   50.74    6.55   3
  -5  -3   2   51.18    6.56   1
   5  -3  -2   53.47    6.84   2
  -5  -3   2   52.35    3.70   2
  -5   3   2   52.51    6.83   3
   5  -3  -2   54.65    4.13   1
  -3  -3   2   14.11    4.05   1
   3  -3  -2   20.79    3.41   1
  -3  -3   2   21.89    3.23   2
  -3   3   2   16.74    4.37   3
   3   3  -2   22.47    4.55   3
   3  -3  -2   18.30    4.25   2
  -1  -3   2  120.88    7.83   1
  -1   3   2  116.34    8.66   3
   1  -3  -2  110.69    7.40   1
   1   3  -2  124.23    8.13   3
  -1  -3   2  123.57    7.53   2
   1   3   2  103.63    8.49   3
   1  -3   2   93.60    6.47   1
   1   3   2   98.65    7.32   2
  -1  -3  -2   94.92    7.64   1
  -1   3  -2   92.82    7.51   3
   3  -3   2   55.66    6.58   2
   3  -3   2   62.68    4.81   1
  -3   3  -2   62.11    6.67   3
   3   3   2   78.91    8.08   3
  -3  -3  -2   63.62    6.88   1
   3   3   2   59.66    5.63   2
  -5   3  -2 1633.22   54.93   3
   5   3   2 1670.19   56.29   3
   5   3   2 1649.37   51.96   2
  -5  -3  -2 1665.28   54.71   1
   5  -3   2 1573.87   55.53   2
   5  -3   2 1664.54   49.01   1
   7   3   2  245.51   11.18   2
   7  -3   2  253.15   14.40   2
  -7  -3  -2  260.47   14.37   1
   7   3   2  267.42   15.69   3
  -7   3  -2  259.84   14.46   3
   9   3   2  165.76   13.32   3
  -9  -3  -2  125.41   10.50   1
   9  -3   2  178.05   12.81   2
  -9   3  -2  179.67   12.70   3
   9   3   2  172.49    8.90   2
  11   3   2  289.46   18.87   3
  11   3   2  278.09   12.81   2
 -11   3  -2  281.90   17.95   3
 -11  -3  -2  284.58   16.61   1
  11  -3   2  288.43   17.51   2
  13  -3   2  204.20   15.30   2
  13   3   2  193.24   10.77   2
  13   3   2  195.49   19.12   3
 -13  -3  -2  193.75   14.25   1
  15   3   2   76.81   13.29   3
  15  -3   2   23.97    7.58   3
  15  -3   2   73.45   11.65   2
 -15  -3  -2   62.42    9.92   1
 -17  -3  -2   26.24    7.70   1
  17  -3   2   30.52    8.92   2
  17   3   2   30.47   10.18   3
  17  -3   2   45.86   10.80   3
  19   3   2    0.87    6.49   3
  19  -3   2    1.51    5.93   2
 -19  -3  -2    2.69    5.42   1
  19  -3   2    4.15    6.58   3
  21  -3   2   -0.02    7.29   2
  21  -3   2   12.92    7.58   3
 -21  -3  -2   11.06    7.27   1
  21   3   2    3.07    7.27   3
  23   3   2   -3.19    6.66   3
  23  -3   2   -0.56    6.91   3
  25   3   2   44.30   13.61   3
  25  -3   2   49.61   13.70   3
  27  -3   2   21.96   11.81   3
  27   3   2   16.17   11.98   3
  28  -4  -2   64.11   16.68   3
  28   4  -2   37.23   15.74   3
  26   4  -2  118.65   21.54   3
  26  -4  -2  110.20   20.11   3
 -24  -4   2   29.12    9.97   1
  24  -4  -2   17.29    9.33   3
  24   4  -2   27.26   11.46   3
  22  -4  -2   25.07   10.02   3
  22   4  -2   19.29   10.40   3
  22  -4  -2   16.24    8.66   2
 -22  -4   2   28.78    9.66   1
  20  -4  -2    1.64    6.33   2
  20   4  -2   -0.69    7.12   3
 -20  -4   2   -1.88    6.02   1
  20  -4  -2    4.68    6.75   3
  18   4  -2    0.33    6.67   3
 -18  -4   2    9.10    6.15   1
  18  -4  -2    1.29    5.66   2
 -16   4   2   57.66   11.92   3
 -16  -4   2   42.38    9.37   1
  16  -4  -2   62.68   10.83   2
  16   4  -2   47.75   11.40   3
 -14  -4   2   32.86    7.91   1
  14   4  -2   39.09    9.90   3
 -14   4   2   36.01    9.19   3
  14  -4  -2   13.46    6.16   2
  12   4  -2  206.54   18.94   3
  12  -4  -2  180.82   14.24   2
 -12   4   2  172.20   17.10   3
 -10   4   2   31.21    7.16   3
  10   4  -2   25.83    7.26   3
 -10  -4   2   23.45    6.37   1
  10  -4  -2   23.34    6.21   2
   8  -4  -2   44.71    3.51   1
  -8   4   2   45.45    7.70   3
  -8  -4   2   33.91    7.07   1
  -8  -4   2   43.13    2.95   2
   8   4  -2   47.35    8.48   3
   8  -4  -2   38.47    7.29   2
   6  -4  -2  258.00   10.46   1
   6  -4  -2  241.48   14.74   2
   6   4  -2  263.42   15.55   3
  -6  -4   2  266.94   14.72   1
  -6   4   2  252.49   14.86   3
  -6  -4   2  259.29   10.43   2
  -4  -4   2   77.33    5.98   2
   4   4  -2   83.16    8.89   3
   4  -4  -2   96.17    6.48   1
  -4  -4   2   79.10    8.48   1
  -4   4   2   88.82    9.37   3
   4  -4  -2  100.02    9.87   2
   2  -4  -2   57.81    6.08   1
  -2  -4   2   55.00    5.87   2
   2  -4  -2   51.24    6.78   2
  -2   4   2   39.26    6.43   3
  -2  -4   2   61.14    6.99   1
   2   4  -2   61.96    7.52   3
   0  -4  -2    7.61    3.57   1
   0   4   2   10.15    4.35   3
   0   4  -2    9.60    3.90   3
   0  -4   2    9.10    3.34   2
   0  -4  -2   17.04    4.19   2
   0  -4   2   11.19    3.47   1
   2  -4   2  186.74   11.37   2
   2   4   2  187.63   10.48   2
  -2   4  -2  188.65   11.38   3
   2   4   2  173.01   12.02   3
  -2  -4  -2  170.39   10.86   1
   2  -4   2  203.90    9.97   1
   4  -4   2  125.41    7.25   1
   4   4   2  125.74   11.61   3
   4  -4   2  139.56   10.36   2
   4   4   2  129.50    8.30   2
  -4  -4  -2  127.41    9.87   1
  -4   4  -2  126.33    9.63   3
   6  -4   2    3.33    1.74   1
   6   4   2    4.70    2.63   2
   6   4   2    0.04    4.21   3
   6  -4   2   -1.20    3.17   2
  -6   4  -2    3.40    3.79   3
  -6  -4  -2    3.82    3.55   1
   8   4   2    0.86    2.44   2
  -8  -4  -2    2.87    4.23   1
   8  -4   2    3.36    3.90   2
  -8   4  -2    5.70    4.38   3
   8   4   2    3.87    4.87   3
 -10   4  -2    1.38    4.12   3
  10   4   2    4.97    2.69   2
  10  -4   2    0.07    4.14   2
 -10  -4  -2    2.63    3.89   1
  10   4   2   10.11    5.97   3
  12  -4   2   65.85   10.37   2
  12   4   2   73.37    6.33   2
 -12  -4  -2   50.24    9.18   1
 -12   4  -2   57.93   10.17   3
  12   4   2   68.56   11.72   3
  14  -4   2    5.74    5.74   2
 -14  -4  -2   10.18    6.37   1
  14   4   2   15.13    7.65   3
 -14   4  -2    1.23    5.23   3
  16   4   2  514.57   30.79   3
  16  -4   2  500.97   28.81   2
 -16  -4  -2  527.49   27.68   1
  18   4   2   17.41    9.06   3
  18  -4   2   -1.26    3.52   3
  18  -4   2   27.01    9.04   2
 -18  -4  -2    5.24    6.59   1
  20  -4   2   10.71    8.03   2
 -20  -4  -2   13.31    8.17   1
  20   4   2    0.55    7.05   3
  20  -4   2   -4.61    4.73   3
  22  -4   2   51.71   13.55   3
  22  -4   2   75.22   14.57   2
 -22  -4  -2   87.92   14.81   1
  22   4   2   55.50   14.53   3
  24   4   2   10.88    9.95   3
  24  -4   2   20.99   10.53   3
  26   4   2   36.97   13.70   3
  26  -4   2   26.01   12.15   3
  27   5  -2    2.05   10.32   3
  27  -5  -2   10.36    9.90   3
  25  -5  -2   84.31   17.30   3
 -25  -5   2   76.06   15.29   1
  25   5  -2   54.42   15.76   3
  23  -5  -2   15.93    9.28   2
 -23  -5   2   11.94    9.53   1
  23  -5  -2   10.42    8.10   3
  23   5  -2   14.22   10.67   3
  21  -5  -2   21.25    9.48   2
 -21  -5   2   -4.54    6.48   1
  21   5  -2    0.99    7.95   3
  21  -5  -2    6.67    7.75   3
  19   5  -2   18.91    9.71   3
  19  -5  -2   26.03    9.32   2
 -19  -5   2   29.05    9.56   1
 -19   5   2   30.35   11.07   3
  17   5  -2  183.11   21.28   3
 -17   5   2  182.50   20.60   3
 -17  -5   2  183.22   18.90   1
  17  -5  -2  224.57   18.14   2
 -15   5   2  349.80   23.50   3
  15   5  -2  354.19   24.47   3
  15  -5  -2  326.07   22.13   2
  13   5  -2  137.79   17.25   3
 -13   5   2  154.69   16.74   3
 -13  -5   2  170.04   16.62   1
  13  -5  -2  123.83   14.50   2
 -11   5   2   20.24    7.07   3
  11   5  -2   32.90    8.52   3
  11  -5  -2   32.13    7.81   2
 -11  -5   2   35.68    8.24   1
  -9  -5   2   19.11    5.93   1
  -9   5   2   22.10    6.75   3
   9   5  -2   23.13    7.00   3
   9  -5  -2   29.60    7.02   2
  -9  -5   2   25.74    3.02   2
   9  -5  -2   28.11    3.04   1
   7  -5  -2   28.28    6.54   2
   7   5  -2   15.21    6.05   3
  -7  -5   2   20.78    5.95   1
   7  -5  -2   30.45    4.14   1
  -7  -5   2   36.38    4.16   2
  -7   5   2   35.14    7.32   3
  -5  -5   2  471.30   18.55   2
   5  -5  -2  476.34   22.81   2
  -5   5   2  459.06   22.70   3
   5  -5  -2  464.92   18.18   1
   5   5  -2  456.87   22.71   3
  -5  -5   2  474.75   22.26   1
   3  -5  -2   22.24    5.65   2
  -3  -5   2   17.42    4.98   1
   3   5  -2   28.30    6.43   3
   3  -5  -2   21.96    4.52   1
  -3   5   2   12.69    5.01   3
  -3  -5   2   15.21    3.91   2
  -1   5   2  566.67   24.97   3
   1  -5  -2  535.31   23.50   2
  -1  -5   2  552.48   23.10   1
   1  -5  -2  547.89   22.46   1
   1   5  -2  539.43   23.74   3
  -1  -5   2  567.31   23.00   2
   1  -5   2   64.83    7.87   2
  -1   5  -2   61.59    8.21   3
   1  -5   2   55.81    6.75   1
  -1  -5  -2   59.30    7.57   1
  -1  -5  -2   51.91    6.95   2
   1   5   2   72.88    9.06   3
  -3  -5  -2  606.79   26.32   1
   3  -5   2  635.43   27.06   2
  -3   5  -2  593.43   26.01   3
   3  -5   2  621.69   23.34   1
  -3  -5  -2  634.63   24.76   2
   3   5   2  658.72   28.15   3
  -5   5  -2  207.87   13.83   3
   5   5   2  228.52   15.56   3
   5  -5   2  230.82   10.74   1
  -5  -5  -2  220.65   14.71   1
   5  -5   2  226.41   14.94   2
   7  -5   2  142.43    7.03   1
   7   5   2  137.29   14.48   3
   7  -5   2  168.23   13.16   2
  -7  -5  -2  141.39   13.74   1
  -7   5  -2  158.49   12.60   3
   7   5   2  140.78    9.15   2
   9   5   2  121.21    8.15   2
  -9  -5  -2  109.73   12.42   1
  -9   5  -2  132.31   13.60   3
   9  -5   2  132.58   14.22   2
   9   5   2  113.12   14.10   3
 -11   5  -2  133.27   14.77   3
  11  -5   2  153.65   15.81   2
  11   5   2  140.82    8.78   2
  11   5   2  142.07   16.79   3
 -11  -5  -2  157.10   15.61   1
 -13   5  -2  165.20   17.82   3
  13  -5   2  159.16   17.20   2
  13   5   2  174.98   19.44   3
 -15   5  -2  236.58   19.42   3
  15  -5   2  251.71   19.71   2
 -15  -5  -2  266.26   19.88   1
  15   5   2  277.93   22.31   3
 -17   5  -2   -2.38    5.15   3
 -17  -5  -2    1.30    6.01   1
  17   5   2   -0.96    6.59   3
  17  -5   2    0.27    6.65   2
  19  -5   2    3.09    3.70   3
 -19  -5  -2   17.85    8.34   1
  19  -5   2    8.19    7.64   2
  19   5   2    1.25    7.72   3
  21   5   2    9.46    8.77   3
  21  -5   2   -7.73    6.52   2
 -21  -5  -2   -2.61    6.76   1
  21  -5   2    3.97    5.02   3
  23   5   2   51.74   14.53   3
  23  -5   2   62.45   14.74   3
  23  -5   2   57.51   14.06   2
 -23  -5  -2   46.47   12.55   1
  25  -5   2   16.10    9.50   3
  25   5   2   -5.91    9.32   3
  26   6  -2   97.62   20.63   3
 -26  -6   2   91.46   17.31   1
  26  -6  -2   67.16   16.83   3
  24  -6  -2    3.08    8.42   2
  24   6  -2    7.82   10.83   3
  24  -6  -2    7.65    8.02   3
 -24  -6   2    4.39    9.25   1
 -22  -6   2   11.15    8.38   1
  22  -6  -2   10.43    8.84   2
  22   6  -2   13.83   10.58   3
  20   6  -2   -0.46    7.36   3
  20  -6  -2    9.19    8.06   2
 -20  -6   2   14.46    8.62   1
 -20   6   2    6.61    7.94   3
 -18   6   2  142.43   19.10   3
 -18  -6   2  135.54   17.82   1
  18   6  -2  163.76   21.21   3
  18  -6  -2  174.20   19.87   2
  16   6  -2  228.77   23.95   3
 -16   6   2  247.87   20.53   3
 -16  -6   2  225.97   22.09   1
  16  -6  -2  257.01   20.49   2
  14  -6  -2  388.06   24.88   2
 -14  -6   2  381.59   24.20   1
 -14   6   2  377.69   24.86   3
  14   6  -2  428.84   27.52   3
  12   6  -2   99.69   15.17   3
 -12   6   2   79.57   12.48   3
  12  -6  -2   90.27   13.22   2
 -12  -6   2   96.52   13.35   1
 -10  -6   2  104.56   12.98   1
 -10  -6   2  109.30    6.29   2
 -10   6   2  117.30   14.03   3
  10  -6  -2  110.85   14.00   2
  10   6  -2  106.59   14.27   3
  -8  -6   2  103.68    7.40   2
   8  -6  -2  117.87   13.66   2
   8   6  -2  127.87   14.36   3
   8  -6  -2  115.41    7.44   1
  -8  -6   2   91.66   11.96   1
  -8   6   2  112.58   13.43   3
  -6   6   2  552.96   27.08   3
   6   6  -2  571.21   27.67   3
  -6  -6   2  534.94   26.12   1
  -6  -6   2  567.61   22.25   2
   6  -6  -2  572.77   21.89   1
   6  -6  -2  587.04   27.28   2
  -4  -6   2  201.13   14.07   1
   4  -6  -2  226.04   15.22   2
  -4  -6   2  241.84   12.98   2
   4   6  -2  221.59   15.74   3
   4  -6  -2  233.19   12.62   1
  -4   6   2  226.25   15.51   3
   2  -6  -2   15.55    4.43   1
  -2  -6   2    5.71    3.64   2
   2   6  -2    2.07    4.48   3
   2  -6  -2   -0.08    1.84   2
  -2  -6   2   11.19    4.93   1
  -2   6   2    6.69    5.04   3
   0   6   2  397.12   21.08   3
   0  -6   2  391.70   19.45   2
   0  -6  -2  391.29   18.95   1
   0  -6  -2  379.50   19.27   2
   0  -6   2  374.80   18.72   1
   0   6  -2  408.12   20.42   3
  -2  -6  -2  127.68    9.97   2
  -2   6  -2  103.32   11.23   3
   2   6   2   91.30   11.42   3
   2  -6   2  113.72    9.02   1
  -2  -6  -2   96.44   10.59   1
   4  -6   2  284.07   14.00   1
   4   6   2  290.60   18.49   3
   4  -6   2  288.18   17.68   2
  -4  -6  -2  288.36   15.02   2
  -4   6  -2  283.63   17.13   3
  -4  -6  -2  298.10   17.40   1
   6   6   2  161.92   16.10   3
   6  -6   2  141.10    8.68   1
  -6  -6  -2  127.51   13.38   1
  -6  -6  -2  137.03    9.62   2
   6  -6   2  123.28   13.49   2
  -6   6  -2  146.17   14.22   3
   8   6   2    2.63    5.56   3
  -8   6  -2    2.66    4.58   3
   8  -6   2    2.95    5.15   2
   8  -6   2   -1.58    1.88   1
  -8  -6  -2    1.55    4.75   1
 -10  -6  -2   -2.63    4.66   1
 -10   6  -2    0.36    4.92   3
  10  -6   2    2.83    5.44   2
  10   6   2   -1.95    6.46   3
 -12   6  -2   26.31    8.37   3
  12  -6   2   21.56    7.98   2
  12   6   2   41.46   10.69   3
 -12  -6  -2   20.17    7.72   1
 -14  -6  -2  140.19   17.06   1
 -14   6  -2  135.08   16.72   3
  14  -6   2  151.87   18.06   2
  14   6   2  142.01   18.83   3
  16  -6   2  257.08   21.01   2
  16   6   2  270.20   26.39   3
 -16   6  -2  280.69   21.87   3
 -18   6  -2   71.31   14.40   3
  18  -6   2  130.33   17.98   2
  18   6   2   53.43   13.84   3
 -18  -6  -2   90.58   14.65   1
  20  -6   2  192.85   22.59   2
  20  -6   2   85.79   15.86   3
  20   6   2  212.59   24.86   3
 -20  -6  -2  161.69   19.92   1
  22  -6   2    6.53    5.49   3
  22   6   2    7.41    8.44   3
 -22  -6  -2    7.43    8.67   1
  22  -6   2   -0.88    8.26   2
  24  -6   2   19.81   11.59   2
  24  -6   2   -1.12    5.04   3
 -24  -6  -2   38.40   12.98   1
  24   6   2    5.70    8.90   3
  25  -7  -2   15.10    9.33   3
 -25  -7   2   26.16   12.47   1
  25  -7  -2   14.73   11.40   2
  25   7  -2   30.22   14.84   3
 -23  -7   2   -7.75    7.37   1
  23  -7  -2   14.83    9.58   2
  23   7  -2    3.66   10.26   3
 -21   7   2   10.07    9.56   3
  21   7  -2   23.05   11.64   3
 -21  -7   2   13.11    9.05   1
  21  -7  -2    7.21    8.20   2
 -19  -7   2    1.27    4.01   1
  19   7  -2    6.88    8.89   3
  19  -7  -2    2.93    6.05   2
 -19   7   2    3.82    7.11   3
  17  -7  -2   15.03    9.17   2
 -17  -7   2   29.21   10.18   1
 -17   7   2   13.70    8.53   3
  17   7  -2   11.45    9.01   3
  15   7  -2    6.04    7.86   3
 -15  -7   2   -4.08    5.91   1
 -15   7   2   -4.97    5.29   3
  15  -7  -2   -1.70    5.57   2
  13   7  -2   -1.93    7.48   3
 -13   7   2    3.47    6.20   3
  13  -7  -2    2.51    5.85   2
 -13  -7   2   -0.19    5.84   1
  11   7  -2   -7.49    5.89   3
 -11  -7   2   -5.34    4.98   1
 -11   7   2    2.33    5.62   3
  11  -7  -2   -2.37    4.99   2
   9   7  -2    1.38    6.60   3
   9  -7  -2    1.97    5.29   2
  -9   7   2   -1.34    4.85   3
  -9  -7   2   -1.50    2.77   2
  -9  -7   2   -6.22    3.97   1
   9  -7  -2    1.00    2.96   1
   7  -7  -2  295.92   14.51   1
   7   7  -2  296.24   20.78   3
  -7   7   2  276.11   19.23   3
   7  -7  -2  315.39   20.00   2
  -7  -7   2  302.01   14.86   2
  -7  -7   2  268.19   19.06   1
  -5  -7   2  314.77   16.31   2
   5   7  -2  282.72   19.43   3
   5  -7  -2  327.87   19.69   2
  -5  -7   2  316.82   19.33   1
  -5   7   2  325.54   20.19   3
   5  -7  -2  317.86   15.95   1
  -3  -7   2   66.75    9.44   1
  -3   7   2   69.51   10.51   3
   3  -7  -2   64.96    8.32   1
  -3  -7   2   72.85    8.91   2
   3   7  -2   77.34   11.20   3
   3  -7  -2   24.66    6.41   2
   1  -7  -2    1.41    3.71   1
  -1  -7   2   -1.56    3.53   1
   1  -7  -2    3.35    4.13   2
   1   7  -2    0.99    4.54   3
  -1   7   2   -2.75    3.94   3
  -1  -7   2   -2.61    2.99   2
  -1  -7  -2   87.69   10.69   1
   1  -7   2   95.24   10.39   1
   1   7   2   98.45   12.77   3
  -1   7  -2  112.08   12.69   3
  -1  -7  -2  123.62   12.20   2
   1  -7   2   91.68   11.32   2
  -3  -7  -2   27.69    6.43   2
  -3  -7  -2   10.50    5.33   1
   3  -7   2   16.40    5.21   1
  -3   7  -2   13.03    5.55   3
   3   7   2    7.35    6.10   3
   3  -7   2   -0.45    2.62   2
  -5   7  -2    8.01    5.32   3
  -5  -7  -2   -1.72    4.64   1
   5  -7   2   -2.44    3.08   1
   5  -7   2    2.73    4.47   2
  -5  -7  -2    0.48    3.30   2
   5   7   2   -6.66    4.91   3
   7  -7   2  259.27   18.68   2
   7  -7   2  293.05   13.56   1
  -7  -7  -2  309.48   15.54   2
   7   7   2  238.81   19.28   3
  -7  -7  -2  283.62   19.22   1
  -7   7  -2  262.52   18.25   3
   9  -7   2   -3.10    4.65   2
  -9   7  -2   -2.32    4.98   3
   9   7   2    0.38    6.44   3
  -9  -7  -2    2.43    3.55   2
  -9  -7  -2   -8.00    4.26   1
 -11  -7  -2   23.04    8.48   1
  11   7   2   23.45    9.55   3
 -11   7  -2   35.86    9.76   3
  11  -7   2   24.55    8.24   2
  13   7   2   -0.46    6.89   3
 -13  -7  -2   -0.04    5.73   1
  13  -7   2   10.76    7.12   2
 -13   7  -2    7.17    6.47   3
 -15   7  -2   11.32    7.29   3
  15   7   2   -2.53    6.60   3
  15  -7   2    0.51    6.33   2
 -15  -7  -2   -1.34    5.85   1
 -17  -7  -2   56.49   12.41   1
  17   7   2   40.19   13.19   3
  17  -7   2   51.50   12.17   2
 -17   7  -2   28.59   10.18   3
 -19   7  -2   16.45    9.45   3
  19  -7   2   20.30    9.49   2
  19   7   2    9.67    9.43   3
 -19  -7  -2    5.70    7.33   1
  21  -7   2  135.70   20.14   2
 -21  -7  -2  103.45   17.71   1
  23   7   2   29.02   12.84   3
 -23  -7  -2   52.72   14.80   1
  23  -7   2   54.96   14.49   3
  23  -7   2   22.15   12.35   2
  25   7   2   15.28   12.37   3
  25  -7   2    5.36   10.31   2
 -25  -7  -2    0.33    9.93   1
  25  -7   2   15.51    9.97   3
  24  -8  -2   94.40   18.90   2
 -24  -8   2  102.97   19.64   1
  24   8  -2  100.79   21.48   3
  22  -8  -2   77.48   16.38   2
 -22   8   2   56.97   14.79   3
 -22  -8   2   72.45   15.61   1
  22   8  -2   87.11   18.67   3
 -20   8   2   53.87   14.14   3
  20   8  -2   40.54   13.65   3
 -20  -8   2  101.41   17.49   1
  20  -8  -2   90.87   16.11   2
  18  -8  -2   -0.03    6.82   2
 -18   8   2   10.47    8.96   3
  18   8  -2   -1.72    8.20   3
 -18  -8   2    0.82    7.30   1
  16   8  -2  442.01   31.03   3
 -16   8   2  369.11   27.62   3
  16  -8  -2  384.28   27.82   2
 -16  -8   2  389.52   27.27   1
  14   8  -2   54.86   13.46   3
 -14   8   2   61.75   12.81   3
 -14  -8   2   79.57   13.84   1
  14  -8  -2   58.48   12.26   2
 -12  -8   2    4.13    6.51   1
  12  -8  -2    0.89    6.13   2
 -12   8   2    1.89    6.52   3
  12   8  -2    6.36    7.70   3
  10  -8  -2   98.56   14.38   2
 -10   8   2   91.84   14.02   3
 -10  -8   2   95.23   14.28   1
  10   8  -2  127.52   17.31   3
   8  -8  -2  377.92   18.06   1
   8   8  -2  397.59   25.85   3
  -8  -8   2  420.88   24.67   1
  -8   8   2  359.88   23.81   3
  -8  -8   2  406.15   18.77   2
   8  -8  -2  389.59   24.48   2
  -6  -8   2 1162.63   47.78   1
   6  -8  -2 1187.46   42.47   1
   6   8  -2 1202.75   49.92   3
  -6   8   2 1164.06   49.20   3
   6  -8  -2 1138.85   48.85   2
  -6  -8   2 1212.90   43.50   2
   4  -8  -2  510.51   27.13   2
   4  -8  -2  523.60   23.96   1
  -4   8   2  520.85   28.25   3
   4   8  -2  566.93   28.41   3
  -4  -8   2  528.47   24.49   2
  -4  -8   2  507.43   26.56   1
   2  -8  -2   11.63    5.90   2
   2  -8  -2   10.12    5.43   1
  -2  -8   2    2.25    5.23   1
  -2  -8   2   12.67    5.44   2
   2   8  -2    3.89    5.75   3
  -2   8   2   -4.55    4.68   3
   0   8   2    8.41    6.59   3
   0  -8   2    6.12    4.88   1
   0  -8  -2    3.37    4.97   2
   0  -8   2    8.12    4.86   2
   0  -8  -2   15.70    5.99   1
   0   8  -2    2.97    5.45   3
  -2   8  -2  114.46   13.99   3
  -2  -8  -2  115.60   13.40   1
  -2  -8  -2  167.22   13.03   2
   2   8   2  104.84   14.61   3
   2  -8   2  127.31   14.16   2
   2  -8   2  117.57   12.24   1
   4  -8   2  861.91   39.29   2
   4  -8   2  928.41   35.16   1
  -4  -8  -2  913.94   36.75   2
  -4   8  -2  916.80   39.61   3
   4   8   2  913.14   41.26   3
  -4  -8  -2  893.63   39.04   1
   6   8   2  313.86   22.68   3
  -6  -8  -2  343.60   18.27   2
   6  -8   2  319.79   16.38   1
   6  -8   2  346.77   22.22   2
  -6   8  -2  307.34   20.77   3
  -6  -8  -2  320.21   21.09   1
   8  -8   2   73.05   12.77   2
  -8  -8  -2   82.60    9.65   2
  -8  -8  -2   90.16   13.53   1
   8   8   2   64.76   13.82   3
  -8   8  -2  100.08   13.50   3
 -10   8  -2  161.89   18.47   3
 -10  -8  -2  185.16   19.33   1
  10   8   2  169.58   20.92   3
  10  -8   2  155.47   18.46   2
  12   8   2  112.47   17.57   3
  12  -8   2   80.27   13.71   2
 -12   8  -2   96.33   14.36   3
 -12  -8  -2   74.19   13.39   1
 -14   8  -2  205.71   22.07   3
  14   8   2  188.62   23.20   3
  14  -8   2  203.20   22.38   2
 -14  -8  -2  186.34   20.87   1
 -16   8  -2  142.29   19.09   3
 -16  -8  -2  147.78   19.11   1
  16  -8   2  162.42   20.97   2
  16   8   2  144.99   21.59   3
 -18   8  -2   11.53    9.29   3
  18   8   2   46.13   14.17   3
  18  -8   2   67.05   14.37   2
 -18  -8  -2   73.75   14.57   1
  20   8   2   57.38   15.96   3
 -20   8  -2   36.72   12.02   3
  20  -8   2   36.03   12.24   2
 -20  -8  -2    6.37    5.77   1
  22   8   2   71.18   17.88   3
 -22  -8  -2   61.32   14.81   1
  22  -8   2   81.66   17.59   2
  24  -8   2   32.38   13.69   2
  24  -8   2   47.39   14.27   3
  24   8   2   28.32   14.27   3
 -24  -8  -2   33.36   13.29   1
  23  -9  -2    6.05    9.53   2
  23   9  -2   -2.10   11.21   3
 -23   9   2   10.79   11.36   3
 -23  -9   2    4.26    8.15   1
 -21   9   2   56.20   15.84   3
  21   9  -2   41.83   14.39   3
 -21  -9   2   53.12   14.92   1
  21  -9  -2   48.96   14.36   2
  19  -9  -2    4.73    7.28   2
 -19  -9   2  -10.77    6.33   1
 -19   9   2    0.13    7.12   3
  19   9  -2  -13.56    8.55   3
  17   9  -2   -2.32    7.24   3
 -17  -9   2   -7.16    7.19   1
 -17   9   2    6.42    7.95   3
  17  -9  -2    2.58    7.66   2
 -15  -9   2    6.56    7.66   1
  15   9  -2   -5.97    7.80   3
 -15   9   2    4.53    7.17   3
  15  -9  -2    4.88    7.24   2
  13   9  -2   77.63   15.43   3
 -13   9   2   56.61   13.61   3
 -13  -9   2   63.12   13.71   1
  13  -9  -2   77.36   14.50   2
 -11  -9   2   17.83    8.28   1
  11  -9  -2   26.05    9.65   2
 -11   9   2   21.38    8.85   3
  11   9  -2   39.94   11.99   3
  -9  -9   2  421.53   26.37   1
   9   9  -2  439.21   28.63   3
  -9   9   2  394.75   26.59   3
   9  -9  -2  429.03   27.23   2
  -7  -9   2  111.50   15.16   1
   7   9  -2  147.39   18.46   3
  -7  -9   2  107.59   11.52   2
  -7   9   2  103.78   15.28   3
   7  -9  -2  123.35   16.09   2
  -5   9   2   32.56    9.54   3
  -5  -9   2   17.74    6.37   2
   5  -9  -2   26.17    8.71   2
  -5  -9   2   25.07    8.11   1
   5  -9  -2   18.55    6.04   1
   5   9  -2   17.14    8.34   3
   3  -9  -2  105.96   12.32   1
  -3   9   2  119.66   15.86   3
  -3  -9   2  101.96   13.56   1
   3  -9  -2  127.56   15.24   2
  -3  -9   2  101.25   12.27   2
   3   9  -2   88.52   13.61   3
   1   9  -2   39.54    9.79   3
   1  -9  -2   44.77    9.17   2
  -1  -9   2   40.72    8.93   2
  -1  -9   2   56.91   10.14   1
  -1   9   2   55.80   11.37   3
   1  -9  -2   49.49    9.50   1
   1   9   2  101.60   14.41   3
  -1  -9  -2  104.96   12.78   2
   1  -9   2  106.80   13.71   2
  -1  -9  -2   96.23   13.06   1
  -1   9  -2  127.48   15.68   3
   1  -9   2  123.60   13.81   1
   3   9   2  145.51   17.55   3
   3  -9   2  143.54   14.26   1
  -3  -9  -2  143.29   15.95   1
   3  -9   2  158.38   16.94   2
  -3   9  -2  138.33   16.50   3
  -3  -9  -2  177.99   16.22   2
   5   9   2   12.17    8.04   3
   5  -9   2    8.38    6.83   2
  -5   9  -2   11.57    6.78   3
  -5  -9  -2   -4.47    5.67   1
  -5  -9  -2    4.53    5.26   2
   5  -9   2   -0.29    4.53   1
  -7  -9  -2   50.10   10.75   1
   7   9   2   43.03   11.73   3
  -7  -9  -2   47.65    8.32   2
  -7   9  -2   30.97    8.93   3
   7  -9   2   26.57    9.30   2
   9  -9   2   33.19   10.52   2
  -9  -9  -2   43.33   10.49   1
  -9   9  -2   23.20    9.17   3
   9   9   2   46.17   12.16   3
  11   9   2   88.18   16.08   3
  11  -9   2   60.12   12.60   2
 -11  -9  -2   82.85   14.17   1
 -11   9  -2   85.01   14.24   3
 -13  -9  -2    3.84    6.92   1
 -13   9  -2   11.16    7.96   3
  13  -9   2   -2.73    6.32   2
  13   9   2    8.84    8.85   3
  15   9   2    6.51    9.38   3
 -15   9  -2    6.59    7.86   3
  15  -9   2    5.74    7.68   2
 -15  -9  -2    5.08    7.53   1
  17   9   2   -5.98    8.02   3
 -17  -9  -2   -6.04    6.58   1
  17  -9   2   -1.87    7.32   2
 -17   9  -2    6.00    7.77   3
  19   9   2   -9.42    8.82   3
 -19   9  -2    7.53    8.87   3
  19  -9   2   12.05   10.44   2
 -19  -9  -2   10.30    8.43   1
  21   9   2   13.65   12.22   3
 -21   9  -2   24.65   11.74   3
  21  -9   2   16.67   10.45   2
 -21  -9  -2   26.71   12.02   1
  22 -10  -2    5.11    9.90   2
 -22  10   2   12.96   10.84   3
 -22 -10   2    5.11   10.50   1
  22  10  -2   -8.29   10.82   3
 -20 -10   2   -1.15    8.17   1
  20 -10  -2   -1.84    8.13   2
 -20  10   2    1.51    8.62   3
  20  10  -2   12.64   12.48   3
 -18  10   2  340.76   32.77   3
 -18 -10   2  329.78   31.38   1
  18  10  -2  327.66   34.14   3
  16 -10  -2  380.79   29.27   2
  16  10  -2  389.80   31.38   3
 -16 -10   2  358.64   28.48   1
 -16  10   2  339.44   27.45   3
  14 -10  -2   60.50   14.53   2
 -14 -10   2  105.41   17.56   1
 -14  10   2   94.12   16.62   3
  14  10  -2  123.38   19.95   3
 -12 -10   2    8.94    8.15   1
 -12  10   2   21.10    8.94   3
  12 -10  -2   11.24    8.52   2
  12  10  -2   21.47   11.17   3
  10  10  -2   43.81   12.80   3
  10 -10  -2   33.12   10.73   2
 -10 -10   2   34.33   10.69   1
 -10  10   2   41.27   11.13   3
  -8  10   2    5.13    6.45   3
   8  10  -2    4.45    6.73   3
  -8 -10   2   10.47    7.38   1
   8 -10  -2    5.02    7.74   2
  -6 -10   2    6.08    6.62   1
   6  10  -2   10.80    7.89   3
  -6  10   2    2.45    6.70   3
   6 -10  -2   -1.42    5.89   2
  -6 -10   2    9.78    5.69   2
   4 -10  -2   92.27   12.07   1
   4  10  -2   84.10   14.18   3
  -4 -10   2   65.90   10.75   2
  -4 -10   2   82.61   13.30   1
  -4  10   2   81.28   14.21   3
   2  10  -2    3.11    6.52   3
  -2 -10   2   -4.86    5.03   1
   2 -10  -2    5.56    6.44   2
  -2  10   2   -2.39    5.93   3
   2 -10  -2    2.10    5.50   1
  -2 -10   2    3.71    5.59   2
   0 -10  -2   45.49    9.64   1
   0 -10  -2   36.72    9.60   2
   0 -10   2   51.57   10.19   1
   0 -10   2   57.99   10.72   2
   0  10   2   73.00   13.35   3
   0  10  -2   71.19   12.73   3
   2 -10   2  116.56   15.56   2
   2 -10   2  138.22   15.12   1
  -2 -10  -2  147.95   16.15   2
   2  10   2  113.07   16.19   3
  -2  10  -2  131.29   17.00   3
  -2 -10  -2  122.60   15.65   1
  -4  10  -2  605.87   32.10   3
  -4 -10  -2  546.62   28.35   2
  -4 -10  -2  592.70   31.55   1
   4 -10   2  596.01   28.02   1
   4  10   2  538.61   32.88   3
   6 -10   2  501.71   30.22   2
  -6  10  -2  527.92   30.31   3
   6  10   2  461.57   30.10   3
  -6 -10  -2  479.74   28.72   1
  -6 -10  -2  509.29   25.64   2
  -8 -10  -2  116.66   16.93   1
  -8  10  -2   91.38   14.93   3
   8 -10   2  123.49   17.17   2
   8  10   2  104.84   17.53   3
 -10 -10  -2   27.48    9.73   1
  10  10   2   27.87   11.97   3
 -10  10  -2   40.96   11.71   3
  10 -10   2   28.13   10.58   2
  12  10   2    3.47    8.17   3
  12 -10   2    8.62    7.80   2
 -12  10  -2    7.10    7.88   3
 -12 -10  -2    0.24    7.12   1
 -14  10  -2   61.31   13.74   3
  14  10   2   43.09   14.00   3
 -14 -10  -2   46.41   12.79   1
  14 -10   2   49.84   12.96   2
  16 -10   2   16.45   10.54   2
  16  10   2   14.36   10.57   3
 -16 -10  -2   12.10    9.68   1
 -16  10  -2   17.75   10.20   3
 -18 -10  -2   17.29   10.09   1
 -18  10  -2  -12.07    6.17   3
  18 -10   2    6.23    9.14   2
  18  10   2   20.60   12.49   3
  20  10   2   55.66   17.25   3
 -20  10  -2   22.77   11.47   3
 -20 -10  -2   51.83   14.61   1
  20 -10   2   19.57   11.31   2
  19 -11  -2    3.40    8.97   2
 -19  11   2    7.96    9.68   3
 -19 -11   2    9.94   10.30   1
  19  11  -2   -1.92   11.52   3
 -17  11   2   -6.30    7.04   3
 -17 -11   2   13.23    9.78   1
  17  11  -2    1.80   10.14   3
  17 -11  -2    4.79    8.49   2
 -15  11   2   20.81   10.37   3
  15  11  -2    9.56   10.40   3
 -15 -11   2   13.74    9.78   1
  15 -11  -2    7.27    8.68   2
 -13 -11   2    5.47    8.36   1
  13 -11  -2    9.67    8.96   2
 -13  11   2   21.08   10.68   3
  13  11  -2   11.45   10.05   3
 -11  11   2    8.04    8.36   3
  11  11  -2    9.62    9.35   3
  11 -11  -2   19.88    9.68   2
 -11 -11   2   21.80    9.95   1
  -9  11   2   62.28   13.50   3
  -9 -11   2   73.59   14.46   1
   9 -11  -2   97.00   16.75   2
   9  11  -2   57.03   13.62   3
  -7  11   2   98.77   16.38   3
   7  11  -2  122.99   18.20   3
   7 -11  -2  104.11   16.52   2
  -7 -11   2  102.97   15.76   1
  -5 -11   2    0.69    6.72   1
  -5  11   2    9.52    7.72   3
  -5 -11   2    0.38    5.63   2
   5 -11  -2   -1.89    3.47   2
   5  11  -2    6.20    7.62   3
  -3  11   2  230.13   23.98   3
   3 -11  -2  231.96   18.31   1
  -3 -11   2  249.82   23.18   1
  -3 -11   2  253.38   19.21   2
   3  11  -2  202.80   22.00   3
   3 -11  -2  216.58   22.30   2
   1 -11  -2    3.74    6.18   1
  -1 -11   2   -6.97    5.40   2
   1  11  -2   -4.55    5.62   3
  -1 -11   2   -1.18    6.05   1
  -1  11   2    0.69    6.72   3
   1 -11  -2   -3.33    5.44   2
   1 -11   2  390.08   24.26   1
  -1  11  -2  414.67   26.87   3
   1 -11   2  405.59   26.30   2
  -1 -11  -2  411.26   25.69   1
   1  11   2  437.49   29.03   3
  -1 -11  -2  377.63   25.03   2
  -3 -11  -2    8.62    6.71   2
   3 -11   2    3.80    6.04   1
   3 -11   2    8.63    7.61   2
  -3  11  -2   13.05    7.79   3
   3  11   2   14.61    8.82   3
  -3 -11  -2   12.14    7.47   1
  -5 -11  -2    1.72    6.33   2
   5 -11   2   -1.60    3.70   2
  -5  11  -2    1.86    6.92   3
   5  11   2   -2.10    6.90   3
  -5 -11  -2  -10.55    5.18   1
  -7  11  -2   -3.81    5.69   3
  -7 -11  -2    5.48    7.01   1
   7 -11   2    9.78    7.91   2
   7  11   2    2.39    7.77   3
  -9 -11  -2   -5.03    5.76   1
   9  11   2    9.61    9.61   3
  -9  11  -2   10.29    8.65   3
   9 -11   2    3.76    7.25   2
  11 -11   2  100.22   17.26   2
 -11 -11  -2  143.72   20.28   1
  11  11   2  138.56   21.89   3
 -11  11  -2  106.46   17.71   3
 -13 -11  -2  112.14   18.69   1
  13 -11   2  104.50   18.46   2
 -13  11  -2   91.95   16.50   3
  13  11   2   87.93   18.09   3
  15  11   2   32.25   13.52   3
  15 -11   2   24.06   11.57   2
 -15  11  -2   39.10   12.67   3
 -15 -11  -2   48.30   14.15   1
  17  11   2   30.53   14.17   3
 -17 -11  -2   25.96   12.12   1
 -17  11  -2   19.01   10.90   3
  17 -11   2   27.42   12.40   2
 -19  11  -2   15.89   11.02   3
  19  11   2    3.74   11.09   3
 -19 -11  -2   12.45   11.49   1
  19 -11   2   -1.14    9.41   2
 -18 -12   2   15.22   11.83   1
  18 -12  -2  -12.51    7.61   2
  18  12  -2   -3.70   10.72   3
 -18  12   2    9.20   10.70   3
 -16  12   2   20.42   11.64   3
 -16 -12   2   23.14   11.72   1
  16 -12  -2   13.99   10.49   2
  16  12  -2   26.17   13.77   3
 -14 -12   2    0.48    8.52   1
  14 -12  -2   -1.98    7.03   2
 -14  12   2   -7.25    7.30   3
  14  12  -2    0.18    9.63   3
  12  12  -2   -8.09    8.29   3
 -12 -12   2   -0.65    8.64   1
 -12  12   2    0.17    7.98   3
  12 -12  -2    9.92    8.63   2
 -10  12   2    9.23    8.83   3
  10 -12  -2   17.37    9.51   2
 -10 -12   2   35.69   12.04   1
  10  12  -2   24.49   11.09   3
  -8  12   2   -3.48    6.24   3
   8  12  -2   -7.51    6.35   3
  -8 -12   2   -4.32    6.14   1
   8 -12  -2    4.32    7.73   2
   6  12  -2   -2.77    7.27   3
   6 -12  -2    0.54    6.91   2
  -6  12   2    7.43    7.90   3
  -6 -12   2    2.85    7.37   1
   4 -12  -2    2.41    7.33   2
  -4 -12   2    0.02    6.91   2
  -4  12   2   14.65    8.71   3
   4  12  -2    0.68    7.08   3
  -4 -12   2   -2.87    6.93   1
   2  12  -2    0.33    7.53   3
  -2  12   2    2.63    6.88   3
  -2 -12   2    3.13    7.09   2
   2 -12  -2    4.68    7.55   2
   2 -12  -2    2.59    6.32   1
  -2 -12   2    3.87    7.26   1
   0 -12   2    0.90    6.65   1
   0 -12   2    9.80    8.21   2
   0  12  -2    3.31    6.79   3
   0 -12  -2    2.68    6.24   1
   0  12   2    7.06    8.29   3
   0 -12  -2    0.38    7.57   2
   2  12   2   -7.12    6.43   3
  -2  12  -2    3.31    7.50   3
  -2 -12  -2    6.95    7.51   2
   2 -12   2    8.23    7.38   1
   2 -12   2   -3.52    7.16   2
  -2 -12  -2   11.59    7.74   1
  -4 -12  -2   26.38    9.65   1
   4 -12   2    7.58    8.69   2
  -4 -12  -2   12.07    7.97   2
   4  12   2   21.49   10.64   3
  -4  12  -2   21.89    9.67   3
  -6  12  -2   33.53   11.47   3
  -6 -12  -2   42.02   11.87   1
   6  12   2   29.22   11.89   3
   6 -12   2   33.10   11.06   2
  -8  12  -2    2.95    7.40   3
  -8 -12  -2    3.32    7.95   1
   8 -12   2   -2.16    7.98   2
   8  12   2   12.99    8.93   3
  10 -12   2   -1.84    7.19   2
 -10 -12  -2    4.07    7.60   1
 -10  12  -2    2.27    7.91   3
  10  12   2    8.10    9.02   3
 -12  12  -2   13.36    9.73   3
  12 -12   2   -1.13    8.30   2
  12  12   2    4.12    9.61   3
 -12 -12  -2    6.85    8.82   1
 -14  12  -2    1.59    8.42   3
 -14 -12  -2  -10.02    7.53   1
  14  12   2    5.85   10.64   3
  14 -12   2    2.22    7.41   2
 -16  12  -2    9.14   11.07   3
  16 -12   2    9.23    9.63   2
 -16 -12  -2   13.77   11.00   1
  16  12   2   15.42   13.31   3
  15 -13  -2   14.78   10.96   2
  15  13  -2    7.94   12.06   3
 -15 -13   2    4.04    9.11   1
 -15  13   2   -0.14    9.51   3
  13  13  -2  105.18   20.25   3
 -13 -13   2   62.34   15.70   1
 -13  13   2   59.20   15.67   3
  13 -13  -2   64.99   16.40   2
 -11  13   2   27.66   12.04   3
 -11 -13   2   38.74   13.07   1
  11 -13  -2   58.25   14.95   2
  11  13  -2   40.73   14.73   3
  -9  13   2   -6.70    6.75   3
   9 -13  -2   -3.76    7.58   2
  -9 -13   2    5.86    8.23   1
   9  13  -2    8.94   10.09   3
  -7 -13   2   26.09   10.60   1
  -7  13   2   69.64   15.38   3
   7  13  -2   29.51   11.44   3
   7 -13  -2   50.65   13.65   2
   5 -13  -2    7.63    9.36   2
  -5  13   2   13.85    8.90   3
   5  13  -2   14.15   10.31   3
  -5 -13   2   26.79   10.57   1
  -3 -13   2    7.44    8.21   1
   3 -13  -2   -0.94    7.29   2
  -3  13   2    1.73    8.30   3
   3  13  -2    4.92    8.53   3
  -1  13   2    3.89    7.30   3
   1  13  -2    9.35    9.13   3
  -1 -13   2    4.76    7.50   1
  -1 -13   2   -2.37    7.24   2
   1 -13  -2    8.71    7.68   1
   1 -13  -2    3.32    7.59   2
  -1 -13  -2  154.61   19.77   1
   1  13   2  130.82   20.13   3
   1 -13   2  131.59   19.12   2
  -1  13  -2  120.73   18.88   3
  -1 -13  -2  162.65   20.04   2
   3  13   2   87.41   17.90   3
  -3 -13  -2   77.91   14.31   2
  -3  13  -2   96.67   16.64   3
  -3 -13  -2  103.92   17.45   1
   3 -13   2  125.16   18.53   2
  -5  13  -2   14.42    9.81   3
   5  13   2    3.54    8.92   3
  -5 -13  -2    0.03    7.69   1
   5 -13   2   11.50    9.13   2
   7 -13   2    0.11    7.71   2
  -7 -13  -2   -4.09    7.30   1
   7  13   2   11.43   10.08   3
  -7  13  -2   11.49    9.10   3
  -9 -13  -2  -10.79    6.69   1
   9  13   2    7.19    9.97   3
   9 -13   2   -4.99    7.70   2
  -9  13  -2   -2.68    7.47   3
  11 -13   2    8.60    9.66   2
  11  13   2    2.77   10.62   3
 -11  13  -2    8.59    9.32   3
 -11 -13  -2    8.91    9.54   1
 -13  13  -2   75.63   16.96   3
  13  13   2   44.51   15.47   3
 -13 -13  -2   49.28   14.71   1
  13 -13   2   55.49   16.32   2
 -12 -14   2   -6.69    8.26   1
  12 -14  -2    8.12   10.12   2
  12  14  -2  -17.58    8.77   3
 -12  14   2   10.89   11.01   3
 -10  14   2   22.12   12.31   3
  10  14  -2    7.15   11.42   3
 -10 -14   2   17.59   11.22   1
  10 -14  -2   -1.27    9.02   2
   8 -14  -2   -8.40    8.15   2
  -8 -14   2    4.62    9.34   1
  -8  14   2    6.86    9.21   3
   8  14  -2   -6.35    9.47   3
  -6  14   2   22.53   11.62   3
  -6 -14   2   28.72   11.53   1
   6  14  -2   43.24   13.65   3
   6 -14  -2   48.59   14.46   2
   4  14  -2    2.08    8.42   3
  -4  14   2   -3.81    7.44   3
  -4 -14   2    3.13    7.80   1
   4 -14  -2   -1.75    7.64   2
   2 -14  -2  -11.27    6.83   2
  -2  14   2    1.96    8.87   3
  -2 -14   2   -1.78    7.77   1
   2  14  -2   20.63   10.54   3
   0  14  -2    9.63    9.34   3
   0 -14  -2  -11.05    7.51   2
   0  14   2   17.93   10.23   3
   0 -14   2   -5.58    7.89   2
   2 -14   2   59.41   14.77   2
   2  14   2   50.66   14.60   3
  -2  14  -2   47.03   14.20   3
  -2 -14  -2   52.70   14.00   1
  -4 -14  -2   26.51   11.41   1
  -4  14  -2   10.04    9.71   3
   4  14   2   15.60   10.80   3
   4 -14   2   19.04   10.32   2
   6  14   2   19.51   11.29   3
  -6  14  -2    1.97    8.42   3
  -6 -14  -2    2.24    8.99   1
   6 -14   2   -9.96    6.95   2
  -8  14  -2   -0.21    8.60   3
   8  14   2    8.34   10.55   3
  -8 -14  -2   -2.46    8.45   1
   8 -14   2    5.79   10.25   2
 -10  14  -2   33.06   13.60   3
  10 -14   2   55.80   15.80   2
 -10 -14  -2   53.73   15.29   1
  10  14   2   64.18   18.08   3
   5 -15  -2   16.19   11.29   2
   5  15  -2   14.90   11.61   3
  -5 -15   2    1.63    9.58   1
  -5  15   2   16.57   11.78   3
   3  15  -2   45.75   14.94   3
   3 -15  -2   48.66   14.40   2
  -3 -15   2   33.83   13.09   1
  -3  15   2   60.06   15.72   3
  -1  15   2   64.16   15.87   3
   1 -15  -2   35.29   13.51   2
   1  15  -2   69.00   16.59   3
  -1  15  -2    2.27    8.42   3
   1 -15   2   -7.79    9.15   2
   1  15   2  -12.62    8.05   3
  -3  15  -2   -0.15    8.60   3
   3  15   2   15.14   12.13   3
  -3 -15  -2   -1.79    8.53   1
   3 -15   2   -4.50    9.51   2
  -5  15  -2   28.72   12.62   3
   5  15   2   30.42   14.55   3
  -5 -15  -2   24.51   13.34   1
   5 -15   2   13.18   10.67   2
  28   0  -3    2.41    8.42   3
  26   0  -3   -2.54    7.09   3
  24   0  -3   -2.32    6.34   3
  22   0  -3    5.10    6.77   3
  20   0  -3    2.84    6.46   3
 -18   0   3   -0.11    4.19   1
  18   0  -3    1.61    4.48   2
  18   0  -3    2.92    5.84   3
  16   0  -3    0.43    3.84   2
 -16   0   3    5.14    4.15   1
  16   0  -3   -1.17    4.60   3
  14   0  -3   -3.98    2.48   2
  14   0  -3   -4.16    3.56   3
 -14   0   3    1.17    3.59   1
  12   0  -3   -3.44    2.89   2
 -12   0   3   -1.21    2.99   1
  12   0  -3   -2.93    3.73   3
  10   0  -3   -3.53    2.51   2
 -10   0   3    2.28    2.95   1
  10   0  -3   -3.52    2.90   3
  -8   0   3   -1.56    2.58   1
   8   0  -3    3.10    3.07   3
   8   0  -3   -1.11    2.06   2
   6   0  -3   -4.42    1.96   2
  -6   0   3   -0.09    2.61   1
   6   0  -3   -3.40    2.63   3
  -4   0   3    0.41    1.19   3
  -4   0   3   -0.71    1.96   1
  -4   0   3   -0.18    1.57   2
  -2   0   3   -0.57    1.07   1
  -2   0   3   -0.11    1.05   2
  -2   0   3    0.04    1.04   3
   0   0   3    1.04    1.27   1
   0   0   3   -0.12    0.79   3
   0   0   3    1.59    1.40   2
  -2   0  -3   -0.17    1.49   1
   2   0   3   -0.10    1.55   3
   2   0   3   -0.92    1.96   2
   4   0   3   -0.38    2.81   2
  -4   0  -3   -1.51    2.15   1
   4   0   3    2.65    2.82   3
   6   0   3    1.22    2.90   2
   6   0   3   -0.32    2.23   3
  -6   0  -3    0.89    2.43   1
   8   0   3   -1.27    2.70   2
   8   0   3    0.23    2.00   3
  -8   0  -3   -1.29    2.40   1
 -10   0  -3    3.18    2.90   1
  10   0   3    5.11    3.38   3
  10   0   3   -0.02    3.13   2
  12   0   3    2.66    3.76   2
 -12   0  -3   -1.54    3.03   1
  12   0   3    2.34    4.53   3
  14   0   3    0.43    4.02   2
 -14   0  -3   -0.29    3.47   1
  14   0   3    1.01    4.55   3
  16   0   3    1.61    5.23   2
  16   0   3   -3.89    4.57   3
 -16   0  -3   -6.01    3.27   1
  18   0   3   -8.03    4.98   2
  18   0   3    8.84    6.95   3
  20   0   3   -1.47    6.76   3
  22   0   3    4.58    7.17   3
  24   0   3    6.33    8.68   3
  26   0   3    0.33    7.64   3
  29   1  -3    3.64    9.04   3
  29  -1  -3    0.27    7.79   3
  27   1  -3    4.39    8.54   3
  27  -1  -3    4.64    8.70   3
  25   1  -3    2.26    7.64   3
  25  -1  -3   -2.06    5.77   3
  23   1  -3   89.53   17.19   3
  23  -1  -3  112.86   18.19   3
  21  -1  -3  141.17   19.85   3
  21   1  -3  140.48   19.38   3
 -21  -1   3  140.70   15.00   1
  19  -1  -3    3.14    4.84   2
  19   1  -3    4.34    6.29   3
 -19  -1   3    1.58    5.09   1
  19  -1  -3    0.98    5.75   3
 -17  -1   3   -2.62    4.23   1
 -17   1   3   -0.79    3.70   1
  17  -1  -3    4.73    4.86   2
  17   1  -3    1.61    5.27   3
  17  -1  -3   -4.74    4.84   3
  15   1  -3   12.98    6.82   3
 -15   1   3   14.80    4.35   1
  15  -1  -3   14.58    5.13   2
 -15  -1   3   22.30    5.88   1
  15   1  -3   10.53    3.95   2
  15  -1  -3    6.12    5.64   3
  13  -1  -3  283.05   18.30   3
  13  -1  -3  306.02   15.60   2
  13   1  -3  288.56   13.10   2
  13   1  -3  297.87   18.88   3
 -13   1   3  288.57   13.83   1
 -13  -1   3  266.27   15.31   1
 -11   1   3  718.28   25.78   1
 -11  -1   3  760.79   28.16   1
  11  -1  -3  724.43   27.89   2
  11   1  -3  709.36   24.74   2
  11   1  -3  674.21   30.79   3
  -9  -1   3   20.08    4.37   1
  -9   1   3   19.94    3.69   1
   9  -1  -3   28.70    4.84   2
   9   1  -3   25.24    6.03   3
   9   1  -3   20.22    2.91   2
  -9   1   3   18.45    5.23   3
  -7   1   3  353.82   16.58   3
  -7  -1   3  334.50   15.34   1
  -7   1   3  366.19   13.76   1
   7  -1  -3  334.65   15.09   2
   7   1  -3  373.02   16.99   3
   7   1  -3  351.75   12.33   2
  -5   1   3  374.98   13.84   1
  -5   1   3  374.37   15.82   3
   5  -1  -3  381.86   15.33   2
   3   1  -3 1768.80   54.63   3
  -3   1   3 1768.21   53.42   1
  -3  -1   3 1743.89   54.68   1
  -3  -1   3 1777.64   53.45   2
   1   1  -3 1975.31   58.83   3
  -1   1   3 1966.88   60.87   2
  -1  -1   3 1960.54   59.89   1
   1  -1  -3 1984.62   59.58   1
   1  -1   3 1703.46   51.36   1
  -1  -1  -3 1705.89   52.24   1
  -1   1  -3 1692.79   51.29   3
   1   1   3 1708.66   52.94   2
   1  -1   3 1686.42   53.13   2
   5  -1   3  209.59   11.22   3
   5   1   3  211.68   10.44   2
   5  -1   3  203.23   11.48   2
  -5   1  -3  203.90    8.68   1
  -7   1  -3   28.79    3.67   1
   7   1   3   32.35    5.68   3
   7  -1   3   19.73    4.68   3
   7  -1   3   28.84    5.33   2
   7   1   3   24.35    4.53   2
  -7  -1  -3   33.50    5.15   1
  -9  -1  -3   67.66    7.52   1
   9   1   3   56.03    8.23   3
   9   1   3   88.86    8.25   2
   9  -1   3   79.08    9.57   3
   9  -1   3   67.00    8.05   2
  -9   1  -3   68.79    5.96   1
 -11  -1  -3    8.76    3.80   1
 -11   1  -3   12.97    3.48   1
  11  -1   3    6.94    4.08   2
  11   1   3   12.00    5.22   3
  11  -1   3   -0.03    1.92   3
  11   1   3   12.81    4.47   2
 -13   1  -3   83.72    7.88   1
  13   1   3   78.53   11.65   3
 -13  -1  -3   80.20    9.29   1
  13  -1   3   85.97   10.36   2
  13   1   3  109.16   10.59   2
  15  -1   3  152.78   17.09   3
  15   1   3  148.48   13.30   2
 -15   1  -3  135.63    9.75   1
 -15  -1  -3  150.13   11.86   1
  15  -1   3  139.32   14.06   2
  15   1   3  144.05   16.87   3
  17  -1   3  149.44   18.57   3
  17   1   3  165.64   19.13   3
  17  -1   3  150.47   15.88   2
  17   1   3  173.13   13.75   2
 -17  -1  -3  151.00   14.10   1
  19  -1   3  143.78   19.30   3
  19  -1   3  191.59   18.37   2
  19   1   3  160.25   19.63   3
 -19  -1  -3  176.28   13.90   1
  21  -1   3   33.57   11.07   3
  21   1   3   25.84    9.68   3
  23  -1   3   86.41   16.88   3
  23   1   3   84.08   16.25   3
  25  -1   3   -8.81    6.16   3
  25   1   3   -6.69    6.96   3
  27   1   3   -4.34    7.88   3
  27  -1   3    1.88    7.91   3
  28  -2  -3    0.03    8.77   3
  28   2  -3    2.33    9.55   3
  26  -2  -3   16.12   10.00   3
  26   2  -3   -1.00    7.51   3
  24   2  -3   19.00    9.84   3
  24  -2  -3   29.12   11.31   3
 -22  -2   3   88.46   13.17   1
  22  -2  -3   76.90   15.41   3
  22   2  -3   64.59   14.04   3
  20  -2  -3  202.40   18.56   2
  20  -2  -3  188.46   21.41   3
  20   2  -3  182.81   21.94   3
 -20  -2   3  201.04   16.19   1
  18  -2  -3   -2.29    4.69   2
 -18  -2   3    6.11    5.51   1
  18  -2  -3    4.18    5.89   3
  18   2  -3   -2.17    5.22   3
 -16  -2   3  369.83   20.44   1
  16  -2  -3  381.65   21.05   2
  16  -2  -3  370.24   24.05   3
 -16   2   3  388.26   16.82   1
  16   2  -3  423.15   25.21   3
 -14  -2   3  306.64   17.72   1
  14   2  -3  322.02   12.70   2
  14   2  -3  316.25   20.47   3
  14  -2  -3  330.82   18.08   2
 -14   2   3  314.72   13.87   1
 -12  -2   3  168.70   12.14   1
 -12   2   3  151.73    8.26   1
  12  -2  -3  134.04   11.14   2
  12   2  -3  161.91    7.04   2
 -12   2   3  132.91   14.05   3
  12   2  -3  173.26   14.20   3
 -10  -2   3  118.12    9.60   1
  10   2  -3  113.66   12.09   3
 -10   2   3  126.51   12.28   3
 -10   2   3  131.79    7.03   1
  10  -2  -3  137.07   10.22   2
   8  -2  -3  185.71   11.29   2
   8   2  -3  189.87   12.23   3
  -8   2   3  191.49   12.24   3
  -8   2   3  187.98    8.29   1
   6  -2  -3  243.59   12.93   2
  -6  -2   3  240.41   12.81   1
  -6   2   3  283.20   13.90   3
   6   2  -3  260.59   13.36   3
  -4  -2   3 1163.41   37.99   1
  -4   2   3 1084.80   38.12   3
  -4  -2   3 1137.75   34.75   2
   4  -2  -3 1111.84   38.17   2
   4   2  -3 1132.14   37.72   3
   4  -2  -3 1122.97   35.29   1
  -2   2   3  692.90   25.16   2
  -2  -2   3  720.24   24.92   1
   2   2  -3  702.41   24.04   3
  -2   2   3  708.52   25.36   3
   2  -2  -3  728.22   23.87   1
  -2  -2   3  708.57   23.61   2
   2   2   3  766.43   27.58   3
   2  -2   3  772.95   25.10   1
  -2  -2  -3  770.90   27.06   1
   2   2   3  770.58   26.49   2
  -2   2  -3  774.36   26.07   3
   2  -2   3  754.87   27.48   2
   4  -2   3  564.69   22.71   2
  -4  -2  -3  592.49   22.27   1
   4   2   3  570.57   23.02   3
   4  -2   3  572.85   18.75   1
  -4   2  -3  561.47   21.41   3
   4   2   3  581.52   20.93   2
  -6   2  -3  358.45   12.42   1
  -6   2  -3  370.20   16.73   3
   6   2   3  358.30   17.93   3
   6   2   3  339.24   14.87   2
   6  -2   3  379.56   17.70   2
  -8  -2  -3   14.23    4.49   1
  -8   2  -3   16.64    4.80   3
   8   2   3   16.71    3.84   2
   8  -2   3   15.43    4.76   2
   8   2   3   14.80    5.12   3
  -8   2  -3   20.10    2.72   1
  10   2   3   32.10    5.39   2
 -10   2  -3   29.77    3.51   1
  10   2   3   26.25    6.52   3
  10  -2   3   24.74    6.34   2
 -10  -2  -3   24.28    5.74   1
  10  -2   3   22.91    5.95   3
  12  -2   3  213.48   15.47   3
  12   2   3  206.20   16.36   3
  12  -2   3  260.85   16.37   2
  12   2   3  224.66   12.65   2
 -12   2  -3  224.49   10.15   1
 -12  -2  -3  234.53   14.70   1
 -14  -2  -3  103.55   11.36   1
 -14   2  -3   91.05    7.03   1
  14   2   3  108.97   10.32   2
  14  -2   3  118.65   13.55   2
  14   2   3  112.44   14.60   3
  16   2   3  233.66   22.66   3
  16  -2   3  233.70   17.76   2
  16   2   3  227.36   14.48   2
 -16  -2  -3  231.91   16.06   1
 -18  -2  -3   29.89    7.89   1
  18  -2   3   -2.12    5.13   3
  18  -2   3    1.55    6.04   2
  18   2   3    2.26    6.32   3
  20  -2   3   23.69    8.55   2
  20  -2   3    6.61    7.13   3
 -20  -2  -3   16.84    7.54   1
  20   2   3    6.10    8.08   3
  22  -2   3    0.94    7.18   3
  22   2   3    4.27    7.65   3
  24  -2   3   34.11   12.36   3
  24   2   3   37.20   11.94   3
  26  -2   3    7.38    9.46   3
  26   2   3   14.85    9.79   3
  27  -3  -3    8.72   10.23   3
  27   3  -3    7.36    9.90   3
  25  -3  -3   -3.31    7.00   3
  25   3  -3   -2.62    7.63   3
 -23  -3   3   17.60    8.54   1
  23   3  -3    6.13    7.95   3
  23  -3  -3   13.73    8.68   3
 -21  -3   3   31.60    9.17   1
  21  -3  -3   18.04    7.93   2
  21   3  -3   34.52   11.77   3
  21  -3  -3   26.87    9.57   3
  19  -3  -3    9.93    6.30   2
  19   3  -3    3.76    6.29   3
  19  -3  -3   -0.49    5.36   3
 -19  -3   3   -9.47    4.37   1
  17  -3  -3   60.35   10.61   2
  17   3  -3   36.57   10.25   3
 -17  -3   3   53.80    9.96   1
  15   3  -3   11.09    6.53   3
 -15   3   3    5.17    5.70   3
 -15  -3   3   -5.43    3.73   1
  15  -3  -3    3.59    4.57   2
 -13   3   3  151.47   15.68   3
 -13   3   3  179.99    7.76   1
  13  -3  -3  182.11   13.28   2
  13   3  -3  153.24   16.23   3
 -13  -3   3  162.43   14.99   1
  11  -3  -3  855.05   34.35   2
 -11   3   3  855.17   35.79   3
  11   3  -3  841.70   35.71   3
 -11  -3   3  815.31   33.68   1
   9  -3  -3    9.87    2.17   1
  -9  -3   3    5.01    4.01   1
  -9   3   3    2.62    4.10   3
   9   3  -3    8.16    4.75   3
   9  -3  -3   10.28    4.53   2
  -7  -3   3    4.40    3.66   1
  -7   3   3    3.44    3.61   3
   7   3  -3    9.25    4.23   3
   7  -3  -3    3.00    3.29   2
   7  -3  -3    4.92    1.95   1
   5  -3  -3 1159.44   41.82   2
  -5  -3   3 1195.66   37.11   2
  -5   3   3 1194.02   42.03   3
  -5  -3   3 1217.98   41.64   1
   5  -3  -3 1215.81   37.69   1
   5   3  -3 1167.64   41.29   3
  -3  -3   3  292.57   13.92   1
   3  -3  -3  304.11   14.39   2
   3   3  -3  275.51   13.38   3
  -3   3   3  290.82   14.32   3
  -3  -3   3  288.00   11.84   2
   3  -3  -3  278.97   12.09   1
  -1  -3   3   51.86    5.47   2
  -1  -3   3   43.00    5.35   1
   1  -3  -3   39.99    5.16   1
  -1   3   3   50.48    6.04   2
  -1   3   3   43.36    6.27   3
   1   3  -3   43.58    5.49   3
  -1   3  -3  105.95    7.10   3
   1   3   3   98.21    7.67   2
   1   3   3  113.00    9.02   3
  -1  -3  -3  110.73    7.91   1
   1  -3   3  103.45    7.31   1
   3   3   3  636.73   23.38   2
  -3   3  -3  645.86   24.02   3
   3   3   3  617.55   25.35   3
  -3  -3  -3  630.49   24.77   1
   3  -3   3  654.56   21.90   1
   3  -3   3  654.95   25.32   2
  -5  -3  -3   83.62    8.80   1
  -5   3  -3   83.52    8.25   3
   5   3   3   85.30    9.39   3
   5   3   3   68.71    6.42   2
   5  -3   3   76.43    4.51   1
   5  -3   3   74.29    8.57   2
  -7   3  -3  127.56   10.16   3
  -7   3  -3  122.24    5.02   1
   7   3   3  126.23   12.28   3
   7   3   3  110.32    7.52   2
  -7  -3  -3  128.94   10.20   1
   7  -3   3  112.32   11.15   2
  -9   3  -3  933.37   37.52   3
  -9  -3  -3  936.35   36.61   1
   9   3   3  931.00   33.10   2
   9  -3   3 1027.94   38.73   2
   9   3   3  955.74   39.07   3
  11   3   3    0.36    4.23   3
  11  -3   3    5.52    4.86   2
  11   3   3    2.89    2.95   2
 -11   3  -3    3.51    4.94   3
 -11  -3  -3   -0.30    3.70   1
  13   3   3   35.91    8.97   3
 -13  -3  -3   31.21    7.54   1
  13   3   3   34.58    5.73   2
  13  -3   3   29.17    8.12   2
  13  -3   3   33.54    8.59   3
  15   3   3   88.08   13.77   3
  15  -3   3   80.53   12.23   2
 -15  -3  -3  102.17   12.60   1
  15  -3   3  111.23   14.39   3
  17  -3   3  130.21   16.12   2
 -17  -3  -3  148.07   15.61   1
  17   3   3  143.73   19.04   3
  19  -3   3    1.32    4.07   3
  19  -3   3   -3.35    5.72   2
  19   3   3   10.31    7.85   3
 -19  -3  -3   -4.17    4.92   1
  21   3   3   44.10   12.36   3
  21  -3   3   29.86   10.93   3
  21  -3   3   22.17    9.14   2
 -21  -3  -3   14.17    8.35   1
  23   3   3   -4.05    6.83   3
  23  -3   3   -8.18    5.32   3
  25   3   3    5.03    9.27   3
  25  -3   3   18.49   10.75   3
  27  -3   3   18.60   12.14   3
  27   3   3   15.92   11.02   3
  28   4  -3   -5.49    9.21   3
  28  -4  -3   15.15   10.77   3
  26  -4  -3    6.29    8.42   3
  26   4  -3   24.16   11.67   3
  24  -4  -3   26.43   10.80   3
  24   4  -3   32.27   12.59   3
 -24  -4   3   29.32   11.01   1
  22  -4  -3  136.34   19.64   3
  22   4  -3  209.35   24.74   3
  22  -4  -3  134.88   17.60   2
 -22  -4   3  184.92   20.23   1
 -20  -4   3    0.60    5.80   1
  20   4  -3  -10.15    5.51   3
  20  -4  -3    7.69    7.17   3
  20  -4  -3    9.29    6.87   2
 -18  -4   3   37.45    9.56   1
  18  -4  -3   29.13    8.69   2
 -18   4   3   67.40   12.93   3
  18   4  -3   55.96   12.74   3
  16  -4  -3  312.64   20.43   2
 -16   4   3  307.91   22.13   3
 -16  -4   3  300.67   20.05   1
  16   4  -3  300.48   22.27   3
 -14   4   3  368.81   23.03   3
  14  -4  -3  373.02   21.68   2
  14   4  -3  378.58   23.72   3
 -14  -4   3  349.56   21.46   1
  12  -4  -3   48.06    8.97   2
  12   4  -3   33.04    8.44   3
 -12   4   3   34.61    8.55   3
 -10  -4   3    1.86    4.06   1
 -10   4   3    1.26    4.47   3
  10  -4  -3    4.80    1.81   1
  10   4  -3    6.56    5.07   3
  10  -4  -3    7.47    4.62   2
  -8   4   3   19.26    5.82   3
   8  -4  -3   29.27    3.42   1
   8   4  -3   22.24    6.10   3
   8  -4  -3   17.44    5.40   2
  -8  -4   3   36.23    6.87   1
   6   4  -3  202.98   12.94   3
   6  -4  -3  201.36    9.36   1
  -6   4   3  179.77   12.56   3
  -6  -4   3  203.95   12.93   1
  -6  -4   3  206.23    8.88   2
   6  -4  -3  212.34   13.42   2
  -4   4   3   49.78    7.52   3
   4  -4  -3   73.61    6.46   1
  -4  -4   3   55.83    5.55   2
   4   4  -3   59.04    7.49   3
   4  -4  -3   54.68    7.49   2
  -4  -4   3   70.78    8.39   1
   2  -4  -3  649.62   25.95   2
  -2   4   3  634.23   26.49   3
   2   4  -3  645.13   25.41   3
  -2  -4   3  667.21   25.63   1
   2  -4  -3  655.12   24.14   1
  -2  -4   3  650.13   24.30   2
   0  -4   3    0.70    2.92   2
   0  -4  -3    4.36    3.14   1
   0  -4   3    0.87    2.76   1
   0   4   3    1.46    3.78   3
   0   4  -3    2.06    3.13   3
   0   4   3    1.58    2.80   2
   2  -4   3  298.05   15.69   2
   2   4   3  306.42   16.44   3
   2  -4   3  328.14   13.81   1
   2   4   3  316.02   14.76   2
  -2   4  -3  309.02   14.92   3
  -2  -4  -3  303.06   15.48   1
  -4  -4  -3  830.58   31.85   1
   4  -4   3  860.90   27.98   1
   4  -4   3  803.37   32.28   2
   4   4   3  826.05   29.78   2
   4   4   3  821.90   33.07   3
  -4   4  -3  845.15   31.38   3
   6  -4   3 2143.90   64.08   1
   6   4   3 2121.54   67.82   2
   6   4   3 2185.85   73.40   3
  -6  -4  -3 2119.17   71.03   1
   6  -4   3 2116.65   72.13   2
  -6   4  -3 2124.13   71.12   3
  -8   4  -3  599.38   26.91   3
   8   4   3  641.65   29.24   3
   8  -4   3  632.73   28.39   2
  -8  -4  -3  651.92   28.11   1
   8   4   3  587.37   23.13   2
  10   4   3    5.85    2.98   2
 -10  -4  -3    1.69    3.23   1
 -10   4  -3    4.01    5.01   3
  10  -4   3    6.05    4.88   2
  10   4   3    4.32    5.31   3
  12  -4   3   31.51    8.13   2
 -12   4  -3   25.63    7.91   3
 -12  -4  -3   36.20    7.77   1
  12   4   3   31.81    9.08   3
  12   4   3   40.28    5.45   2
 -14  -4  -3  103.74   13.21   1
  14   4   3  119.06   16.06   3
  14  -4   3  103.74   13.97   2
 -14   4  -3  100.28   14.28   3
  16  -4   3   37.85   10.46   3
  16  -4   3   42.86   10.31   2
 -16  -4  -3   19.26    8.12   1
  16   4   3   27.60   10.27   3
  18  -4   3   24.05    8.97   2
  18   4   3   39.44   11.35   3
  18  -4   3   37.14    9.89   3
 -18  -4  -3   24.98    9.01   1
 -20  -4  -3   78.78   13.40   1
  20   4   3   77.67   16.10   3
  20  -4   3  113.82   16.62   2
  22   4   3  103.98   18.75   3
  22  -4   3  119.50   17.70   2
 -22  -4  -3  145.73   18.26   1
  24   4   3   86.70   18.46   3
  26  -4   3   87.87   18.05   3
  26   4   3  101.43   20.62   3
  27   5  -3   59.66   18.05   3
  27  -5  -3   39.06   13.71   3
 -25  -5   3  122.89   18.49   1
  25   5  -3  100.77   20.10   3
  25  -5  -3  134.43   21.40   3
  23  -5  -3    1.88    7.94   2
  23   5  -3    4.38    8.95   3
  23  -5  -3    2.08    6.04   3
 -23  -5   3    3.62    7.90   1
  21  -5  -3   65.83   13.05   2
 -21  -5   3   76.63   13.71   1
  21   5  -3   97.05   17.25   3
  19  -5  -3   60.21   12.13   2
 -19  -5   3   41.73   10.76   1
  19   5  -3   69.48   14.19   3
 -19   5   3   52.32   12.40   3
 -17   5   3  124.07   17.41   3
 -17  -5   3  146.03   16.72   1
  17  -5  -3  170.38   18.35   2
  17   5  -3  122.22   17.72   3
 -15   5   3   61.51   12.18   3
  15   5  -3   76.34   13.52   3
  15  -5  -3   59.47   10.93   2
 -13   5   3   92.53   13.63   3
  13  -5  -3   90.29   12.58   2
  13   5  -3   79.93   13.13   3
 -13  -5   3   79.26   11.77   1
  11  -5  -3  145.02   15.04   2
 -11  -5   3  126.97   14.15   1
  11   5  -3  133.86   15.29   3
 -11   5   3  132.45   14.80   3
   9  -5  -3   17.79    5.95   2
   9   5  -3   11.13    6.02   3
   9  -5  -3   14.27    2.85   1
  -9  -5   3   14.99    5.66   1
  -9   5   3   12.86    5.66   3
  -9  -5   3   16.37    2.43   2
  -7  -5   3    6.41    4.58   1
  -7  -5   3    2.91    2.21   2
   7   5  -3    6.73    4.95   3
   7  -5  -3    2.41    2.56   1
   7  -5  -3    3.54    4.21   2
  -7   5   3    8.30    4.68   3
  -5  -5   3  377.00   15.90   2
   5   5  -3  372.55   19.47   3
  -5  -5   3  372.52   19.19   1
   5  -5  -3  397.11   20.07   2
   5  -5  -3  368.32   15.82   1
  -5   5   3  375.79   19.73   3
  -3  -5   3  250.15   13.00   2
   3   5  -3  259.31   15.25   3
  -3   5   3  266.86   15.85   3
   3  -5  -3  261.11   13.08   1
  -3  -5   3  239.55   14.39   1
   3  -5  -3  282.22   15.72   2
   1  -5  -3   72.98    7.97   1
   1  -5  -3   48.32    6.86   2
   1   5  -3   54.04    7.71   3
  -1  -5   3   60.42    7.68   1
  -1   5   3   53.68    8.38   3
  -1  -5   3   64.81    7.39   2
   1   5   3    7.99    4.57   3
   1  -5   3    6.76    3.66   2
  -1  -5  -3    0.48    2.82   2
  -1  -5  -3    6.24    3.62   1
  -1   5  -3   13.66    4.56   3
   1  -5   3    8.40    3.70   1
  -3  -5  -3  548.82   24.15   1
   3  -5   3  532.25   20.93   1
   3   5   3  529.48   22.28   2
   3   5   3  542.37   25.58   3
  -3   5  -3  555.84   23.47   3
   3  -5   3  512.32   24.10   2
   5  -5   3  833.41   28.01   1
   5   5   3  844.63   30.41   2
   5   5   3  749.59   34.11   3
  -5  -5  -3  836.28   33.37   1
   5  -5   3  837.23   34.12   2
  -5   5  -3  779.12   32.22   3
  -7  -5  -3  263.06   16.69   1
   7  -5   3  266.61   10.61   1
   7   5   3  275.22   18.04   3
   7   5   3  269.61   13.38   2
   7  -5   3  278.91   17.14   2
  -7   5  -3  245.52   15.74   3
  -9   5  -3    2.54    4.53   3
  -9  -5  -3    2.74    4.88   1
   9  -5   3   -2.83    3.97   2
   9   5   3    1.66    5.15   3
   9   5   3   -2.77    2.59   2
  11   5   3   98.11    8.35   2
 -11   5  -3   85.60   11.73   3
  11   5   3  109.23   14.94   3
 -11  -5  -3  108.93   13.51   1
  11  -5   3   80.45   12.13   2
 -13  -5  -3    0.80    2.51   1
  13  -5   3   23.09    7.93   2
  13   5   3   22.45    8.47   3
 -13   5  -3   19.53    7.36   3
  15   5   3   65.61   13.43   3
 -15  -5  -3   34.08    9.44   1
 -15   5  -3   58.27   11.47   3
  15  -5   3   41.40   10.55   2
  17   5   3  148.39   19.79   3
  17  -5   3  161.42   19.15   2
 -17  -5  -3  156.89   17.97   1
  19  -5   3   72.36   14.16   2
  19   5   3   24.74   10.62   3
  19  -5   3   33.09   10.37   3
 -19  -5  -3   42.83   11.01   1
 -21  -5  -3  154.64   19.33   1
  21  -5   3  148.94   20.67   3
  21  -5   3  162.07   21.03   2
  21   5   3  145.01   21.42   3
  23   5   3  123.50   20.96   3
  23  -5   3  155.10   20.97   2
  23  -5   3  143.46   21.38   3
 -23  -5  -3  140.80   19.36   1
  25   5   3   90.67   19.40   3
 -26  -6   3   37.35   13.55   1
  26   6  -3    2.52   11.18   3
  26  -6  -3   30.39   11.65   3
  24  -6  -3   -8.22    7.02   2
  24  -6  -3    6.91    7.43   3
 -24  -6   3  -11.01    7.14   1
  24   6  -3   -2.43    8.58   3
  22  -6  -3    1.02    7.36   2
  22   6  -3    6.66    9.79   3
 -22  -6   3    4.60    8.03   1
 -20   6   3   25.37   10.65   3
  20  -6  -3   35.15   10.33   2
 -20  -6   3   36.51   10.87   1
  20   6  -3   35.05   11.29   3
 -18  -6   3   -0.57    6.13   1
 -18   6   3   -3.12    5.87   3
  18  -6  -3    7.80    7.05   2
  18   6  -3   -1.51    6.72   3
  16  -6  -3    0.71    5.68   2
 -16   6   3    1.67    5.99   3
 -16  -6   3   -2.20    5.72   1
  16   6  -3   -3.69    6.29   3
  14   6  -3   15.53    8.28   3
  14  -6  -3   34.85    9.11   2
 -14  -6   3   29.01    8.97   1
 -14   6   3   23.86    8.60   3
  12   6  -3   19.37    8.19   3
 -12   6   3   18.08    7.51   3
 -12  -6   3   21.04    7.46   1
  12  -6  -3   16.11    7.15   2
 -10  -6   3   21.71    3.13   2
 -10  -6   3   18.75    7.21   1
  10  -6  -3   20.41    3.54   1
  10   6  -3   32.68    8.70   3
 -10   6   3   19.50    7.28   3
  10  -6  -3   11.61    6.24   2
  -8  -6   3  250.04   16.55   1
   8  -6  -3  180.77   14.93   2
  -8  -6   3  205.69   10.15   2
   8  -6  -3  202.06   10.67   1
   8   6  -3  193.40   15.60   3
  -8   6   3  221.44   16.58   3
  -6   6   3  539.56   26.32   3
   6  -6  -3  535.13   26.13   2
   6  -6  -3  511.14   21.01   1
  -6  -6   3  552.74   21.42   2
  -6  -6   3  521.17   25.38   1
   6   6  -3  495.96   25.48   3
   4  -6  -3 1154.29   40.51   1
  -4   6   3 1142.12   45.28   3
   4  -6  -3 1134.27   44.65   2
  -4  -6   3 1204.53   41.25   2
  -4  -6   3 1142.02   43.78   1
   4   6  -3 1197.52   45.00   3
  -2  -6   3   42.44    7.26   1
  -2   6   3   58.95    9.41   3
   2   6  -3   42.66    7.70   3
  -2  -6   3   47.05    6.86   2
   2  -6  -3   39.44    6.62   1
   0  -6   3   20.23    5.35   1
   0   6  -3   19.49    5.68   3
   0  -6  -3   24.79    5.83   2
   0  -6  -3   29.73    6.43   1
   0  -6   3   18.83    4.91   2
   0   6   3   34.04    7.58   3
  -2  -6  -3  114.96   11.97   1
  -2   6  -3   89.28   10.37   3
  -2  -6  -3  105.43   10.48   2
   2   6   3  115.02   13.08   3
   2  -6   3   90.63    9.11   1
  -4   6  -3    9.70    4.98   3
   4   6   3    0.80    4.69   3
   4  -6   3    9.74    5.11   2
   4  -6   3    9.29    3.75   1
  -4  -6  -3    6.99    3.76   2
  -4  -6  -3    6.42    4.63   1
  -6   6  -3   42.08    8.23   3
   6   6   3   28.84    8.35   3
   6  -6   3   47.30    5.68   1
   6  -6   3   40.07    8.52   2
  -6  -6  -3   49.65    8.86   1
   8  -6   3   47.59    4.48   1
  -8  -6  -3   44.27    8.96   1
   8   6   3   51.28   10.34   3
   8  -6   3   43.75    8.83   2
   8   6   3   48.12    6.58   2
  -8   6  -3   45.90    8.74   3
 -10  -6  -3   30.17    8.08   1
  10   6   3   32.27    9.75   3
  10  -6   3   36.79    8.81   2
 -10   6  -3   23.46    7.39   3
  10   6   3   30.34    5.48   2
  12  -6   3   31.18    9.27   2
 -12  -6  -3   39.63    9.91   1
 -12   6  -3   52.04   10.62   3
  12   6   3   39.04   10.61   3
  14  -6   3   75.85   13.73   2
 -14   6  -3   63.74   11.91   3
  14   6   3   52.34   12.37   3
 -14  -6  -3   42.28   11.10   1
  16   6   3  133.98   18.97   3
 -16  -6  -3   99.01   14.69   1
 -16   6  -3  122.06   16.68   3
  16  -6   3  138.24   17.76   2
 -18  -6  -3   76.69   14.28   1
  18   6   3   70.68   15.66   3
  18  -6   3   83.45   14.91   2
 -20  -6  -3   26.16   10.13   1
  20  -6   3   31.79   10.92   2
  20  -6   3   28.60   10.74   3
  20   6   3   18.10   10.15   3
  22  -6   3   15.04    8.13   3
  22  -6   3   -5.35    7.34   2
 -22  -6  -3    5.73    8.57   1
  22   6   3   -0.91    7.74   3
 -24  -6  -3   -3.03    8.18   1
  24   6   3   -4.85    8.27   3
  24  -6   3    0.78    7.83   3
  24  -6   3   -6.94    8.89   2
  25   7  -3  103.52   21.15   3
  25  -7  -3  131.04   21.22   2
 -25  -7   3   85.37   17.67   1
  25  -7  -3  102.64   19.34   3
  23  -7  -3   48.16   13.79   2
  23   7  -3   42.04   14.51   3
 -23  -7   3   31.21   11.82   1
 -21  -7   3   20.40    9.67   1
 -21   7   3    7.64    8.52   3
  21  -7  -3   21.98    9.96   2
  21   7  -3   23.53   11.75   3
 -19  -7   3    1.16    6.24   1
  19  -7  -3    7.65    8.04   2
  19   7  -3    4.75    8.90   3
 -19   7   3   19.51   10.16   3
  17  -7  -3  117.97   17.38   2
 -17  -7   3  151.74   18.96   1
 -17   7   3  182.78   21.23   3
  17   7  -3  194.63   23.31   3
  15   7  -3  318.24   25.19   3
 -15   7   3  390.44   26.26   3
 -15  -7   3  385.95   25.24   1
  15  -7  -3  361.16   24.82   2
 -13   7   3   22.45    8.84   3
  13  -7  -3   23.03    8.25   2
 -13  -7   3   23.03    8.37   1
  13   7  -3   30.01   10.38   3
 -11   7   3   13.68    7.46   3
 -11  -7   3   14.65    7.70   1
  11   7  -3    8.63    7.64   3
  11  -7  -3   -3.30    4.90   2
   9   7  -3    6.50    6.68   3
  -9   7   3    3.03    5.49   3
  -9  -7   3   -1.26    4.95   1
  -9  -7   3    0.94    2.84   2
   9  -7  -3    3.05    5.36   2
   9  -7  -3    2.77    3.28   1
  -7  -7   3  309.81   19.61   1
  -7   7   3  274.78   19.54   3
   7  -7  -3  294.49   14.70   1
   7  -7  -3  289.46   19.28   2
   7   7  -3  286.28   19.87   3
  -7  -7   3  299.84   15.05   2
   5  -7  -3 1163.74   46.61   2
  -5  -7   3 1211.21   42.19   2
  -5   7   3 1166.79   47.24   3
   5  -7  -3 1162.78   41.25   1
   5   7  -3 1119.43   46.18   3
  -5  -7   3 1124.19   45.34   1
   3  -7  -3  383.31   19.29   1
  -3   7   3  394.93   22.83   3
  -3  -7   3  388.42   20.80   1
   3  -7  -3  319.27   20.10   2
  -3  -7   3  392.21   19.33   2
   3   7  -3  410.36   21.74   3
   1  -7  -3   11.25    4.86   1
   1  -7  -3   12.54    5.36   2
  -1   7   3    8.21    5.74   3
  -1  -7   3   15.27    5.26   2
   1   7  -3    9.88    5.23   3
  -1  -7   3   25.70    6.52   1
   1   7   3   43.78    9.05   3
  -1   7  -3   47.60    8.76   3
  -1  -7  -3   49.22    8.12   2
   1  -7   3   41.94    8.01   2
  -1  -7  -3   68.03    9.65   1
   1  -7   3   53.10    7.91   1
  -3  -7  -3  370.48   20.52   1
   3   7   3  336.71   21.52   3
  -3   7  -3  351.66   20.39   3
  -3  -7  -3  374.86   19.21   2
   3  -7   3  362.34   17.79   1
   5  -7   3  779.06   29.17   1
  -5   7  -3  722.61   33.37   3
   5  -7   3  827.37   35.69   2
   5   7   3  721.95   35.54   3
  -5  -7  -3  770.69   30.90   2
  -5  -7  -3  746.99   33.80   1
  -7   7  -3  125.66   14.37   3
   7   7   3  111.55   15.19   3
  -7  -7  -3  134.76   10.51   2
  -7  -7  -3  136.55   15.41   1
   7  -7   3  125.25    8.84   1
   7  -7   3  140.71   15.78   2
   9  -7   3   86.80   12.70   2
   9   7   3   77.17   13.55   3
  -9   7  -3   93.27   13.22   3
  -9  -7  -3   95.05    9.57   2
  -9  -7  -3   89.53   13.13   1
 -11  -7  -3   56.58   11.17   1
 -11   7  -3   75.57   12.10   3
  11  -7   3   74.70   12.80   2
  11   7   3   50.19   12.13   3
  13   7   3  160.98   21.27   3
  13  -7   3  176.62   20.09   2
 -13   7  -3  167.17   18.81   3
 -13  -7  -3  141.18   17.94   1
  15   7   3  475.98   31.85   3
 -15  -7  -3  465.53   28.80   1
 -15   7  -3  476.68   29.09   3
  15  -7   3  491.51   30.50   2
 -17  -7  -3  212.82   22.92   1
  17   7   3  190.42   24.00   3
 -17   7  -3  172.78   20.83   3
  17  -7   3  197.54   22.92   2
  19   7   3    3.45    8.32   3
 -19  -7  -3    2.44    7.37   1
  19  -7   3   -1.32    6.64   2
 -19   7  -3   -1.11    7.30   3
  21   7   3   13.05   10.16   3
  21  -7   3   19.54    9.96   3
 -21  -7  -3   31.82   11.30   1
  21  -7   3   32.99   11.80   2
  23   7   3  140.63   23.39   3
  23  -7   3   94.19   17.77   3
 -23  -7  -3  124.89   19.81   1
  23  -7   3   96.41   18.88   2
  24  -8  -3    3.70    9.25   2
  24   8  -3   -2.44   10.24   3
 -24  -8   3   12.54   10.07   1
  22   8  -3   59.82   16.85   3
 -22   8   3   71.53   15.46   3
 -22  -8   3   17.80    8.79   1
  22  -8  -3   49.61   13.80   2
 -20  -8   3   46.19   12.92   1
 -20   8   3   73.66   16.35   3
  20   8  -3   56.42   15.05   3
  20  -8  -3   46.76   12.74   2
  18   8  -3    1.02    8.62   3
 -18  -8   3    6.18    8.68   1
 -18   8   3   -0.07    6.32   3
  18  -8  -3   12.87    9.22   2
  16   8  -3    3.76    8.54   3
  16  -8  -3   12.47    7.74   2
 -16  -8   3    8.46    8.57   1
 -16   8   3   16.68    8.49   3
 -14   8   3  119.07   17.07   3
  14  -8  -3   98.29   15.66   2
  14   8  -3  161.18   21.10   3
 -14  -8   3  133.28   18.01   1
 -12   8   3   23.72    9.16   3
  12   8  -3   31.13   10.59   3
  12  -8  -3   22.49    8.78   2
 -12  -8   3   23.05    8.90   1
 -10   8   3    8.83    6.87   3
  10  -8  -3   10.69    7.04   2
 -10  -8   3    3.02    6.14   1
  10   8  -3    8.76    8.15   3
   8   8  -3    2.24    6.95   3
   8  -8  -3    9.20    4.42   1
  -8   8   3   11.07    7.38   3
   8  -8  -3   -2.08    4.93   2
  -8  -8   3    3.38    3.82   2
  -8  -8   3    3.63    5.86   1
   6  -8  -3   76.71    9.31   1
  -6  -8   3   64.05   11.09   1
  -6   8   3   61.59   11.49   3
  -6  -8   3   65.14    8.67   2
   6  -8  -3   29.90    8.76   2
   6   8  -3   74.48   12.93   3
   4  -8  -3    0.64    4.73   1
   4   8  -3   14.52    7.30   3
  -4  -8   3   11.41    5.08   2
  -4   8   3   11.84    6.72   3
  -4  -8   3    7.12    5.93   1
   4  -8  -3    7.40    5.37   2
  -2  -8   3    2.69    4.29   2
   2  -8  -3    1.64    4.66   2
  -2   8   3   -5.62    4.88   3
  -2  -8   3    0.44    4.47   1
   2   8  -3   10.80    6.50   3
   2  -8  -3    2.94    4.76   1
   0  -8   3   99.16   12.33   2
   0  -8  -3  123.01   13.41   1
   0  -8  -3  135.21   14.42   2
   0   8   3  106.58   14.34   3
   0  -8   3  119.08   12.76   1
   0   8  -3  128.12   14.86   3
  -2  -8  -3    0.21    4.48   1
  -2   8  -3    4.83    5.38   3
   2  -8   3   -2.58    4.29   2
   2   8   3    0.92    5.58   3
   2  -8   3   -3.68    4.05   1
  -2  -8  -3    4.06    4.79   2
   4  -8   3  125.93   11.91   1
  -4  -8  -3  116.48   14.08   1
  -4   8  -3  107.23   13.28   3
   4   8   3  126.22   15.91   3
   4  -8   3  130.91   14.92   2
  -4  -8  -3  109.70   12.22   2
  -6   8  -3  203.48   18.95   3
   6  -8   3  177.98   18.39   2
   6  -8   3  189.60   12.70   1
  -6  -8  -3  198.87   13.98   2
   6   8   3  215.95   21.48   3
  -6  -8  -3  182.82   18.10   1
  -8   8  -3   33.04    8.67   3
  -8  -8  -3   37.07    6.93   2
   8   8   3   31.34   10.11   3
   8  -8   3   23.75    8.17   2
  -8  -8  -3   15.54    7.49   1
 -10  -8  -3    8.35    7.18   1
 -10   8  -3   -3.50    4.79   3
  10  -8   3    1.33    5.47   2
  10   8   3    9.11    8.29   3
 -12  -8  -3   14.57    7.91   1
  12   8   3   23.77    9.80   3
 -12   8  -3   14.86    7.69   3
  12  -8   3   18.41    8.20   2
 -14  -8  -3   23.78    9.26   1
  14  -8   3   14.79    9.05   2
 -14   8  -3   20.28    8.73   3
  14   8   3   19.97   10.02   3
  16   8   3   -9.86    6.02   3
 -16   8  -3   19.58    8.80   3
 -16  -8  -3   16.23    8.99   1
  16  -8   3    3.44    7.36   2
 -18   8  -3   -4.43    6.21   3
 -18  -8  -3   -7.27    5.80   1
  18   8   3    2.12    8.94   3
  18  -8   3   -5.68    6.72   2
  20  -8   3   -1.38    7.44   2
 -20   8  -3   -6.24    6.83   3
 -20  -8  -3    4.32    5.70   1
  20   8   3   -5.03    8.72   3
 -22  -8  -3    5.72    9.49   1
  22  -8   3    9.68   10.48   2
  22   8   3   -2.82    9.98   3
  22  -8   3    7.16    8.04   3
 -23  -9   3   -0.59    9.02   1
  23  -9  -3    6.63    8.94   2
  23   9  -3   16.22   12.85   3
 -23   9   3   -2.04    9.91   3
 -21  -9   3   -0.68    8.14   1
  21   9  -3   -9.65    9.80   3
 -21   9   3   14.82   10.25   3
  21  -9  -3   15.43   10.05   2
 -19  -9   3    2.74    8.46   1
 -19   9   3    0.36    7.79   3
  19   9  -3   -1.10    8.86   3
  19  -9  -3   -2.74    6.67   2
  17   9  -3   68.57   16.34   3
  17  -9  -3   47.86   12.49   2
 -17  -9   3   63.98   14.15   1
 -17   9   3   40.38   12.25   3
  15  -9  -3  143.38   19.18   2
  15   9  -3  188.78   23.45   3
 -15   9   3  129.89   18.77   3
 -15  -9   3  108.79   17.57   1
  13   9  -3   42.02   12.23   3
 -13   9   3   30.62    9.94   3
  13  -9  -3   19.72    8.89   2
 -13  -9   3   29.77   10.46   1
  11  -9  -3   68.90   13.15   2
  11   9  -3   69.96   14.23   3
 -11  -9   3   37.18   10.50   1
 -11   9   3   39.30   10.86   3
  -9   9   3   24.56    8.88   3
   9   9  -3   40.06   11.18   3
  -9  -9   3   45.44   10.72   1
   9  -9  -3   42.23   10.53   2
   7   9  -3  324.60   23.62   3
   7  -9  -3  361.94   24.09   2
  -7  -9   3  357.41   19.07   2
   7  -9  -3  375.44   19.06   1
  -7   9   3  319.68   23.30   3
  -7  -9   3  322.20   22.48   1
  -5   9   3  427.05   26.22   3
   5  -9  -3  438.10   26.41   2
   5   9  -3  426.47   26.00   3
   5  -9  -3  378.77   21.20   1
  -5  -9   3  406.40   21.92   2
  -5  -9   3  396.62   24.40   1
   3  -9  -3   19.78    7.40   2
   3  -9  -3   26.61    7.41   1
  -3  -9   3   32.89    7.92   2
  -3  -9   3   27.68    8.40   1
   3   9  -3   14.15    7.64   3
  -3   9   3   41.30   10.72   3
   1  -9  -3    9.46    6.06   1
  -1  -9   3   14.85    6.43   2
   1   9  -3   21.62    8.49   3
  -1   9   3   11.88    7.61   3
   1  -9  -3   12.78    6.60   2
  -1  -9   3   16.90    7.06   1
  -1  -9  -3   -0.50    4.36   2
  -1   9  -3   -4.27    5.31   3
   1   9   3    8.19    6.88   3
   1  -9   3   -4.14    4.40   1
  -1  -9  -3    3.11    5.28   1
   1  -9   3    2.74    5.12   2
   3  -9   3   56.83   11.35   2
  -3  -9  -3   68.19   11.63   1
   3   9   3   66.42   12.71   3
  -3   9  -3   65.63   11.65   3
   3  -9   3   78.10   10.74   1
  -3  -9  -3   61.69   10.18   2
   5  -9   3  340.20   18.92   1
  -5  -9  -3  334.39   19.90   2
   5   9   3  353.98   24.75   3
  -5  -9  -3  339.40   22.45   1
   5  -9   3  369.24   24.05   2
  -5   9  -3  331.44   22.26   3
  -7   9  -3  194.77   19.39   3
   7   9   3  189.20   21.46   3
  -7  -9  -3  196.30   20.08   1
   7  -9   3  149.41   18.15   2
  -7  -9  -3  188.05   14.30   2
   9   9   3   82.23   15.38   3
  -9   9  -3   58.12   11.67   3
   9  -9   3   66.61   12.64   2
  -9  -9  -3   77.96   13.52   1
  11  -9   3  206.23   22.20   2
  11   9   3  215.74   25.11   3
 -11   9  -3  238.69   23.15   3
 -11  -9  -3  201.19   21.88   1
  13  -9   3  342.94   26.50   2
 -13   9  -3  366.03   25.37   3
  13   9   3  397.34   29.51   3
 -13  -9  -3  359.75   26.26   1
  15  -9   3  209.10   24.52   2
 -15   9  -3  281.92   26.81   3
 -15  -9  -3  214.30   24.02   1
  15   9   3  265.25   28.69   3
  17   9   3   10.33   10.70   3
 -17  -9  -3   18.94    9.30   1
  17  -9   3   33.52   11.49   2
 -17   9  -3   19.60   10.38   3
  19  -9   3   27.83   11.76   2
 -19  -9  -3   10.27    9.19   1
  19   9   3   10.64   10.70   3
 -19   9  -3    4.77    8.63   3
  21  -9   3   56.92   15.43   2
 -21  -9  -3   30.12   12.36   1
 -21   9  -3   54.44   14.60   3
  21   9   3   31.93   13.67   3
 -22  10   3   20.67   11.95   3
 -22 -10   3   13.59   11.37   1
  22 -10  -3   49.14   14.72   2
  22  10  -3    3.53   12.85   3
 -20 -10   3    3.30    9.00   1
  20 -10  -3    2.34    8.20   2
  20  10  -3   -5.78    8.97   3
 -20  10   3   18.00   10.76   3
  18 -10  -3   -3.22    7.90   2
 -18  10   3   -7.42    7.30   3
 -18 -10   3    0.32    7.89   1
  18  10  -3   26.02   12.88   3
 -16  10   3   -3.78    6.93   3
  16  10  -3   -0.85    9.46   3
  16 -10  -3   -7.50    6.04   2
 -16 -10   3    1.58    7.74   1
 -14 -10   3   24.81   10.29   1
  14 -10  -3   20.66   10.05   2
  14  10  -3   14.19   10.65   3
 -14  10   3   23.58   10.40   3
 -12 -10   3   67.75   14.44   1
 -12  10   3   78.51   15.20   3
  12  10  -3   85.83   16.60   3
  12 -10  -3   62.74   13.91   2
 -10 -10   3   -5.72    5.25   1
  10  10  -3   -0.30    7.08   3
  10 -10  -3   -5.64    5.56   2
 -10  10   3   -5.39    6.74   3
   8 -10  -3   50.17   12.24   2
   8  10  -3   35.93   10.94   3
  -8  10   3   37.52   10.63   3
  -8 -10   3   30.65   10.13   1
   6 -10  -3  219.50   16.07   1
  -6  10   3  236.18   23.12   3
   6 -10  -3  242.76   20.13   2
  -6 -10   3  245.82   16.82   2
  -6 -10   3  208.52   21.19   1
   6  10  -3  208.08   21.96   3
  -4 -10   3   74.30   13.08   1
   4  10  -3   99.26   14.95   3
   4 -10  -3   87.96   11.88   1
  -4 -10   3   96.90   12.79   2
  -4  10   3   81.37   14.80   3
  -2 -10   3   73.43   12.17   1
   2 -10  -3   70.38   11.39   1
   2 -10  -3   75.59   12.75   2
  -2 -10   3   62.91   11.28   2
  -2  10   3   62.69   12.41   3
   2  10  -3   62.43   12.22   3
   0  10   3   31.83   10.38   3
   0 -10  -3   31.38    9.45   2
   0 -10   3   31.90    9.20   2
   0  10  -3   35.48    9.92   3
   0 -10   3   35.67    8.92   1
   0 -10  -3   34.32    9.18   1
   2 -10   3    2.92    5.98   2
  -2 -10  -3   -0.70    5.90   1
  -2  10  -3    4.67    6.51   3
   2 -10   3   -3.49    4.83   1
  -2 -10  -3   -1.24    5.15   2
   2  10   3    6.13    7.29   3
  -4 -10  -3  102.56   13.25   2
   4 -10   3  126.16   13.61   1
  -4 -10  -3   99.48   14.30   1
   4  10   3  105.61   15.80   3
  -4  10  -3  111.97   15.06   3
   4 -10   3   56.97   11.52   2
  -6  10  -3   14.34    7.67   3
  -6 -10  -3    3.44    6.50   1
   6  10   3    0.55    6.63   3
   6 -10   3    8.08    7.26   2
  -6 -10  -3    2.90    5.15   2
  -8  10  -3   80.71   13.90   3
   8  10   3   91.29   16.43   3
  -8 -10  -3  110.91   16.82   1
   8 -10   3  101.81   15.88   2
  10 -10   3   -8.96    5.25   2
 -10  10  -3   -2.43    6.69   3
  10  10   3   18.60    9.87   3
 -10 -10  -3   -0.61    6.72   1
  12  10   3  101.77   18.40   3
 -12 -10  -3   89.58   15.75   1
 -12  10  -3  105.44   16.49   3
  12 -10   3  106.54   17.41   2
  14  10   3  167.80   24.21   3
 -14 -10  -3  147.13   20.60   1
  14 -10   3  141.72   21.19   2
 -14  10  -3  191.83   22.54   3
  16 -10   3   58.59   15.01   2
 -16 -10  -3   57.97   14.34   1
  16  10   3   79.23   17.84   3
 -16  10  -3   46.23   13.18   3
 -18  10  -3   10.44    9.98   3
  18  10   3    6.70   10.91   3
  18 -10   3    7.53    9.54   2
 -18 -10  -3    6.36    8.51   1
  20  10   3    1.46   11.61   3
  20 -10   3   -0.49    9.62   2
 -20 -10  -3    6.87    9.86   1
 -20  10  -3    8.82   10.71   3
 -19 -11   3    2.19    9.20   1
  19  11  -3   -5.88   10.87   3
 -19  11   3   -1.38    8.36   3
  19 -11  -3   -2.23    8.00   2
  17  11  -3   22.54   13.21   3
 -17  11   3    9.99   10.13   3
 -17 -11   3   24.37   11.73   1
  17 -11  -3   17.42   11.28   2
  15  11  -3   88.75   18.59   3
  15 -11  -3   92.11   17.61   2
 -15  11   3  135.70   20.55   3
 -15 -11   3   97.93   17.75   1
 -13  11   3   -0.92    7.52   3
 -13 -11   3    4.52    7.92   1
  13 -11  -3   -2.82    6.69   2
  13  11  -3    5.71    8.92   3
  11 -11  -3   28.82   10.44   2
  11  11  -3   16.72    9.98   3
 -11  11   3   26.32   10.68   3
 -11 -11   3   19.26    9.15   1
   9 -11  -3   -0.41    6.48   2
  -9 -11   3    0.20    6.70   1
  -9  11   3   -2.73    6.08   3
   9  11  -3    7.98    8.53   3
  -7  11   3   10.45    7.97   3
  -7 -11   3   22.23    9.38   1
   7  11  -3   22.51    9.63   3
   7 -11  -3   17.34    9.30   2
   5 -11  -3    0.33    3.96   2
  -5  11   3   -7.46    5.69   3
  -5 -11   3   -0.48    5.75   2
   5  11  -3    4.24    6.94   3
  -5 -11   3    3.78    6.30   1
  -3 -11   3   83.85   13.48   2
   3  11  -3   80.65   14.24   3
   3 -11  -3   78.89   13.87   2
  -3 -11   3   91.15   14.49   1
   3 -11  -3  113.28   14.28   1
  -3  11   3  112.23   16.97   3
  -1 -11   3  300.14   21.53   1
   1 -11  -3  240.64   23.17   2
  -1 -11   3  286.23   21.74   2
   1 -11  -3  299.69   21.07   1
  -1  11   3  265.26   22.34   3
   1  11  -3  279.75   22.18   3
   1  11   3    9.96    7.77   3
   1 -11   3    3.05    6.36   1
  -1  11  -3    5.17    7.41   3
  -1 -11  -3    7.58    7.27   1
  -1 -11  -3   10.20    7.10   2
   1 -11   3   13.41    7.37   2
  -3 -11  -3  134.70   16.97   1
   3 -11   3  117.37   17.21   2
  -3  11  -3  143.10   18.06   3
   3  11   3  113.47   17.41   3
   3 -11   3  125.56   14.94   1
  -3 -11  -3  117.48   15.34   2
  -5 -11  -3  297.11   22.75   1
  -5 -11  -3  289.25   20.90   2
   5  11   3  297.05   24.62   3
  -5  11  -3  342.65   24.46   3
   7  11   3  130.72   19.30   3
   7 -11   3   96.78   15.85   2
  -7 -11  -3  103.54   16.00   1
  -7  11  -3   89.94   15.17   3
   9  11   3   24.25   11.40   3
   9 -11   3   14.45    8.72   2
  -9 -11  -3    7.85    8.61   1
  -9  11  -3   10.99    8.87   3
  11 -11   3   87.37   16.61   2
  11  11   3  106.47   19.48   3
 -11 -11  -3   72.65   15.14   1
 -11  11  -3   87.84   16.04   3
  13 -11   3    2.91    7.53   2
  13  11   3   -8.32    7.18   3
 -13 -11  -3   10.10    8.80   1
 -13  11  -3    1.82    7.36   3
  15 -11   3   11.02    9.99   2
  15  11   3   25.54   12.90   3
 -15  11  -3    5.40    8.91   3
 -15 -11  -3   12.55    9.98   1
  17 -11   3   -0.94    8.37   2
 -17  11  -3   -2.84    8.37   3
 -17 -11  -3    3.19    9.08   1
  17  11   3    3.19   11.05   3
 -19  11  -3   74.54   17.77   3
 -19 -11  -3   71.69   17.80   1
  19  11   3   73.29   20.15   3
  19 -11   3   44.12   15.65   2
 -18 -12   3   38.01   13.76   1
  18 -12  -3   31.77   13.60   2
 -18  12   3   28.79   12.87   3
  18  12  -3    0.64   11.01   3
  16 -12  -3   -0.38    8.16   2
 -16 -12   3    9.33   10.66   1
  16  12  -3    4.10   10.62   3
 -16  12   3    8.39    9.02   3
 -14 -12   3  119.30   19.77   1
  14  12  -3  110.37   20.62   3
 -14  12   3  108.17   19.33   3
  14 -12  -3   80.93   17.31   2
  12 -12  -3  336.39   27.68   2
 -12 -12   3  271.67   28.62   1
  12  12  -3  313.91   31.64   3
 -12  12   3  293.59   30.22   3
 -10  12   3   91.34   16.85   3
  10  12  -3   97.53   17.48   3
  10 -12  -3  122.81   19.55   2
 -10 -12   3  121.81   19.10   1
  -8  12   3    3.01    7.60   3
  -8 -12   3    4.10    7.43   1
   8 -12  -3    8.94    8.44   2
   8  12  -3    6.50    8.33   3
   6  12  -3    2.19    7.21   3
  -6 -12   3   29.90   10.43   1
  -6  12   3   38.55   11.61   3
   6 -12  -3   25.45   10.18   2
  -4 -12   3   88.81   15.02   1
   4 -12  -3   99.43   16.37   2
  -4  12   3  105.38   17.75   3
  -4 -12   3   76.41   13.45   2
   4  12  -3   70.27   14.25   3
  -2  12   3   15.24    9.06   3
  -2 -12   3   18.74    8.64   2
   2 -12  -3   10.67    8.55   2
  -2 -12   3    8.75    7.82   1
   2 -12  -3   22.93    8.59   1
   2  12  -3   22.42   10.28   3
   0 -12   3   39.57   11.34   2
   0 -12  -3   57.11   11.89   1
   0  12   3   53.03   13.45   3
   0 -12   3   51.51   11.53   1
   0 -12  -3   70.60   13.65   2
   0  12  -3   58.47   13.56   3
   2  12   3  364.23   27.80   3
  -2 -12  -3  375.05   25.69   2
   2 -12   3  383.16   26.41   2
  -2  12  -3  365.51   26.72   3
  -2 -12  -3  372.17   26.01   1
   4  12   3   47.56   12.87   3
   4 -12   3   62.81   13.65   2
  -4 -12  -3   62.00   13.52   1
  -4 -12  -3   68.46   12.97   2
  -4  12  -3   49.34   12.17   3
   6 -12   3   22.98    9.35   2
   6  12   3   66.54   15.34   3
  -6 -12  -3   68.26   14.19   1
  -6  12  -3   63.59   13.90   3
  -8  12  -3   48.04   12.87   3
   8  12   3   64.49   15.20   3
  -8 -12  -3   31.28   11.16   1
   8 -12   3   39.15   13.51   2
  10 -12   3   48.06   13.70   2
 -10  12  -3   24.64   10.91   3
  10  12   3   32.60   12.47   3
 -10 -12  -3   44.79   13.28   1
 -12  12  -3    2.42    8.42   3
  12 -12   3   -0.90    8.70   2
  12  12   3   15.66   11.73   3
 -12 -12  -3   14.51   10.23   1
 -14  12  -3   -1.89    8.81   3
 -14 -12  -3   -7.88    7.11   1
  14 -12   3   -6.07    6.74   2
  14  12   3    4.17   10.30   3
 -16  12  -3   -1.04    8.86   3
  16 -12   3   17.02   11.76   2
  16  12   3    3.80   11.31   3
 -16 -12  -3   10.90    9.48   1
  15  13  -3    2.84   11.67   3
 -15 -13   3   -0.61    9.78   1
 -15  13   3   10.24   11.43   3
  15 -13  -3    9.49   11.11   2
 -13 -13   3   66.36   16.24   1
 -13  13   3   77.13   17.24   3
  13  13  -3   63.04   17.38   3
  13 -13  -3   67.58   16.23   2
  11 -13  -3   29.85   12.06   2
  11  13  -3    9.94   10.86   3
 -11  13   3   36.01   12.63   3
 -11 -13   3   50.04   13.74   1
   9  13  -3   -1.34    7.70   3
   9 -13  -3    6.39    8.72   2
  -9  13   3    4.35    7.97   3
  -9 -13   3    5.60    8.17   1
   7 -13  -3   -4.08    7.75   2
  -7 -13   3    8.33    8.16   1
  -7  13   3    3.68    8.47   3
   7  13  -3    7.53    9.44   3
   5 -13  -3   50.41   13.88   2
   5  13  -3   30.34   11.66   3
  -5 -13   3   38.42   11.24   1
  -5  13   3   33.85   12.14   3
   3 -13  -3    8.29    8.02   2
   3  13  -3    6.83    8.43   3
  -3  13   3   -8.06    6.44   3
  -3 -13   3    3.38    7.88   1
   1 -13  -3   -5.87    7.18   2
  -1 -13   3    3.24    7.56   2
   1 -13  -3    4.77    7.04   1
  -1 -13   3    5.10    7.79   1
  -1  13   3    2.51    7.70   3
   1  13  -3    8.63    8.48   3
  -1  13  -3    6.37    8.29   3
  -1 -13  -3   12.80    8.84   2
   1  13   3   17.41   10.38   3
  -1 -13  -3    3.97    6.94   1
   1 -13   3    0.90    7.13   2
  -3 -13  -3   48.41   12.97   1
  -3 -13  -3   44.85   11.93   2
   3 -13   3   67.45   14.54   2
   3  13   3   57.02   14.57   3
  -3  13  -3   75.22   15.21   3
  -5  13  -3   35.61   11.81   3
  -5 -13  -3   43.17   12.71   1
   5  13   3   13.51   10.05   3
   5 -13   3   39.15   12.46   2
  -7 -13  -3   54.88   13.79   1
   7 -13   3   81.29   17.34   2
   7  13   3   79.99   17.28   3
  -7  13  -3   83.43   16.46   3
  -9 -13  -3   32.99   12.43   1
   9  13   3   37.04   13.60   3
   9 -13   3   41.43   13.40   2
  -9  13  -3   64.91   14.82   3
  11  13   3  -10.43    7.71   3
 -11  13  -3    0.84    8.58   3
  11 -13   3    2.55    8.80   2
 -11 -13  -3   -6.98    7.50   1
 -13  13  -3   27.57   12.42   3
 -13 -13  -3   19.75   12.43   1
  13 -13   3   18.24   11.81   2
  13  13   3   24.67   13.21   3
 -12  14   3   29.54   13.22   3
  12  14  -3   35.69   14.59   3
 -12 -14   3   66.29   17.82   1
  12 -14  -3   26.17   12.38   2
  10 -14  -3    1.97    9.22   2
  10  14  -3   12.00   10.56   3
 -10  14   3   -6.17    8.58   3
 -10 -14   3   -2.29    7.85   1
   8  14  -3    9.42   10.35   3
   8 -14  -3    1.00    9.66   2
  -8 -14   3    4.50    9.85   1
  -8  14   3   14.97   11.38   3
   6 -14  -3   60.75   16.02   2
  -6  14   3   54.45   15.19   3
  -6 -14   3   30.90   11.94   1
   6  14  -3   48.86   14.39   3
   4  14  -3   15.60   10.51   3
  -4  14   3   -3.44    7.88   3
   4 -14  -3    5.16    9.27   2
  -4 -14   3   -3.11    7.82   1
  -2 -14   3   -1.56    7.82   1
   2  14  -3    5.28    8.68   3
  -2  14   3    3.48    8.00   3
   2 -14  -3   -0.63    7.68   2
   0 -14   3   -4.51    8.54   2
   0  14   3   -1.37    8.94   3
   0 -14  -3    1.80    8.29   1
   0  14  -3    2.45    7.97   3
   0 -14  -3    0.65    8.90   2
   2 -14   3    7.89   10.16   2
  -2  14  -3   13.54    9.54   3
  -2 -14  -3    2.87    8.31   1
   2  14   3    2.43    9.03   3
   4  14   3    7.06    9.84   3
  -4 -14  -3    1.57    8.27   1
  -4  14  -3    1.72    8.65   3
   4 -14   3   -8.02    7.31   2
  -6 -14  -3   40.83   13.00   1
   6  14   3   42.84   15.04   3
  -6  14  -3   52.86   14.33   3
   6 -14   3   42.27   13.64   2
  -8  14  -3    4.25    9.45   3
   8 -14   3    7.40    9.90   2
  -8 -14  -3   -0.11    9.28   1
   8  14   3    5.99   10.02   3
 -10 -14  -3    0.36    9.94   1
  10 -14   3   -0.56    9.21   2
 -10  14  -3    7.48    9.99   3
  10  14   3   21.38   13.38   3
  -5 -15   3   29.23   12.68   1
   5  15  -3   13.87   11.52   3
  -5  15   3   29.59   13.13   3
   5 -15  -3   -0.53    9.70   2
   3  15  -3   30.18   12.63   3
  -3  15   3   30.99   13.20   3
   3 -15  -3    6.50   10.72   2
   1 -15  -3   10.01   11.24   2
   1  15  -3   15.87   11.30   3
  -1  15   3   22.81   11.99   3
   1  15   3    5.12    9.10   3
   1 -15   3  -13.06    8.73   2
  -1  15  -3   -1.41    8.94   3
   3  15   3   -1.74    9.40   3
  -3 -15  -3    8.34   10.20   1
   3 -15   3   -1.87    9.90   2
  -3  15  -3   -6.44    8.36   3
  28   0  -4    8.07    9.62   3
  26   0  -4   14.27    9.80   3
  24   0  -4   26.79   10.61   3
  22   0  -4  338.41   27.19   3
 -20   0   4   10.41    5.85   1
  20   0  -4   22.66    8.83   3
 -18   0   4  106.76   11.42   1
  18   0  -4   85.32   14.05   3
  18   0  -4   98.60   10.76   2
  16   0  -4   16.30    7.13   3
 -16   0   4   22.13    5.93   1
  16   0  -4   22.11    5.25   2
 -14   0   4  869.87   33.31   1
  14   0  -4  887.61   32.65   2
  14   0  -4  890.98   38.74   3
  12   0  -4 3401.95  104.65   2
 -12   0   4 3309.59  104.35   1
  12   0  -4 3393.93  110.88   3
  10   0  -4 4877.97  145.99   2
 -10   0   4 4934.08  145.44   1
  10   0  -4 4637.98  150.39   3
   8   0  -4  241.09   13.81   3
   8   0  -4  249.29   11.24   2
  -8   0   4  235.85   11.85   1
  -6   0   4 1753.61   55.66   1
  -6   0   4 1779.03   55.22   2
  -4   0   4  340.43   13.53   3
  -4   0   4  344.28   13.15   2
   0   0   4   24.11    3.47   2
   0   0   4   31.79    2.46   3
   0   0   4   29.30    3.56   1
   2   0   4  124.60    7.99   2
  -2   0  -4  115.79    6.49   1
   2   0   4  125.95    6.43   3
   4   0   4  514.74   20.52   2
   4   0   4  535.52   20.22   3
  -4   0  -4  510.99   18.92   1
  -6   0  -4  270.74   12.18   1
   6   0   4  280.77   14.25   3
   6   0   4  260.81   13.47   2
   8   0   4  203.12   12.19   2
   8   0   4  188.38   12.49   3
  -8   0  -4  197.10   10.63   1
  10   0   4  505.86   26.81   3
  10   0   4  690.98   27.10   2
 -10   0  -4  697.63   24.77   1
  12   0   4   91.89   10.60   2
 -12   0  -4   82.63    8.49   1
 -14   0  -4  159.30   11.24   1
  14   0   4  163.13   14.97   2
 -16   0  -4  309.10   16.69   1
  16   0   4  284.91   21.37   3
  16   0   4  288.73   18.73   2
  18   0   4  232.71   23.49   3
  18   0   4  279.62   19.05   2
  20   0   4   91.85   16.23   3
  22   0   4    4.48    7.44   3
  24   0   4   -3.51    6.77   3
  26   0   4   34.47   13.00   3
  29  -1  -4   32.24   13.47   3
  29   1  -4   36.64   14.32   3
  27  -1  -4   85.67   18.22   3
  27   1  -4   94.75   18.78   3
  25  -1  -4   12.89    9.50   3
  25   1  -4   -3.94    7.18   3
  23   1  -4    5.99    8.20   3
  23  -1  -4   -1.94    6.13   3
  21   1  -4  101.10   16.60   3
  21  -1  -4   94.01   16.20   3
 -21  -1   4  111.21   13.44   1
  19  -1  -4   16.29    6.16   2
 -19  -1   4   14.91    6.39   1
  19   1  -4   15.24    8.14   3
  19  -1  -4    6.56    6.65   3
 -17  -1   4    1.43    4.56   1
  17  -1  -4    0.64    3.74   2
  17  -1  -4    3.51    5.48   3
 -17   1   4    1.64    4.04   1
  17   1  -4    6.66    6.37   3
  15   1  -4   47.53   10.12   3
 -15  -1   4   76.93    9.50   1
  15   1  -4   73.23    7.35   2
  15  -1  -4   66.96    8.74   2
 -15   1   4   68.10    7.79   1
  15  -1  -4   64.68   11.03   3
 -13  -1   4  141.68   10.65   1
  13   1  -4   98.36   12.34   3
  13   1  -4  102.30    7.28   2
  13  -1  -4  102.47   12.82   3
  13  -1  -4  110.84   10.40   2
 -13   1   4  104.86    8.43   1
 -11   1   4   47.15    5.87   1
  11   1  -4   53.49    5.01   2
  11   1  -4   47.45    8.33   3
 -11  -1   4   43.73    6.82   1
  11  -1  -4   41.98    6.30   2
   9  -1  -4  105.85    7.96   2
  -9  -1   4  101.06    8.08   1
   9   1  -4   92.31   10.08   3
   9   1  -4   98.66    5.75   2
  -9   1   4  104.61   10.36   3
  -9   1   4   97.59    7.04   1
  -7   1   4   33.02    5.61   3
   7  -1  -4   33.28    4.90   2
  -7  -1   4   23.19    4.60   1
   7   1  -4   21.66    4.88   3
  -7   1   4   23.15    3.81   1
   5   1  -4 4367.92  133.00   3
  -5  -1   4 4390.00  130.29   2
  -5   1   4 4349.87  129.70   1
  -5   1   4 4406.00  132.64   2
  -3   1   4  140.01    7.38   1
   3   1  -4  152.38    7.14   3
  -3   1   4  142.66    7.68   3
  -3  -1   4  152.20    8.27   1
  -3  -1   4  152.08    7.20   2
  -1   1   4  161.60    8.62   2
  -1   1   4  169.96    7.90   3
  -1  -1   4  183.26    8.50   1
   1  -1  -4  160.45    8.05   1
   1   1   4   17.71    3.24   3
   1   1   4   11.06    3.06   2
   1  -1   4   13.65    3.21   2
  -1  -1  -4   12.42    2.91   1
  -1   1  -4   12.79    2.01   3
   1  -1   4   15.19    2.78   1
  -3  -1  -4    0.32    1.03   1
   3  -1   4    0.88    2.83   2
   3  -1   4   -1.81    2.11   3
   3   1   4    1.16    3.11   2
   3   1   4    3.21    3.10   3
  -3   1  -4    0.19    2.13   1
  -5  -1  -4  103.33    7.36   1
  -5   1  -4   91.97    5.90   1
   5  -1   4  104.48    7.94   2
   5   1   4   98.71    7.78   3
   5  -1   4   91.30    7.42   3
   5   1   4   99.90    7.64   2
   7   1   4    7.08    3.63   2
  -7  -1  -4   10.58    3.69   1
   7   1   4   -0.31    2.07   3
   7  -1   4    6.59    3.64   3
  -7   1  -4    9.35    2.76   1
   7  -1   4    8.11    3.65   2
   9  -1   4    6.12    3.96   3
   9  -1   4    3.00    3.89   2
  -9   1  -4   -0.67    2.28   1
   9   1   4    0.11    1.59   3
   9   1   4    6.83    3.52   2
  -9  -1  -4    7.38    3.58   1
  11  -1   4  363.39   20.65   3
  11  -1   4  366.40   19.34   2
  11   1   4  380.66   21.09   3
 -11   1  -4  359.53   15.71   1
  11   1   4  375.22   18.27   2
 -11  -1  -4  365.77   17.92   1
 -13  -1  -4  156.94   11.70   1
  13  -1   4  153.88   16.24   3
  13  -1   4  122.91   12.86   2
  13   1   4  161.77   11.84   2
 -13   1  -4  143.67    9.60   1
  13   1   4  132.49   15.49   3
 -15  -1  -4  436.77   21.27   1
  15   1   4  412.11   25.40   3
  15  -1   4  426.05   23.55   2
 -15   1  -4  394.51   18.45   1
  15   1   4  443.04   22.05   2
  17  -1   4   40.86    9.61   2
  17   1   4   37.47    8.36   2
 -17  -1  -4   29.78    7.26   1
  17   1   4   30.70    9.73   3
  19  -1   4    0.18    6.09   2
  19  -1   4    9.69    7.29   3
  19   1   4    3.55    6.33   3
 -19  -1  -4    5.77    5.09   1
  21  -1   4   47.87   12.90   3
  21   1   4   65.16   14.10   3
  23  -1   4   54.35   13.74   3
  23   1   4   61.22   14.41   3
  25  -1   4   -9.81    7.36   3
  25   1   4    5.28    8.18   3
  27  -1   4   11.00   10.40   3
  27   1   4    1.05    8.35   3
  28  -2  -4   -6.52    7.20   3
  28   2  -4    0.13    9.00   3
  26   2  -4   -2.88    7.73   3
  26  -2  -4    0.49    7.23   3
  24   2  -4   48.23   13.60   3
  24  -2  -4   77.44   15.68   3
  22  -2  -4  258.69   27.07   3
 -22  -2   4  275.74   19.97   1
  22   2  -4  228.15   25.09   3
  20  -2  -4  196.84   18.15   2
 -20  -2   4  204.42   18.62   1
  20  -2  -4  180.41   21.47   3
  20   2  -4  155.02   19.74   3
  18  -2  -4   23.67    7.33   2
  18   2  -4   17.99    8.23   3
 -18  -2   4   26.68    7.80   1
  18  -2  -4   19.88    7.92   3
 -16   2   4  101.38    8.75   1
 -16  -2   4   76.03   10.40   1
  16  -2  -4   72.33   10.08   2
  16  -2  -4   86.54   13.17   3
  16   2  -4   81.45   12.90   3
  14   2  -4   -2.17    2.00   2
  14  -2  -4   -2.24    3.45   2
 -14   2   4    4.62    5.59   3
 -14   2   4    0.36    2.64   1
 -14  -2   4    1.71    4.12   1
  14   2  -4    0.66    4.43   3
  12   2  -4  346.95   20.28   3
 -12   2   4  354.85   20.30   3
 -12  -2   4  365.59   18.87   1
 -12   2   4  378.39   15.06   1
  12  -2  -4  350.15   18.32   2
  12   2  -4  353.17   12.38   2
 -10   2   4  284.10   12.05   1
 -10   2   4  290.47   16.72   3
  10  -2  -4  272.44   15.13   2
  10   2  -4  302.41   16.98   3
 -10  -2   4  281.05   15.58   1
  -8   2   4    1.40    3.21   3
   8   2  -4   -1.06    2.98   3
  -8   2   4    1.48    2.18   1
  -8  -2   4    1.55    1.87   1
   8  -2  -4   -1.27    2.83   2
   6   2  -4  150.88    9.86   3
   6  -2  -4  161.62    9.90   2
  -6  -2   4  149.54    9.85   1
  -6   2   4  143.43    7.58   1
  -6  -2   4  146.29    6.08   2
  -6   2   4  153.07   10.11   3
  -4  -2   4    5.48    3.44   1
  -4  -2   4   14.46    2.79   2
  -4   2   4   13.09    4.03   3
  -4   2   4   13.26    3.95   2
   4  -2  -4   13.49    3.09   1
   4   2  -4   15.20    3.79   3
   2   2  -4 1421.78   45.45   3
   2  -2  -4 1444.61   45.88   1
  -2   2   4 1468.66   47.67   2
  -2  -2   4 1485.09   47.03   1
  -2  -2   4 1455.11   46.05   2
   2   2   4   18.58    3.98   2
  -2  -2  -4   11.63    3.61   1
   2  -2   4   19.10    4.46   2
  -2   2  -4   22.01    3.57   3
   2  -2   4   25.83    3.56   1
   4  -2   4  538.69   22.19   2
   4   2   4  535.34   20.67   2
  -4   2  -4  543.51   20.63   3
  -6   2  -4    7.15    2.04   1
   6   2   4   12.66    4.24   3
  -6  -2  -4    4.92    2.71   1
   6   2   4    1.63    2.90   2
  -6   2  -4    8.13    3.66   3
   6  -2   4    7.60    3.91   2
   8   2   4  945.48   37.72   3
  -8  -2  -4  990.86   35.82   1
  -8   2  -4  994.35   31.14   1
   8  -2   4  963.89   37.32   2
   8   2   4  943.89   34.34   2
  10  -2   4  439.32   22.37   3
  10   2   4  455.31   23.24   3
 -10   2  -4  422.72   16.21   1
  10  -2   4  423.47   22.06   2
  10   2   4  433.95   19.40   2
 -10  -2  -4  478.87   21.47   1
 -12  -2  -4  167.22   12.69   1
  12   2   4  150.08   15.80   3
  12  -2   4  167.05   16.51   3
  12   2   4  176.54   11.53   2
  12  -2   4  146.67   14.53   2
 -12   2  -4  163.75    8.72   1
  14   2   4   15.87    5.13   2
 -14  -2  -4   13.67    5.75   1
  14   2   4   15.82    6.85   3
 -14   2  -4   16.93    3.88   1
  14  -2   4   13.54    6.44   3
  14  -2   4    5.66    5.79   2
  16   2   4  107.06   15.55   3
  16   2   4   97.22   10.99   2
 -16  -2  -4   86.60   11.39   1
  16  -2   4   88.05   13.68   3
  16  -2   4   82.81   12.72   2
  18  -2   4   76.83   12.33   2
  18   2   4   64.01   13.11   3
 -18  -2  -4   56.69    9.82   1
 -20  -2  -4    5.16    6.18   1
  20  -2   4   -0.96    3.49   3
  20  -2   4   18.51    8.45   2
  20   2   4   25.75    9.60   3
  22  -2   4    1.77    5.46   3
  22   2   4   -4.16    6.04   3
  24   2   4  126.21   20.69   3
  24  -2   4  134.78   21.18   3
  26   2   4   23.58   11.52   3
  26  -2   4   17.47   10.67   3
  29   3  -4   38.45   15.09   3
  29  -3  -4   32.79   13.81   3
  27  -3  -4   -4.46    7.76   3
  27   3  -4   -2.33    8.51   3
  25  -3  -4    1.39    7.16   3
  25   3  -4   -2.80    6.52   3
 -23  -3   4  156.01   18.48   1
  23   3  -4  136.70   20.49   3
  23  -3  -4  148.06   21.34   3
 -21  -3   4  102.37   14.33   1
  21  -3  -4   92.99   16.00   3
  21   3  -4  133.62   19.18   3
  21  -3  -4  112.58   15.08   2
  19  -3  -4  275.94   26.59   3
 -19  -3   4  302.55   20.17   1
  19  -3  -4  267.43   19.24   2
  19   3  -4  261.34   21.69   3
 -17  -3   4  139.82   15.21   1
  17   3  -4  167.63   18.70   3
  17  -3  -4  163.94   16.47   2
 -15   3   4  212.47   17.09   3
  15   3  -4  199.75   19.37   3
 -15  -3   4  189.32   15.03   1
 -15   3   4  173.87    9.22   1
  15  -3  -4  169.89   14.24   2
  13  -3  -4  180.27   13.62   2
  13   3  -4  178.71   14.75   3
 -13   3   4  179.24    8.57   1
 -13   3   4  152.48   16.07   3
 -13  -3   4  165.83   13.04   1
  11  -3  -4  139.84   11.18   2
  11   3  -4  155.50   14.64   3
 -11   3   4  127.75   13.13   3
 -11  -3   4  108.97   11.56   1
   9  -3  -4  187.89    8.79   1
  -9  -3   4  211.55   13.39   1
   9  -3  -4  191.16   12.77   2
  -9   3   4  194.13   13.53   3
   9   3  -4  186.10   13.15   3
  -7  -3   4   11.20    4.33   1
  -7  -3   4   12.77    1.80   2
  -7   3   4   20.30    5.20   3
   7  -3  -4   14.41    4.60   2
   7   3  -4   11.56    4.32   3
   7  -3  -4    5.05    2.42   1
   5  -3  -4   82.49    8.72   2
   5  -3  -4   77.20    5.70   1
   5   3  -4   65.18    7.20   3
  -5  -3   4   75.52    4.86   2
  -5  -3   4   63.31    7.63   1
  -5   3   4   68.29    7.90   3
   3   3  -4  466.88   19.06   3
  -3   3   4  461.63   20.16   2
   3  -3  -4  504.12   18.72   1
  -3  -3   4  504.80   18.24   2
  -3  -3   4  490.29   20.14   1
  -3   3   4  495.75   20.67   3
  -1  -3   4  227.30   11.51   2
  -1  -3   4  231.26   12.04   1
  -1   3   4  235.23   12.30   2
  -1   3   4  242.44   12.76   3
   1  -3  -4  229.30   11.75   1
   1   3  -4  235.88   11.04   3
   1   3   4  681.88   26.75   3
  -1  -3  -4  703.55   25.76   1
  -1   3  -4  679.67   24.25   3
   1   3   4  677.89   25.43   2
   1  -3   4  682.15   24.44   1
   3   3   4  639.36   25.95   3
   3  -3   4  649.18   22.51   1
  -3   3  -4  665.85   24.16   3
   3   3   4  614.27   24.07   2
  -3  -3  -4  644.30   25.36   1
   3  -3   4  667.48   26.20   2
  -5  -3  -4  575.42   23.83   1
   5   3   4  584.19   21.98   2
  -5   3  -4  560.54   22.52   3
   5   3   4  535.43   24.43   3
   5  -3   4  547.29   24.16   2
   5  -3   4  577.28   19.26   1
  -7   3  -4  682.32   22.07   1
   7  -3   4  716.31   29.44   2
   7   3   4  687.28   29.42   3
  -7   3  -4  673.70   27.70   3
   7   3   4  698.25   25.69   2
  -7  -3  -4  649.32   27.61   1
  -9   3  -4   26.58    6.41   3
  -9   3  -4   23.96    2.75   1
   9   3   4   23.16    4.69   2
   9   3   4   25.03    6.83   3
  -9  -3  -4   16.80    5.30   1
   9  -3   4   20.20    6.21   2
 -11  -3  -4   45.12    7.96   1
  11   3   4   39.72    6.03   2
  11  -3   4   20.50    6.74   2
  11   3   4   49.57    9.61   3
 -11   3  -4   39.79    3.43   1
  13   3   4  165.52   18.06   3
 -13  -3  -4  172.60   13.74   1
  13  -3   4  192.87   17.80   2
  13  -3   4  166.35   17.09   3
  13   3   4  177.13   11.66   2
  15  -3   4  173.27   17.99   2
  15   3   4  145.53   17.85   3
  15   3   4  155.25   11.73   2
 -15  -3  -4  150.49   15.13   1
  15  -3   4  147.91   17.51   3
 -17  -3  -4   53.99   10.30   1
  17  -3   4   56.59   11.58   3
  17  -3   4   37.55    9.82   2
  17   3   4   65.83   13.04   3
  19   3   4    7.79    7.93   3
  19  -3   4   34.66   11.11   3
 -19  -3  -4   21.50    8.01   1
  19  -3   4   29.05    8.96   2
  21  -3   4   13.52    8.16   3
  21  -3   4   10.38    8.28   2
 -21  -3  -4   12.84    7.31   1
  21   3   4    3.24    7.12   3
  23  -3   4    1.16    4.47   3
  23   3   4    4.99    8.47   3
  25   3   4   80.45   16.84   3
  25  -3   4    3.75    6.31   3
  27  -3   4    9.18    9.68   3
  28  -4  -4   -5.73    7.59   3
  28   4  -4   -0.74    9.45   3
  26  -4  -4   24.58   11.55   3
  26   4  -4   20.84   12.11   3
  24  -4  -4   18.27    9.01   3
  24   4  -4  -10.58    6.61   3
 -24  -4   4   -0.50    7.46   1
  22  -4  -4   45.88   11.05   2
  22  -4  -4   48.90   12.52   3
  22   4  -4   26.85   11.03   3
 -22  -4   4   26.17    9.44   1
  20  -4  -4   21.48    7.92   2
 -20  -4   4    4.41    7.29   1
  20   4  -4   29.89   10.58   3
  18  -4  -4    2.39    5.48   2
 -18   4   4    0.10    6.33   3
 -18  -4   4    0.31    6.15   1
  18   4  -4   -0.53    6.11   3
 -16  -4   4    0.77    4.88   1
  16   4  -4    8.18    7.40   3
 -16   4   4   10.27    7.12   3
  16  -4  -4   11.51    6.62   2
 -14   4   4   47.84    9.80   3
  14  -4  -4   30.29    8.02   2
  14   4  -4   45.40    9.95   3
 -14  -4   4   44.19    9.08   1
  12  -4  -4  130.41   13.75   2
 -12  -4   4  118.92   13.42   1
 -12   4   4  148.16   15.79   3
  12   4  -4  145.45   15.48   3
  12  -4  -4  138.71    6.63   1
 -10   4   4   40.44    8.11   3
  10  -4  -4   42.00    4.14   1
  10  -4  -4   37.54    7.60   2
 -10  -4   4   42.88    8.18   1
  10   4  -4   51.35    8.88   3
  -8   4   4   44.97    7.81   3
   8  -4  -4   67.61    5.48   1
   8  -4  -4   63.49    8.82   2
  -8  -4   4   93.20   10.56   1
  -8  -4   4   73.61    4.03   2
   8   4  -4   84.26   10.24   3
   6  -4  -4  184.84    9.52   1
  -6  -4   4  181.85   12.46   1
   6  -4  -4  191.89   12.95   2
  -6   4   4  191.59   12.85   3
   6   4  -4  191.33   12.52   3
  -6  -4   4  193.87    8.80   2
   4  -4  -4  453.85   18.25   1
  -4  -4   4  468.52   17.98   2
  -4   4   4  474.90   21.60   3
   4  -4  -4  477.99   21.27   2
  -4  -4   4  447.96   20.51   1
   4   4  -4  454.00   20.15   3
   2  -4  -4   -0.14    2.82   1
   2   4  -4    1.23    3.34   3
  -2  -4   4    5.82    3.15   2
  -2   4   4   -7.75    2.66   3
  -2   4   4    3.75    3.29   2
  -2  -4   4    3.54    3.34   1
   0  -4  -4 1690.22   56.19   1
   0  -4   4 1675.31   55.50   1
   0   4   4 1700.41   57.08   2
   0   4   4 1699.33   58.39   3
   0   4  -4 1706.32   56.07   3
   0  -4   4 1780.58   57.11   2
  -2   4  -4   82.02    7.90   3
  -2  -4  -4   65.37    7.99   1
   2  -4   4   67.44    8.10   2
   2   4   4   63.37    7.28   2
   2   4   4   74.60    9.15   3
   2  -4   4   84.74    7.51   1
   4  -4   4   -1.07    2.10   1
  -4  -4  -4    0.51    3.22   1
   4   4   4    0.30    3.88   3
  -4   4  -4    1.41    2.93   3
   4  -4   4    1.89    3.37   2
   4   4   4    2.56    2.91   2
   6   4   4   14.00    5.64   3
  -6   4  -4   12.30    4.65   3
   6  -4   4    4.92    4.37   2
   6  -4   4    7.05    2.38   1
  -6  -4  -4   19.99    5.68   1
   6   4   4    4.57    3.22   2
  -8   4  -4   -2.54    2.95   3
  -8  -4  -4   -1.04    3.84   1
  -8   4  -4    0.57    1.33   1
   8   4   4   -1.43    4.15   3
   8   4   4    4.45    2.83   2
   8  -4   4    3.94    4.60   2
 -10   4  -4   -4.59    3.82   3
  10   4   4    2.07    5.16   3
 -10  -4  -4    2.02    2.73   1
  10  -4   4   -1.47    4.22   2
  10   4   4    1.86    2.95   2
 -12   4  -4    8.48    5.69   3
  12   4   4   -2.61    5.09   3
  12   4   4    2.76    3.39   2
  12  -4   4    7.21    5.92   2
 -12  -4  -4    8.24    5.51   1
  14   4   4    2.71    6.81   3
  14  -4   4    4.59    5.68   2
 -14  -4  -4    5.99    5.61   1
  16  -4   4  158.40   18.35   2
  16   4   4  150.67   19.05   3
  16  -4   4  153.83   18.58   3
 -16  -4  -4  182.47   17.94   1
 -18  -4  -4   45.56   10.23   1
  18   4   4   42.16   11.99   3
  18  -4   4   35.67   10.69   3
  18  -4   4   16.11    8.88   2
  20  -4   4   79.44   14.83   2
  20  -4   4  107.86   17.29   3
  20   4   4   91.58   17.03   3
 -20  -4  -4  120.56   16.16   1
  22  -4   4   31.71   10.81   2
  22  -4   4   17.29    9.56   3
  22   4   4    6.63    8.53   3
 -22  -4  -4   15.09    8.45   1
  24   4   4  -10.59    6.17   3
  24  -4   4    4.45    8.24   3
  26  -4   4   20.08   10.79   3
  26   4   4   12.93   11.52   3
  27  -5  -4   -2.78    7.70   3
  27   5  -4    7.09   10.67   3
 -25  -5   4   25.93   11.68   1
  25  -5  -4   38.11   11.89   3
  25   5  -4   60.04   15.75   3
  23   5  -4   17.58   10.63   3
 -23  -5   4   22.50   10.14   1
  23  -5  -4   15.22    9.00   3
  23  -5  -4   24.01   10.14   2
  21   5  -4  161.16   21.31   3
 -21  -5   4  158.22   18.78   1
  21  -5  -4  135.30   17.37   2
  19  -5  -4   18.88    8.43   2
 -19  -5   4   17.01    8.16   1
  19   5  -4   39.49   12.14   3
 -19   5   4   16.67    9.22   3
  17   5  -4   84.44   14.97   3
  17  -5  -4   87.70   13.59   2
 -17  -5   4   83.74   13.51   1
 -17   5   4   59.99   12.45   3
  15   5  -4   54.33   11.75   3
 -15   5   4   55.22   11.39   3
  15  -5  -4   58.31   11.28   2
  13   5  -4   54.36   11.26   3
  13  -5  -4   67.98   11.33   2
 -13   5   4   62.58   10.94   3
 -13  -5   4   61.75   11.02   1
  11  -5  -4  227.28    9.36   1
 -11  -5   4  198.24   15.59   1
  11  -5  -4  223.28   16.15   2
 -11   5   4  215.56   16.74   3
  11   5  -4  219.25   16.72   3
   9  -5  -4    4.61    4.35   2
  -9  -5   4    5.74    1.98   2
   9   5  -4    8.19    5.32   3
   9  -5  -4    8.74    3.00   1
  -9  -5   4    4.82    4.50   1
  -9   5   4    4.17    4.47   3
   7   5  -4   61.47    9.37   3
  -7  -5   4   69.68    9.62   1
   7  -5  -4   75.13   10.03   2
  -7   5   4   77.42   10.17   3
  -7  -5   4   81.86    5.92   2
   7  -5  -4   83.02    6.67   1
   5  -5  -4  127.88   12.60   2
  -5  -5   4  114.52    7.93   2
   5  -5  -4  121.39    8.28   1
  -5  -5   4  107.09   11.20   1
   5   5  -4  110.72   11.24   3
  -5   5   4  129.35   12.59   3
  -3  -5   4  205.53   11.62   2
   3  -5  -4  212.84   13.76   2
  -3  -5   4  231.64   13.98   1
   3  -5  -4  221.44   12.12   1
  -3   5   4  217.62   14.31   3
   3   5  -4  195.76   13.10   3
   1  -5  -4  443.01   20.06   1
  -1   5   4  478.76   22.39   3
   1   5  -4  421.12   19.86   3
  -1  -5   4  444.31   19.75   2
  -1  -5   4  458.68   20.17   1
   1   5   4   85.32    9.13   2
  -1  -5  -4   76.16    8.80   1
   1  -5   4   59.84    7.89   2
   1   5   4   56.60    9.04   3
  -1   5  -4   66.66    7.89   3
   1  -5   4   87.82    8.57   1
   3  -5   4   37.97    5.49   1
  -3   5  -4   30.32    5.79   3
   3   5   4   31.50    7.15   3
   3  -5   4   20.81    5.82   2
  -3  -5  -4   20.06    5.53   1
   3   5   4   20.49    4.99   2
  -5  -5  -4  594.17   27.11   1
   5  -5   4  585.90   27.64   2
   5  -5   4  639.41   22.69   1
   5   5   4  618.22   28.79   3
   5   5   4  620.01   24.80   2
  -5   5  -4  651.16   26.87   3
  -7  -5  -4  279.10   17.42   1
   7  -5   4  285.65   18.44   2
   7   5   4  277.55   14.43   2
   7  -5   4  288.02   11.48   1
   7   5   4  285.36   18.70   3
  -7   5  -4  299.51   17.11   3
  -9  -5  -4  346.69   20.85   1
   9   5   4  341.04   16.38   2
  -9   5  -4  364.74   20.15   3
   9   5   4  337.69   21.94   3
   9  -5   4  388.14   22.15   2
  11  -5   4    3.06    5.44   2
 -11   5  -4    7.08    5.26   3
  11   5   4    2.94    3.28   2
 -11  -5  -4    4.33    5.40   1
  11   5   4   -4.81    4.84   3
 -13   5  -4   -3.81    5.09   3
  13   5   4    2.51    6.77   3
 -13  -5  -4    0.79    2.81   1
  13  -5   4   12.75    7.06   2
 -15  -5  -4    1.24    5.66   1
  15  -5   4   -3.78    5.98   2
  15   5   4   -0.11    6.57   3
 -15   5  -4    0.86    5.61   3
  17  -5   4   94.24   15.21   2
  17   5   4  147.74   20.09   3
 -17  -5  -4  112.25   15.97   1
  17  -5   4  118.68   16.80   3
  19  -5   4   54.98   13.02   3
 -19  -5  -4   56.82   12.05   1
  19   5   4   70.94   15.27   3
  19  -5   4   68.43   14.11   2
  21  -5   4   15.63    9.45   2
 -21  -5  -4    9.52    7.83   1
  21   5   4    6.58    9.06   3
  21  -5   4    3.13    8.31   3
  23   5   4   15.42   10.65   3
 -23  -5  -4   20.70   10.39   1
  23  -5   4   23.28   11.68   3
  23  -5   4   15.90   10.29   2
  25  -5   4   19.11   11.27   3
  25   5   4   10.20   10.16   3
 -26  -6   4   25.92   11.71   1
  26  -6  -4   25.35   10.81   3
  26   6  -4   34.20   14.43   3
  24   6  -4   75.65   17.72   3
  24  -6  -4  110.69   19.58   3
 -24  -6   4   93.65   17.20   1
  24  -6  -4  102.03   17.44   2
 -22  -6   4    3.07    7.73   1
  22   6  -4  -10.85    6.81   3
 -22   6   4    2.68    7.62   3
  22  -6  -4    3.39    7.47   2
 -20   6   4    9.84    8.17   3
  20   6  -4    1.18    7.90   3
  20  -6  -4    9.43    8.11   2
 -20  -6   4   14.75    8.65   1
  18   6  -4   45.37   12.59   3
 -18   6   4   49.81   12.08   3
  18  -6  -4   22.34    8.84   2
 -18  -6   4   18.94    7.02   1
  16  -6  -4    1.60    5.89   2
  16   6  -4    5.22    7.28   3
 -16   6   4    2.39    5.84   3
 -16  -6   4   -2.41    6.10   1
 -14   6   4  103.28   14.67   3
  14   6  -4  119.75   16.94   3
  14  -6  -4  115.44   14.95   2
 -14  -6   4   99.31   14.46   1
 -12   6   4   37.17    9.16   3
  12  -6  -4   24.95    8.36   2
 -12  -6   4   13.38    6.91   1
  12   6  -4   46.83   10.47   3
 -10  -6   4    5.11    2.26   2
  10  -6  -4    7.35    3.15   1
 -10  -6   4    7.13    5.71   1
 -10   6   4    8.15    5.80   3
  10   6  -4    8.34    6.94   3
  10  -6  -4    7.51    5.60   2
  -8   6   4   53.31    9.56   3
  -8  -6   4   58.25    9.73   1
   8   6  -4   40.88    8.75   3
   8  -6  -4   46.56    6.02   1
   8  -6  -4   50.62    9.45   2
  -8  -6   4   60.44    6.00   2
  -6  -6   4   64.42    6.94   2
   6  -6  -4   49.76    6.52   1
   6  -6  -4   68.37   10.08   2
  -6   6   4   47.42    8.85   3
  -6  -6   4   48.24    9.07   1
   6   6  -4   54.12    9.30   3
  -4  -6   4  772.99   32.97   1
   4   6  -4  831.27   33.81   3
   4  -6  -4  793.09   30.26   1
   4  -6  -4  861.96   34.67   2
  -4  -6   4  766.46   29.88   2
  -4   6   4  780.46   34.42   3
   2   6  -4    5.23    4.09   3
   2  -6  -4    5.24    4.03   1
  -2   6   4   -2.32    3.94   3
   2  -6  -4    0.59    1.97   2
  -2  -6   4    5.38    4.06   1
  -2  -6   4    7.38    3.86   2
   0  -6   4  444.54   20.74   1
   0   6  -4  467.83   21.96   3
   0  -6  -4  448.86   21.30   1
   0  -6  -4  453.49   21.62   2
   0  -6   4  420.73   21.05   2
   0   6   4  442.83   23.28   3
  -2  -6  -4  262.57   15.77   1
   2   6   4  254.29   16.94   3
   2  -6   4  255.48   14.20   1
  -2   6  -4  236.84   15.11   3
   4   6   4   43.96    6.95   2
  -4  -6  -4   27.18    6.90   1
   4  -6   4   35.71    5.75   1
   4  -6   4   28.34    6.73   2
   4   6   4   22.41    7.13   3
  -4   6  -4   33.80    7.00   3
   6  -6   4  297.20   13.63   1
   6   6   4  314.95   16.02   2
  -6  -6  -4  285.92   18.29   1
  -6   6  -4  309.81   17.88   3
   6  -6   4  280.09   18.49   2
   6   6   4  303.36   20.14   3
   8   6   4  159.33   11.32   2
  -8  -6  -4  171.33   16.47   1
   8   6   4  156.68   16.93   3
  -8   6  -4  162.69   13.52   3
   8  -6   4  171.94   17.43   2
   8  -6   4  173.05    8.26   1
  10   6   4   -0.59    6.05   3
 -10  -6  -4   -3.33    5.01   1
  10   6   4    3.55    3.55   2
 -10   6  -4    2.47    5.00   3
  10  -6   4   -0.16    4.91   2
  12   6   4    4.83    7.30   3
 -12  -6  -4    9.79    6.48   1
 -12   6  -4   -2.51    4.86   3
  12  -6   4    3.58    6.02   2
 -14  -6  -4   10.12    6.57   1
  14  -6   4   22.00    9.36   2
  14   6   4   28.32   10.41   3
 -14   6  -4    5.53    6.10   3
 -16   6  -4  189.33   20.84   3
  16  -6   4  221.15   22.72   2
  16   6   4  239.25   24.79   3
 -16  -6  -4  207.88   21.75   1
  18   6   4   -8.56    6.83   3
  18  -6   4    2.20    7.82   2
 -18  -6  -4   15.38    8.26   1
  20   6   4  118.68   19.56   3
 -20  -6  -4  118.07   17.42   1
  20  -6   4  130.12   19.60   2
  20  -6   4  126.84   19.04   3
 -22  -6  -4  156.49   20.98   1
  22   6   4  128.38   21.54   3
  22  -6   4  142.90   20.98   3
  22  -6   4  182.90   23.56   2
 -24  -6  -4   63.59   15.23   1
  24   6   4   53.09   15.89   3
  24  -6   4   85.28   17.95   2
  24  -6   4   65.05   16.39   3
  25  -7  -4   12.52    7.99   3
 -25  -7   4   11.35   11.10   1
  25  -7  -4   -0.06    9.21   2
  25   7  -4  -13.01    8.68   3
  23   7  -4   -1.90    8.44   3
 -23   7   4    4.24    8.96   3
  23  -7  -4   -4.69    7.70   2
 -23  -7   4    0.76    7.76   1
 -21   7   4   39.26   12.77   3
  21  -7  -4   48.13   12.64   2
  21   7  -4   23.22   11.78   3
 -21  -7   4   25.77   10.18   1
  19   7  -4   -3.61    6.79   3
  19  -7  -4   -2.33    6.34   2
 -19  -7   4    2.99    6.93   1
 -19   7   4    0.02    6.80   3
  17   7  -4    5.97    7.74   3
 -17   7   4    5.12    7.11   3
 -17  -7   4   18.42    8.56   1
  17  -7  -4   -6.47    4.96   2
 -15   7   4   24.37    8.88   3
 -15  -7   4   18.80    8.45   1
  15   7  -4   44.65   11.88   3
  15  -7  -4   33.98    9.71   2
 -13  -7   4   81.48   13.60   1
 -13   7   4  104.94   15.15   3
  13   7  -4   84.00   14.86   3
  13  -7  -4  113.24   15.46   2
  11   7  -4   -0.04    6.44   3
 -11  -7   4   -6.39    4.96   1
 -11   7   4    2.60    5.59   3
  11  -7  -4    5.47    5.58   2
  -9  -7   4   11.45    3.82   2
   9  -7  -4   20.33    4.69   1
  -9  -7   4   16.80    7.17   1
   9  -7  -4   23.27    7.70   2
   9   7  -4   20.27    7.91   3
  -9   7   4    0.02    5.47   3
  -7  -7   4   13.15    4.46   2
  -7   7   4   11.42    6.56   3
  -7  -7   4    3.58    5.29   1
   7  -7  -4    9.68    5.73   2
   7   7  -4   19.06    7.80   3
   7  -7  -4   21.37    5.01   1
   5  -7  -4   65.30    8.29   1
  -5  -7   4   66.84    8.11   2
  -5   7   4   53.50   10.03   3
   5  -7  -4   63.40   10.38   2
   5   7  -4   77.42   11.35   3
  -5  -7   4   53.76    9.57   1
   3  -7  -4  144.41   14.61   2
   3  -7  -4  143.08   11.43   1
   3   7  -4  156.93   15.20   3
  -3  -7   4  137.04   13.79   1
  -3  -7   4  156.43   11.97   2
  -3   7   4  149.49   15.96   3
  -1  -7   4  251.70   15.67   2
   1  -7  -4  197.55   15.16   2
   1   7  -4  210.09   15.39   3
  -1  -7   4  252.69   15.67   1
  -1   7   4  256.63   17.73   3
   1  -7  -4  225.33   14.99   1
   1  -7   4   70.49    9.22   1
   1  -7   4   60.97    9.47   2
  -1  -7  -4   61.62    9.25   2
   1   7   4   50.96    9.78   3
  -1  -7  -4   60.02    9.36   1
  -1   7  -4   53.50    9.00   3
   3  -7   4   -4.41    3.38   1
  -3  -7  -4    6.35    5.31   1
  -3  -7  -4    0.47    3.63   2
   3   7   4   -2.03    4.69   3
  -3   7  -4    1.98    4.03   3
   3  -7   4   -1.23    2.82   2
   5   7   4  147.56   16.96   3
  -5  -7  -4  139.94   12.80   2
   5  -7   4  124.57   14.01   2
  -5   7  -4  161.14   15.47   3
   5  -7   4  135.15   10.45   1
  -5  -7  -4  142.03   15.00   1
   7   7   4   11.24    8.09   3
  -7  -7  -4   16.23    6.86   1
  -7   7  -4    2.07    5.52   3
   7  -7   4   10.55    5.99   2
   7  -7   4   11.13    3.87   1
   9  -7   4   33.86    9.19   2
  -9  -7  -4   35.15    9.11   1
  -9   7  -4   32.97    8.74   3
   9   7   4   33.49   10.36   3
 -11   7  -4   65.38   11.37   3
 -11  -7  -4   60.07   11.40   1
  11   7   4   59.25   13.18   3
  11  -7   4   71.57   12.88   2
  13  -7   4    4.05    6.28   2
 -13  -7  -4   -4.39    5.42   1
 -13   7  -4    0.83    5.43   3
  13   7   4   -2.80    6.40   3
 -15  -7  -4   47.21   11.28   1
 -15   7  -4   52.70   11.75   3
  15   7   4   48.95   13.04   3
  15  -7   4   66.51   13.90   2
  17  -7   4  191.61   22.57   2
  17   7   4  204.75   24.77   3
 -17   7  -4  206.81   23.03   3
 -19  -7  -4   12.83    8.84   1
  19  -7   4   17.83   10.16   2
  19   7   4   17.92   10.30   3
  21  -7   4    4.36    8.02   3
 -21  -7  -4    4.33    8.19   1
  21   7   4    4.86    9.34   3
  21  -7   4   10.25    9.40   2
 -23  -7  -4    8.57   10.38   1
  23  -7   4   10.74    9.69   3
  23   7   4   -3.52    8.25   3
  23  -7   4   -0.17    9.82   2
 -24   8   4    9.72    9.77   3
  24   8  -4  -10.11    9.87   3
 -24  -8   4    9.00   10.59   1
  24  -8  -4   -0.46    8.69   2
  22  -8  -4    3.76    7.86   2
  22   8  -4  -14.08    7.89   3
 -22   8   4    0.44    9.10   3
 -22  -8   4    3.47    5.99   1
 -20  -8   4   -0.59    7.39   1
  20  -8  -4   -3.66    6.55   2
  20   8  -4   -5.23    7.73   3
 -20   8   4    3.98    7.73   3
  18   8  -4   -2.53    7.88   3
 -18   8   4   12.58    8.67   3
 -18  -8   4   -1.31    7.39   1
  18  -8  -4    0.88    7.07   2
  16  -8  -4  186.49   21.80   2
 -16  -8   4  211.63   22.87   1
  16   8  -4  186.90   23.02   3
 -16   8   4  176.00   21.36   3
 -14   8   4  374.34   25.86   3
  14  -8  -4  324.19   24.34   2
  14   8  -4  321.94   29.85   3
 -14  -8   4  384.72   25.76   1
  12  -8  -4   15.15    7.92   2
  12   8  -4   12.52    8.37   3
 -12   8   4   -3.17    5.65   3
 -12  -8   4    1.87    6.97   1
 -10   8   4    3.16    6.16   3
  10   8  -4    1.99    7.31   3
  10  -8  -4    9.73    6.89   2
 -10  -8   4   11.39    7.19   1
  -8  -8   4   11.64    4.55   2
  -8  -8   4   -5.42    5.36   1
   8  -8  -4    2.22    5.36   2
   8  -8  -4    9.09    4.57   1
  -8   8   4   -3.28    5.02   3
   8   8  -4    5.69    7.56   3
   6   8  -4  224.21   17.81   3
  -6   8   4  185.86   18.92   3
  -6  -8   4  193.93   13.08   2
  -6  -8   4  209.54   16.88   1
   6  -8  -4  216.89   20.19   2
   6  -8  -4  191.26   13.10   1
  -4  -8   4  238.26   15.22   2
   4   8  -4  215.87   17.45   3
   4  -8  -4  215.66   17.12   2
  -4   8   4  256.42   18.97   3
   4  -8  -4  241.75   15.48   1
  -4  -8   4  265.06   18.44   1
  -2  -8   4  202.77   16.26   1
  -2  -8   4  260.95   16.76   2
   2  -8  -4  263.14   16.81   1
   2   8  -4  267.89   17.99   3
   2  -8  -4  257.59   17.90   2
  -2   8   4  248.31   19.15   3
   0  -8  -4   34.13    8.14   2
   0  -8   4   33.62    7.60   2
   0   8  -4   42.46    9.40   3
   0   8   4   25.96    8.41   3
   0  -8  -4   25.71    7.38   1
   0  -8   4   38.99    8.14   1
   2   8   4   17.85    7.91   3
   2  -8   4   15.60    6.23   2
  -2  -8  -4   21.77    6.77   2
  -2   8  -4   15.49    6.76   3
  -2  -8  -4   14.68    6.87   1
   2  -8   4    6.33    5.20   1
  -4   8  -4   39.43    9.06   3
   4   8   4   25.32    8.76   3
   4  -8   4   26.26    6.74   1
  -4  -8  -4   42.94    9.10   1
   4  -8   4   34.48    8.54   2
  -4  -8  -4   31.16    7.24   2
   6   8   4  341.10   24.23   3
   6  -8   4  324.58   22.13   2
  -6  -8  -4  374.91   23.08   1
  -6  -8  -4  409.08   20.62   2
  -6   8  -4  368.15   22.12   3
   6  -8   4  362.40   18.01   1
  -8  -8  -4   12.74    7.25   1
  -8  -8  -4   18.32    5.90   2
   8  -8   4   13.70    7.28   2
  -8   8  -4   15.05    7.16   3
   8   8   4   26.50    9.86   3
 -10   8  -4  143.53   16.94   3
 -10  -8  -4  160.63   18.58   1
  10   8   4  163.19   20.91   3
  10  -8   4  110.47   16.23   2
  12   8   4  193.64   23.13   3
  12  -8   4  165.03   19.85   2
 -12  -8  -4  192.88   20.91   1
 -12   8  -4  212.19   20.70   3
 -14  -8  -4  127.75   18.12   1
 -14   8  -4  128.10   17.28   3
  14   8   4  163.60   21.38   3
 -16  -8  -4  166.05   20.67   1
  16   8   4  151.75   21.37   3
  16  -8   4  130.06   19.02   2
 -16   8  -4  166.31   20.75   3
 -18  -8  -4   77.22   15.63   1
 -18   8  -4   71.82   14.76   3
  18  -8   4   64.03   14.97   2
  18   8   4   62.79   15.82   3
  20  -8   4   16.70   10.06   2
 -20  -8  -4    2.02    6.43   1
  20   8   4   -0.15    9.17   3
  22  -8   4    9.67   10.84   2
  22   8   4   15.30   12.26   3
  22  -8   4   25.35   11.33   3
 -22  -8  -4    2.33    8.85   1
  23   9  -4   18.40   12.82   3
 -23  -9   4   40.44   13.43   1
 -23   9   4   57.89   16.51   3
  23  -9  -4   47.93   14.27   2
  21   9  -4   45.25   15.58   3
 -21   9   4   66.66   16.00   3
 -21  -9   4   89.31   17.37   1
  21  -9  -4   56.63   14.72   2
 -19  -9   4   16.27    9.73   1
  19   9  -4   15.17   11.31   3
 -19   9   4   11.16    8.83   3
  19  -9  -4    0.06    6.97   2
 -17   9   4   50.80   13.55   3
  17   9  -4   73.02   16.06   3
  17  -9  -4   41.34   12.14   2
 -17  -9   4   27.94   10.96   1
  15  -9  -4   18.34    9.33   2
  15   9  -4   21.97   11.94   3
 -15   9   4   24.79    9.65   3
 -15  -9   4    5.22    8.50   1
  13   9  -4  236.49   25.61   3
 -13  -9   4  219.86   23.17   1
  13  -9  -4  307.63   24.12   2
 -13   9   4  319.26   24.60   3
 -11   9   4  119.54   17.30   3
  11   9  -4  129.94   17.83   3
  11  -9  -4   94.75   15.45   2
 -11  -9   4  100.44   15.27   1
  -9  -9   4    3.72    7.01   1
   9   9  -4    3.01    7.78   3
  -9   9   4   18.18    7.59   3
   9  -9  -4   21.25    8.51   2
   7   9  -4   25.56    9.40   3
   7  -9  -4   22.94    8.26   2
  -7  -9   4   12.62    7.53   1
  -7   9   4   38.06   10.10   3
  -7  -9   4    9.10    5.42   2
   7  -9  -4    8.03    5.63   1
  -5  -9   4  200.06   14.80   2
  -5   9   4  208.48   21.16   3
   5   9  -4  245.52   19.49   3
  -5  -9   4  243.52   19.15   1
   5  -9  -4  253.33   16.67   1
   5  -9  -4  253.29   20.07   2
  -3  -9   4  408.05   23.99   1
   3  -9  -4  404.48   24.17   2
   3  -9  -4  408.74   22.24   1
   3   9  -4  379.84   24.21   3
  -3   9   4  380.54   25.04   3
  -3  -9   4  382.84   21.93   2
   1   9  -4   48.66   10.35   3
   1  -9  -4   48.73    9.83   2
   1  -9  -4   57.15   10.15   1
  -1  -9   4   52.85    9.75   2
  -1  -9   4   53.32    9.84   1
  -1   9   4   46.91   11.01   3
  -1   9  -4  123.32   14.98   3
  -1  -9  -4  120.45   14.51   2
   1  -9   4  118.51   13.61   1
  -1  -9  -4  128.75   14.75   1
   1  -9   4  111.14   13.96   2
   1   9   4  115.47   15.74   3
  -3  -9  -4   14.36    6.90   1
   3  -9   4   33.24    7.73   1
   3  -9   4   20.92    7.44   2
  -3  -9  -4   31.10    7.88   2
   3   9   4   23.03    9.05   3
  -3   9  -4   24.34    8.17   3
   5  -9   4   17.01    6.21   1
   5  -9   4   19.10    7.71   2
  -5  -9  -4   20.23    6.93   2
  -5  -9  -4   23.43    8.50   1
  -5   9  -4   19.53    7.87   3
   5   9   4    6.30    7.67   3
   7  -9   4    8.30    6.90   2
  -7  -9  -4   -3.63    5.33   1
  -7   9  -4    4.25    6.09   3
  -7  -9  -4    5.89    5.46   2
   7   9   4   -9.17    6.21   3
   9  -9   4   14.98    7.83   2
  -9  -9  -4    9.26    6.87   1
  -9   9  -4   11.11    6.94   3
   9   9   4    7.71    8.38   3
  11  -9   4    7.68    7.89   2
  11   9   4    4.39    7.54   3
 -11   9  -4   10.01    6.75   3
 -11  -9  -4    1.58    5.96   1
  13   9   4  144.17   21.15   3
 -13  -9  -4  213.18   23.44   1
 -13   9  -4  155.44   19.22   3
  13  -9   4  159.73   20.78   2
 -15  -9  -4  116.49   18.09   1
 -15   9  -4   58.16   13.49   3
  15  -9   4  108.90   17.78   2
  15   9   4   70.74   17.21   3
  17  -9   4   -2.82    6.69   2
 -17   9  -4    4.69    8.03   3
  17   9   4   -6.89    8.24   3
 -17  -9  -4    5.00    8.19   1
  19   9   4   22.98   12.49   3
  19  -9   4   27.27   12.41   2
 -19   9  -4   35.08   12.31   3
 -19  -9  -4   25.22   10.73   1
 -21  -9  -4   25.83   12.58   1
  21  -9   4    6.32    9.83   2
  21   9   4   12.89   12.22   3
 -22 -10   4  -10.07    8.21   1
  22 -10  -4  -10.79    7.94   2
  22  10  -4   -0.46   11.51   3
 -22  10   4   -1.42    9.34   3
 -20  10   4   20.45   11.34   3
 -20 -10   4   12.04   10.05   1
  20  10  -4   19.95   12.63   3
  20 -10  -4    8.53    9.75   2
  18  10  -4    7.54   11.06   3
  18 -10  -4   -6.72    6.86   2
 -18 -10   4   18.27   10.02   1
 -18  10   4   11.62    9.27   3
 -16  10   4   58.58   14.03   3
 -16 -10   4   74.73   15.43   1
  16  10  -4   96.57   18.80   3
  16 -10  -4   95.08   16.84   2
  14 -10  -4   -0.68    6.98   2
 -14 -10   4   13.64    9.08   1
 -14  10   4   -4.56    5.99   3
  14  10  -4   -4.52    8.11   3
  12 -10  -4  111.39   18.14   2
 -12 -10   4  133.03   18.96   1
  12  10  -4  153.77   20.63   3
 -12  10   4  100.59   17.10   3
  10  10  -4   71.85   15.05   3
  10 -10  -4   53.63   12.43   2
 -10  10   4   43.78   11.82   3
 -10 -10   4   58.11   12.53   1
   8  10  -4   14.90    8.68   3
  -8  10   4    3.47    6.41   3
   8 -10  -4   -3.08    6.62   2
  -8 -10   4   23.18    8.86   1
   6 -10  -4    5.06    5.76   1
   6 -10  -4   23.30    9.15   2
  -6 -10   4   22.00    7.03   2
   6  10  -4   15.71    8.57   3
  -6 -10   4   12.08    7.44   1
  -6  10   4   11.40    7.95   3
   4  10  -4   15.76    7.84   3
  -4 -10   4    5.73    6.59   1
  -4  10   4   14.62    8.29   3
   4 -10  -4   11.74    6.72   1
   4 -10  -4   -1.81    3.71   2
  -4 -10   4   17.60    6.69   2
  -2  10   4    2.98    6.62   3
  -2 -10   4    0.48    5.27   1
   2 -10  -4   -2.75    5.14   1
   2  10  -4   -5.76    5.64   3
   2 -10  -4   -0.46    5.48   2
  -2 -10   4   -0.10    5.53   2
   0 -10   4  110.49   14.11   1
   0 -10   4   78.86   12.42   2
   0 -10  -4  117.24   14.55   1
   0 -10  -4   87.38   13.46   2
   0  10  -4   97.18   14.31   3
   0  10   4   88.14   15.31   3
   2 -10   4   72.63   12.79   2
  -2 -10  -4   66.12   11.79   1
  -2  10  -4   66.36   11.87   3
  -2 -10  -4   67.73   11.76   2
   2  10   4   62.55   13.22   3
   2 -10   4   74.16   11.53   1
  -4 -10  -4   60.91   10.92   2
   4  10   4   64.86   13.31   3
   4 -10   4   24.33    7.79   2
  -4 -10  -4   42.07   10.45   1
   4 -10   4   48.66    9.29   1
  -4  10  -4   63.89   11.92   3
  -6  10  -4   61.10   12.34   3
  -6 -10  -4   63.33   12.63   1
   6  10   4   71.44   14.10   3
   6 -10   4   51.73   12.06   2
  -6 -10  -4   81.14   11.75   2
  -8  10  -4    4.77    6.85   3
  -8 -10  -4   -1.26    6.69   1
   8  10   4    1.42    7.67   3
   8 -10   4    8.14    8.13   2
  10 -10   4  122.37   18.21   2
  10  10   4  108.30   18.54   3
 -10  10  -4  106.35   15.95   3
 -10 -10  -4  100.32   16.58   1
  12  10   4   26.82   11.97   3
  12 -10   4   17.34    8.82   2
 -12 -10  -4   12.06    8.58   1
 -12  10  -4   19.92    9.33   3
  14  10   4    1.47    9.68   3
 -14 -10  -4    6.52    8.19   1
 -14  10  -4   17.00    9.50   3
  14 -10   4    8.35    8.89   2
 -16 -10  -4    5.23    8.80   1
 -16  10  -4    1.69    8.14   3
  16  10   4   -0.13    8.74   3
  16 -10   4    7.68    9.54   2
 -18 -10  -4   -3.90    7.88   1
  18  10   4    4.16   11.90   3
 -18  10  -4   -3.74    7.99   3
  18 -10   4    5.27   10.67   2
 -20  10  -4   32.60   13.32   3
  20 -10   4    9.83   11.35   2
  20  10   4   12.13   11.91   3
 -20 -10  -4   44.68   14.07   1
 -19 -11   4   -1.49    9.07   1
  19  11  -4    4.43   11.69   3
 -19  11   4   -9.92    7.78   3
  19 -11  -4  -14.77    7.58   2
 -17 -11   4   -5.21    6.97   1
  17  11  -4   -0.22    9.25   3
 -17  11   4   -4.44    7.64   3
  17 -11  -4  -10.18    7.04   2
 -15 -11   4   12.26    9.72   1
  15  11  -4    8.49   10.28   3
  15 -11  -4   -3.58    7.65   2
 -15  11   4   -6.59    6.78   3
  13 -11  -4   74.06   15.91   2
 -13  11   4   74.13   15.42   3
 -13 -11   4   92.24   17.26   1
  13  11  -4   83.67   17.72   3
  11  11  -4  213.16   25.43   3
 -11  11   4  175.72   22.44   3
  11 -11  -4  176.11   22.27   2
 -11 -11   4  146.48   20.16   1
  -9 -11   4   11.36    8.86   1
   9  11  -4   17.22    9.14   3
  -9  11   4   -0.82    6.69   3
   9 -11  -4    5.66    7.56   2
  -7 -11   4    3.37    6.20   1
   7 -11  -4   -4.73    5.63   2
  -7  11   4    1.45    7.08   3
   7  11  -4    6.83    7.49   3
   5 -11  -4   10.88    6.55   2
  -5  11   4   34.86   10.61   3
  -5 -11   4   31.71    9.55   1
   5 -11  -4   45.97    9.85   1
  -5 -11   4   38.35    9.46   2
   5  11  -4   26.61    9.97   3
  -3 -11   4   75.99   13.47   1
   3 -11  -4   71.52   12.98   2
   3  11  -4   74.76   14.18   3
   3 -11  -4   79.33   12.43   1
  -3 -11   4   58.34   11.65   2
  -3  11   4   58.99   13.22   3
  -1 -11   4  119.66   15.84   1
  -1 -11   4  133.90   16.25   2
  -1  11   4  100.27   16.24   3
   1  11  -4  152.34   18.30   3
   1 -11  -4  147.06   17.46   2
   1 -11  -4  150.57   17.29   1
  -1  11  -4    2.71    6.39   3
   1  11   4   -3.37    6.52   3
   1 -11   4    1.12    5.66   2
  -1 -11  -4    0.97    6.28   2
  -1 -11  -4    1.20    5.53   1
   1 -11   4    3.94    5.81   1
  -3 -11  -4   78.56   13.90   1
   3 -11   4   50.61   11.57   2
  -3 -11  -4   57.32   11.53   2
  -3  11  -4   81.96   13.68   3
   3  11   4   79.62   15.67   3
   5  11   4  128.56   19.25   3
  -5 -11  -4  180.87   18.15   2
  -5 -11  -4  165.89   19.65   1
  -5  11  -4  191.30   20.71   3
  -7 -11  -4   25.67    9.60   1
  -7  11  -4   26.32    9.46   3
   7 -11   4   -0.34    7.12   2
   7  11   4   13.43    9.44   3
   9 -11   4   62.01   14.56   2
   9  11   4  101.93   18.65   3
  -9  11  -4  109.25   17.24   3
  -9 -11  -4   63.69   13.60   1
 -11  11  -4   85.99   15.65   3
 -11 -11  -4   78.63   15.97   1
  11  11   4   94.76   18.26   3
  11 -11   4   59.62   15.19   2
  13  11   4   16.95   11.80   3
 -13  11  -4   17.46    9.61   3
 -13 -11  -4   14.64    9.89   1
  13 -11   4   11.86    9.40   2
  15 -11   4   83.31   17.17   2
  15  11   4   50.68   15.54   3
 -15  11  -4   60.53   15.14   3
 -15 -11  -4   47.14   13.70   1
 -17  11  -4   22.16   11.71   3
  17  11   4   31.83   13.88   3
  17 -11   4   18.19   10.76   2
 -17 -11  -4   18.36   11.07   1
 -18  12   4    4.63   10.03   3
  18  12  -4   -5.97   10.17   3
 -18 -12   4    5.55    9.35   1
  18 -12  -4   -7.07    8.63   2
  16 -12  -4    6.57    9.19   2
 -16 -12   4    2.71    9.37   1
 -16  12   4    4.01    9.27   3
  16  12  -4   11.24   13.18   3
  14 -12  -4    0.45    7.73   2
 -14  12   4   10.42    9.23   3
 -14 -12   4   -0.81    8.88   1
  14  12  -4    0.85    9.61   3
  12 -12  -4   59.55   14.31   2
 -12  12   4   55.11   14.29   3
  12  12  -4   89.02   18.11   3
 -12 -12   4   67.63   15.05   1
 -10  12   4  136.21   20.46   3
  10 -12  -4  132.81   20.32   2
 -10 -12   4  103.38   18.01   1
  10  12  -4  159.17   22.11   3
   8 -12  -4    3.86    7.99   2
  -8 -12   4    7.04    8.21   1
  -8  12   4   -7.87    6.04   3
   8  12  -4    2.70    8.83   3
  -6 -12   4   17.21    9.28   1
   6  12  -4    8.04    8.56   3
   6 -12  -4   -1.39    6.59   2
  -6  12   4   -2.33    6.66   3
  -4 -12   4    3.45    7.17   1
  -4  12   4    4.22    6.50   3
   4 -12  -4   -2.22    6.37   2
  -4 -12   4    4.09    7.16   2
   4  12  -4   -5.22    7.25   3
  -2  12   4   73.04   15.00   3
  -2 -12   4   64.00   12.81   1
   2 -12  -4   78.57   14.42   2
   2  12  -4   74.38   14.47   3
  -2 -12   4   85.17   14.05   2
   2 -12  -4   67.69   12.64   1
   0 -12  -4  123.88   16.73   1
   0  12   4   99.14   17.10   3
   0 -12   4  125.80   17.51   2
   0 -12  -4  125.06   17.46   2
   0  12  -4  106.85   16.58   3
   0 -12   4   98.71   15.14   1
  -2 -12  -4   -0.84    6.91   1
  -2 -12  -4  -12.48    5.33   2
  -2  12  -4    7.23    7.74   3
   2  12   4    3.51    7.44   3
   2 -12   4   17.60    9.08   2
  -4 -12  -4   18.84    9.40   1
   4  12   4   -1.03    7.75   3
  -4 -12  -4   20.02    8.61   2
  -4  12  -4    2.64    7.07   3
   4 -12   4    0.11    7.44   2
   6  12   4   -2.84    7.22   3
   6 -12   4    1.81    6.98   2
  -6 -12  -4   -4.22    5.73   1
  -6  12  -4    4.64    6.98   3
  -8 -12  -4   20.33   10.25   1
  -8  12  -4   31.42   10.73   3
   8 -12   4   16.09    9.80   2
   8  12   4   11.23    9.48   3
 -10 -12  -4   73.20   16.03   1
 -10  12  -4   68.64   14.60   3
  10  12   4   44.35   13.91   3
  10 -12   4   62.12   15.45   2
  12  12   4    5.04   10.24   3
 -12 -12  -4   19.43   11.03   1
  12 -12   4   -1.09    9.37   2
 -12  12  -4   15.67    9.88   3
 -14 -12  -4   13.54   11.29   1
  14  12   4   34.39   14.59   3
 -14  12  -4    9.03    9.27   3
  14 -12   4    8.96    9.89   2
 -16  12  -4    8.54   10.47   3
  16 -12   4   23.56   12.73   2
  16  12   4   26.03   14.55   3
 -16 -12  -4    6.41    9.87   1
 -15  13   4   20.37   12.23   3
  15 -13  -4    4.40    9.55   2
  15  13  -4   13.87   11.73   3
 -15 -13   4    5.93   10.52   1
 -13 -13   4   26.13   11.96   1
 -13  13   4   46.17   14.41   3
  13 -13  -4   11.67    9.80   2
  13  13  -4   30.51   13.60   3
 -11 -13   4   22.28   11.68   1
  11 -13  -4   27.04   11.97   2
  11  13  -4   35.16   13.18   3
 -11  13   4   34.04   12.82   3
   9  13  -4    7.74    9.88   3
   9 -13  -4   17.81    9.85   2
  -9 -13   4    4.64    9.05   1
  -9  13   4    2.72    8.08   3
   7  13  -4   22.86   10.90   3
   7 -13  -4   23.52   11.45   2
  -7  13   4    9.17    8.81   3
  -7 -13   4   14.71    9.59   1
   5 -13  -4   11.63    9.45   2
  -5 -13   4   13.72    9.43   1
   5  13  -4    5.95    8.44   3
  -5  13   4   -2.38    7.28   3
  -3  13   4   36.70   11.82   3
   3  13  -4   50.41   13.43   3
  -3 -13   4   59.51   13.36   1
   3 -13  -4   31.59   11.11   2
  -1 -13   4   15.72    8.91   1
   1 -13  -4   17.81    8.76   1
   1  13  -4   14.01    8.46   3
  -1  13   4   22.50   10.85   3
   1 -13  -4   22.35   10.59   2
  -1 -13   4   12.64    9.10   2
  -1 -13  -4    6.71    8.34   1
  -1 -13  -4   -8.79    6.72   2
   1 -13   4    7.43    9.06   2
   1  13   4   -2.44    7.19   3
  -1  13  -4   -0.27    7.65   3
   3  13   4   23.90   11.68   3
  -3 -13  -4   21.46   10.19   2
  -3  13  -4   21.12   10.50   3
   3 -13   4   24.73   11.35   2
  -3 -13  -4   12.11    8.98   1
  -5  13  -4    3.15    7.40   3
   5  13   4   37.71   13.06   3
   5 -13   4   20.57   10.69   2
  -5 -13  -4   36.01   11.84   1
  -7  13  -4    6.82    8.15   3
   7 -13   4    1.83    8.49   2
  -7 -13  -4    1.81    7.97   1
   7  13   4    2.21    9.16   3
  -9 -13  -4   37.13   13.32   1
   9  13   4   67.75   16.54   3
   9 -13   4   57.40   15.41   2
  -9  13  -4   44.40   13.25   3
 -11 -13  -4   59.86   15.18   1
  11  13   4   32.89   14.42   3
 -11  13  -4   36.60   12.89   3
  11 -13   4   46.74   14.83   2
 -13 -13  -4   -4.21    9.57   1
  13 -13   4    5.36    9.72   2
 -13  13  -4    4.78    9.65   3
  13  13   4   12.53   11.70   3
  12 -14  -4   31.24   13.04   2
  12  14  -4   40.74   14.86   3
 -12  14   4   38.99   14.54   3
 -12 -14   4   37.54   14.08   1
 -10  14   4   27.62   13.16   3
 -10 -14   4   27.74   12.01   1
  10  14  -4   30.47   12.98   3
  10 -14  -4   17.48   11.03   2
  -8  14   4   23.64   11.29   3
   8  14  -4    7.27    9.79   3
   8 -14  -4    0.78    9.26   2
  -8 -14   4    4.09    9.89   1
  -6  14   4    5.03    9.16   3
   6  14  -4    1.96    8.99   3
   6 -14  -4    9.92    9.66   2
  -6 -14   4   -5.24    8.30   1
   4 -14  -4    6.49    9.51   2
  -4  14   4   -1.51    8.13   3
   4  14  -4    6.42    8.87   3
  -4 -14   4    5.97    9.74   1
   2  14  -4   52.31   14.53   3
  -2  14   4   41.97   13.27   3
   2 -14  -4   32.41   11.89   2
  -2 -14   4   33.96   12.12   1
   0 -14  -4  172.57   21.80   1
   0 -14   4  139.00   21.06   2
   0  14   4  147.33   22.11   3
   0 -14  -4  157.39   21.55   2
   0  14  -4  148.81   21.77   3
  -2 -14  -4   11.87    9.68   1
  -2  14  -4   14.51   10.03   3
   2  14   4    6.05    9.86   3
   2 -14   4   11.51   10.44   2
  -4 -14  -4  131.05   20.18   1
   4  14   4  141.40   22.50   3
  -4  14  -4  117.13   19.90   3
   4 -14   4   74.47   16.44   2
   6 -14   4  218.44   27.20   2
  -6 -14  -4  248.61   27.96   1
   6  14   4  268.68   31.51   3
  -6  14  -4  279.21   29.05   3
   8 -14   4   95.53   19.04   2
  -8 -14  -4   73.94   16.76   1
   8  14   4  103.12   20.71   3
  -8  14  -4   82.76   17.41   3
 -10 -14  -4   45.85   15.08   1
  10  14   4   54.11   17.36   3
 -10  14  -4   31.91   13.42   3
  10 -14   4   46.03   15.59   2
  -5 -15   4   10.86   11.15   1
  -5  15   4    5.65   10.25   3
   5  15  -4    5.87   10.55   3
   5 -15  -4   12.45   10.86   2
   3  15  -4   13.85   10.44   3
  -3  15   4    0.47    8.34   3
   3 -15  -4  -12.13    8.36   2
  -1  15   4   -3.74    9.01   3
   1 -15  -4   -7.01    8.67   2
   1  15  -4   -1.09    8.30   3
   1  15   4   -4.85    8.62   3
  -1  15  -4    2.34    8.95   3
   1 -15   4    9.75   11.19   2
   3  15   4    9.76   10.10   3
   3 -15   4   -4.20    9.79   2
  -3 -15  -4    1.93    9.62   1
  -3  15  -4    7.76    9.98   3
  28   0  -5   -2.59    8.27   3
  26   0  -5    1.18    7.15   3
  24   0  -5    5.17    7.67   3
  22   0  -5   -8.00    5.05   3
 -20   0   5   -4.17    4.42   1
  20   0  -5   -4.38    5.31   3
 -18   0   5    3.19    4.48   1
  18   0  -5   -5.13    3.70   2
  18   0  -5   -0.20    5.19   3
  16   0  -5   -5.72    3.85   3
  16   0  -5    0.29    3.33   2
 -16   0   5   -4.95    3.35   1
  14   0  -5    4.63    4.60   3
 -14   0   5   -4.55    2.84   1
  14   0  -5    0.77    2.87   2
 -12   0   5   -0.06    3.15   1
  12   0  -5   -1.46    2.65   2
  12   0  -5   -5.51    3.03   3
  10   0  -5    1.84    2.66   2
  10   0  -5    0.95    3.36   3
 -10   0   5    3.15    3.10   1
  -8   0   5   -2.03    2.54   1
   8   0  -5   -4.17    2.53   3
  -6   0   5    2.55    2.51   2
  -6   0   5    2.22    2.97   1
  -6   0   5    3.39    3.03   3
  -4   0   5   -0.17    0.99   1
  -4   0   5    1.53    2.48   2
  -4   0   5   -1.33    2.33   3
  -2   0   5   -0.56    1.46   3
  -2   0   5   -0.15    0.74   2
  -2   0   5    0.56    2.24   1
   0   0   5    0.67    2.17   1
   0   0   5    0.69    1.56   3
   0   0   5    0.25    2.45   2
   2   0   5    3.14    3.15   2
   2   0   5    1.37    2.26   3
  -2   0  -5    0.33    2.21   1
  -4   0  -5   -1.97    2.11   1
   4   0   5   -2.67    2.93   2
   4   0   5    0.22    2.55   3
   6   0   5   -0.53    2.65   3
  -6   0  -5   -2.73    2.11   1
   6   0   5   -2.55    2.85   2
   8   0   5    0.97    3.33   2
   8   0   5   -0.72    3.12   3
  -8   0  -5   -2.18    2.44   1
  10   0   5   -1.75    3.41   3
 -10   0  -5    0.78    3.02   1
  10   0   5    1.80    3.82   2
  12   0   5    2.94    4.54   3
  12   0   5    2.43    4.47   2
 -12   0  -5    3.71    3.39   1
 -14   0  -5   -0.26    3.59   1
  14   0   5    6.78    4.66   3
  14   0   5    5.65    5.06   2
  16   0   5    5.07    6.08   2
  16   0   5   -1.09    3.16   3
 -16   0  -5    2.95    4.31   1
  18   0   5   -1.20    3.65   3
  18   0   5  -10.20    5.09   2
  20   0   5    4.67    6.79   3
  22   0   5    5.23    7.75   3
  24   0   5    2.92    7.71   3
  26   0   5   -5.40    8.04   3
  29   1  -5   -3.69    9.06   3
  29  -1  -5   11.09   10.48   3
  27  -1  -5   -0.13    8.85   3
  27   1  -5    1.38    8.34   3
  25   1  -5   -7.63    6.22   3
  25  -1  -5    1.57    6.89   3
  23  -1  -5  185.77   23.52   3
  23   1  -5  181.87   23.46   3
  21   1  -5  131.22   18.65   3
 -21  -1   5  151.91   15.70   1
  21  -1  -5  137.10   19.05   3
  19  -1  -5   -0.22    5.67   3
 -19  -1   5    7.59    5.86   1
  19  -1  -5    4.86    5.12   2
  19   1  -5    2.80    6.48   3
 -17   1   5   10.11    4.75   1
  17  -1  -5   16.33    5.69   2
 -17  -1   5   13.86    5.75   1
  17   1  -5    3.11    5.75   3
  17  -1  -5   15.05    7.29   3
 -15   1   5   57.39    7.45   1
  15   1  -5   46.31    9.78   3
  15  -1  -5   48.97    7.60   2
  15  -1  -5   46.90    9.58   3
  15   1  -5   57.25    6.35   2
 -15  -1   5   41.68    7.71   1
 -13  -1   5  115.47   11.31   1
  13   1  -5   89.05    7.08   2
  13  -1  -5  112.34   10.43   2
  13   1  -5   98.58   12.50   3
  13  -1  -5  106.90   12.91   3
 -13   1   5  107.73    8.70   1
  11   1  -5 1116.90   43.00   3
  11  -1  -5 1089.92   39.61   2
  11   1  -5 1105.94   36.51   2
 -11   1   5 1178.39   43.31   3
 -11   1   5 1110.52   38.30   1
 -11  -1   5 1099.01   40.16   1
  -9   1   5  439.65   20.22   3
  -9  -1   5  433.16   18.86   1
  -9   1   5  432.24   17.23   1
   9   1  -5  401.11   19.65   3
   9  -1  -5  407.31   18.05   2
   9   1  -5  398.97   15.35   2
  -7  -1   5    4.06    3.25   1
  -7   1   5    0.52    1.35   3
   7   1  -5    5.94    3.41   3
  -7   1   5    5.10    3.02   2
  -7  -1   5    4.93    2.17   2
  -7   1   5    3.03    2.61   1
  -5   1   5 2787.46   85.98   3
  -5   1   5 2773.42   83.85   1
  -5  -1   5 2796.83   83.79   2
   5   1  -5 2706.66   85.25   3
  -5   1   5 2737.91   85.60   2
  -5  -1   5 2732.44   85.18   1
  -3  -1   5 1705.81   52.17   2
  -3  -1   5 1585.82   52.65   1
   3   1  -5 1656.68   51.00   3
  -3   1   5 1624.34   53.03   2
  -3   1   5 1693.99   52.38   3
   1  -1  -5  434.76   16.73   1
   1  -1   5  432.26   14.38   3
   1   1   5  422.58   17.47   2
   1  -1   5  418.47   16.28   1
   1  -1   5  435.71   17.74   2
   1   1   5  439.49   16.46   3
   3  -1   5  293.86   12.17   3
   3  -1   5  272.33   14.03   2
   3   1   5  276.29   13.43   2
  -3   1  -5  295.55   12.05   1
   3   1   5  279.94   13.09   3
   5   1   5  266.80   13.78   2
   5   1   5  284.25   14.17   3
  -5  -1  -5  297.45   13.71   1
  -5   1  -5  280.19   11.86   1
   5  -1   5  274.28   13.51   3
   5  -1   5  293.19   14.67   2
   7   1   5   93.68    9.03   2
  -7  -1  -5   79.61    8.04   1
   7  -1   5   80.82    8.91   2
   7  -1   5  102.36    9.84   3
  -7   1  -5  103.43    6.78   1
   7   1   5   91.22    9.54   3
   9   1   5  849.95   34.93   3
   9  -1   5  844.96   34.21   2
   9   1   5  863.85   33.29   2
  -9  -1  -5  869.56   32.66   1
  -9   1  -5  905.09   30.54   1
   9  -1   5  894.73   35.07   3
  11  -1   5  960.60   38.26   2
  13  -1   5   23.85    7.43   3
  13  -1   5   16.87    6.40   2
 -13   1  -5   14.72    4.32   1
 -13  -1  -5   21.89    5.89   1
  13   1   5   17.32    5.88   2
  15   1   5  635.75   28.24   2
  15  -1   5  644.96   30.23   2
  15   1   5  605.45   31.73   3
  15  -1   5  559.51   31.25   3
 -15   1  -5  581.62   24.19   1
 -15  -1  -5  569.23   26.53   1
  17  -1   5  208.21   19.98   2
  17  -1   5  273.29   21.26   3
  17   1   5  277.78   21.27   3
 -17  -1  -5  219.77   15.98   1
  17   1   5  241.60   17.42   2
 -19  -1  -5  176.71   14.18   1
  19  -1   5  187.59   19.39   2
  19   1   5  130.78   17.97   3
  21   1   5  190.59   23.08   3
  23   1   5    7.67    9.18   3
  23  -1   5   -1.84    5.39   3
  25   1   5  145.04   22.23   3
  25  -1   5  111.08   19.41   3
  27  -1   5   -5.07    7.31   3
  27   1   5    3.83    8.51   3
  28  -2  -5   73.49   17.52   3
  28   2  -5   52.61   16.09   3
  26   2  -5   29.14   11.89   3
  26  -2  -5   37.58   13.03   3
  24   2  -5    0.34    6.92   3
  24  -2  -5    2.87    8.08   3
  22  -2  -5   92.40   16.49   3
  22   2  -5   99.70   16.81   3
 -22  -2   5   81.19   12.97   1
  20   2  -5   90.67   15.54   3
  20  -2  -5   44.39   11.44   3
 -20  -2   5   64.13   11.17   1
  20  -2  -5   77.11   11.42   2
 -18  -2   5   53.09    9.79   1
  18  -2  -5   47.07   10.94   3
  18   2  -5   48.98   11.18   3
  18  -2  -5   49.64    9.05   2
  16  -2  -5   65.95    9.68   2
 -16  -2   5   76.66   10.59   1
  16  -2  -5   73.50   12.25   3
  16   2  -5   75.85   13.17   3
 -16   2   5   69.81    7.75   1
  14  -2  -5  324.50   18.06   2
  14   2  -5  317.54   12.23   2
 -14   2   5  322.89   14.93   1
 -14  -2   5  346.16   19.07   1
 -14   2   5  362.24   21.40   3
  14   2  -5  281.65   19.62   3
  12   2  -5  511.27   26.56   3
  12   2  -5  571.89   18.78   2
  12  -2  -5  586.71   25.33   2
 -12  -2   5  580.68   25.58   1
 -12   2   5  596.59   21.86   1
 -12   2   5  592.01   27.69   3
  10   2  -5  216.60    8.04   2
  10   2  -5  209.22   14.02   3
 -10   2   5  219.88   14.38   3
 -10   2   5  207.96   10.44   1
  10  -2  -5  213.80   12.93   2
 -10  -2   5  229.04   13.98   1
   8  -2  -5  184.92   11.51   2
   8   2  -5  168.64   11.58   3
  -8  -2   5  186.58    7.10   2
  -8   2   5  166.47   11.37   3
  -8   2   5  179.12    9.15   1
  -6   2   5  493.53   20.67   3
  -6  -2   5  494.78   20.60   1
   6   2  -5  455.54   19.45   3
  -4  -2   5  900.06   32.18   1
  -2  -2   5  423.85   16.36   2
  -2  -2   5  410.03   17.27   1
  -2   2   5  396.91   17.11   2
   2  -2  -5  405.04   16.20   1
   2   2  -5  398.28   14.64   3
   0   2  -5  147.38    6.68   3
   0   2   5  153.54    9.50   3
   0   2   5  147.20    9.35   2
   0  -2  -5  150.55    9.03   1
   0  -2   5  146.57    8.58   1
   2  -2   5  165.20   10.15   2
   2  -2   5  161.47    8.42   1
   2   2   5  163.76    9.80   3
  -2   2  -5  158.31    7.86   3
   2   2   5  169.42    9.75   2
  -2  -2  -5  163.67    9.79   1
   4   2   5    0.93    2.72   2
  -4   2  -5    0.21    2.56   3
   4  -2   5    0.60    2.11   1
   4  -2   5    5.60    3.46   2
   4   2   5   -2.21    2.24   3
  -4  -2  -5    0.63    2.93   1
  -6  -2  -5  278.10   14.37   1
  -8  -2  -5  600.29   24.83   1
   8   2   5  562.77   23.51   2
   8  -2   5  548.19   24.68   3
   8  -2   5  569.25   25.76   2
  10  -2   5   44.38    7.96   3
 -10   2  -5   42.97    4.81   1
  10   2   5   39.99    6.55   2
  10  -2   5   34.24    7.18   2
  10   2   5   30.47    7.09   3
 -10  -2  -5   36.66    7.11   1
 -12   2  -5   49.33    5.57   1
 -12  -2  -5   53.12    8.21   1
  12  -2   5   39.02    8.50   3
  12   2   5   35.86    6.84   2
  12   2   5   45.21    9.40   3
  12  -2   5   37.26    7.98   2
  14  -2   5   72.70   11.83   3
  14   2   5   65.74   11.71   3
  14  -2   5   60.99   10.75   2
 -14  -2  -5   57.11    9.10   1
  14   2   5   60.12    8.81   2
 -14   2  -5   71.39    6.92   1
 -16  -2  -5    6.22    5.44   1
  16  -2   5   13.59    7.22   2
  16   2   5    7.04    5.58   2
  16   2   5   25.10    9.23   3
  16  -2   5   12.71    7.21   3
 -18  -2  -5   23.13    7.56   1
  18   2   5   23.07    9.00   3
  18  -2   5   18.35    8.10   2
  18  -2   5   23.28    9.38   3
  20  -2   5    8.33    7.63   3
  20   2   5   33.01   10.88   3
  20  -2   5   21.21    8.87   2
 -20  -2  -5   16.20    7.45   1
  22  -2   5    5.55    6.97   3
  22   2   5    5.80    8.08   3
  24   2   5    6.29    8.39   3
  24  -2   5    1.77    6.04   3
  26  -2   5   -2.81    5.51   3
  26   2   5   -6.31    7.88   3
  29   3  -5    4.52   10.91   3
  29  -3  -5    2.22    9.93   3
  27  -3  -5    3.85    7.66   3
  27   3  -5    9.22    9.92   3
  25  -3  -5   -2.46    6.35   3
  25   3  -5   15.15    9.58   3
  23  -3  -5   99.03   17.31   3
  23   3  -5   65.51   14.89   3
 -23  -3   5  102.46   15.37   1
  21  -3  -5  560.83   33.77   3
  21  -3  -5  589.92   30.29   2
 -21  -3   5  510.15   29.61   1
  21   3  -5  583.61   34.58   3
  19  -3  -5  176.06   20.45   3
  19   3  -5  205.76   22.06   3
  19  -3  -5  184.81   18.07   2
 -19  -3   5  173.98   17.83   1
 -17  -3   5    6.07    5.84   1
  17  -3  -5    4.19    5.31   2
  17   3  -5   -0.27    4.95   3
 -17   3   5    0.13    5.55   3
 -15  -3   5   17.67    6.77   1
  15   3  -5   10.28    6.34   3
  15  -3  -5    8.60    5.39   2
 -15   3   5   13.00    6.83   3
 -15   3   5    8.48    3.41   1
  13  -3  -5   31.87    7.22   2
 -13   3   5   23.46    4.12   1
 -13  -3   5   39.21    7.97   1
 -13   3   5   33.25    8.19   3
  13   3  -5   31.30    8.04   3
 -11   3   5   45.95    8.17   3
  11   3  -5   42.10    8.05   3
  11  -3  -5   39.69    7.19   2
   9  -3  -5    0.01    3.11   2
  -9   3   5    0.44    3.63   3
   9  -3  -5    0.70    2.28   1
   9   3  -5   -4.00    3.13   3
  -9  -3   5    1.87    3.72   1
  -7  -3   5    2.47    1.78   2
   7   3  -5   -0.29    3.29   3
   7  -3  -5   -0.84    3.19   2
   7  -3  -5    1.93    2.30   1
  -7   3   5    0.00    3.15   3
  -7  -3   5    4.14    3.55   1
  -5   3   5  182.93   11.29   2
   5  -3  -5  172.32    9.34   1
  -5  -3   5  166.48   11.17   1
  -5  -3   5  191.02    8.81   2
  -5   3   5  161.79   10.95   3
   5   3  -5  179.00   10.33   3
   3   3  -5  713.24   25.47   3
  -3  -3   5  723.10   25.24   2
  -3   3   5  719.78   27.58   2
  -3  -3   5  749.63   27.50   1
   3  -3  -5  676.78   25.53   1
  -3   3   5  686.15   27.26   3
   1   3  -5  977.20   32.56   3
  -1   3   5 1013.77   35.41   3
  -1  -3   5  964.53   33.98   2
  -1   3   5  959.64   34.81   2
   1  -3  -5  963.25   34.01   1
  -1  -3   5  967.43   34.03   1
   1  -3   5 1422.20   44.32   1
   1   3   5 1212.48   46.01   3
  -1  -3  -5 1352.70   45.51   1
   1  -3   5 1252.06   45.67   2
   1   3   5 1419.87   46.00   2
  -1   3  -5 1422.52   43.66   3
  -3   3  -5   18.04    4.11   3
   3  -3   5   24.12    5.17   2
   3   3   5   27.11    4.95   2
   3  -3   5   32.17    4.35   1
   3   3   5   28.81    5.48   3
  -3  -3  -5   19.92    4.71   1
   5  -3   5  351.50   13.82   1
  -5  -3  -5  349.00   17.62   1
   5  -3   5  362.25   18.36   2
  -5   3  -5  351.15   16.33   3
   5   3   5  348.31   16.09   2
   5   3   5  355.75   18.13   3
  -7  -3  -5  103.08   10.86   1
  -7   3  -5  120.10    9.91   3
  -7   3  -5  126.71    6.62   1
   7   3   5  119.59    8.94   2
   7   3   5  139.62   11.51   3
   7  -3   5  124.58   12.29   2
   9   3   5   39.98    6.09   2
  -9   3  -5   38.83    3.98   1
   9   3   5   26.54    7.20   3
  -9   3  -5   41.21    7.53   3
   9  -3   5   37.08    7.79   2
  -9  -3  -5   40.19    7.38   1
 -11  -3  -5  187.55   13.80   1
  11  -3   5  171.35   14.19   3
  11  -3   5  182.08   14.73   2
 -11   3  -5  192.35    8.30   1
  11   3   5  162.83   11.39   2
  11   3   5  161.61   16.56   3
  13  -3   5    1.13    4.70   3
  13   3   5    2.02    5.62   3
 -13  -3  -5   10.00    5.56   1
  13   3   5    4.83    4.50   2
  13  -3   5    1.43    5.48   2
  15   3   5  157.33   18.98   3
  15  -3   5  148.73   16.70   2
  15  -3   5  143.01   17.22   3
  15   3   5  160.15   12.27   2
 -15  -3  -5  150.29   15.47   1
  17  -3   5    3.62    5.97   2
  17   3   5    2.44    6.47   3
 -17  -3  -5   -2.65    4.94   1
  17  -3   5    3.41    6.31   3
  19  -3   5   -5.26    5.00   3
 -19  -3  -5    1.83    5.81   1
  19  -3   5    0.65    6.26   2
  19   3   5   -3.57    6.08   3
  21  -3   5   25.12   10.73   3
  21  -3   5   28.07   10.48   2
 -21  -3  -5   23.48    9.21   1
  21   3   5   20.92    9.68   3
  23   3   5   17.35   10.12   3
  23  -3   5   18.30    9.69   3
  25  -3   5   90.01   18.73   3
  28   4  -5   39.15   15.09   3
  28  -4  -5   24.11   11.82   3
  26   4  -5   -6.35    8.15   3
  26  -4  -5    4.06    8.29   3
  24  -4  -5  102.36   18.14   3
  24   4  -5   74.83   16.46   3
 -24  -4   5   89.04   15.13   1
  22  -4  -5  201.88   24.09   3
  22  -4  -5  208.11   21.09   2
 -22  -4   5  225.83   22.24   1
  22   4  -5  221.53   25.11   3
  20  -4  -5  116.17   15.52   2
 -20  -4   5  120.91   15.53   1
  20   4  -5  121.53   17.86   3
  18  -4  -5  134.16   15.71   2
  18   4  -5  142.09   18.22   3
 -18  -4   5  142.37   16.82   1
 -18   4   5  105.70   15.83   3
  16   4  -5   -0.64    5.91   3
  16  -4  -5   -1.25    5.63   2
 -16  -4   5   20.71    7.45   1
 -16   4   5    6.17    6.46   3
  14  -4  -5   75.47   11.14   2
 -14   4   5   56.39   10.73   3
 -14  -4   5   52.67    9.77   1
  14   4  -5   62.52   11.23   3
  12  -4  -5   12.96    3.04   1
  12   4  -5   28.04    7.41   3
  12  -4  -5   11.95    5.30   2
 -12  -4   5   10.45    5.80   1
 -12   4   5   11.67    5.73   3
 -10  -4   5   91.57   10.91   1
  10  -4  -5  108.79   12.21   2
  10  -4  -5   96.75    6.45   1
 -10   4   5   91.98   11.56   3
  10   4  -5   93.50   11.43   3
   8  -4  -5   80.51    6.33   1
   8   4  -5   75.05    9.44   3
  -8  -4   5   87.79   10.29   1
  -8   4   5   71.89    9.64   3
  -8  -4   5   80.83    4.90   2
   8  -4  -5   97.60   10.91   2
   6  -4  -5    5.45    2.78   1
  -6  -4   5    0.49    3.50   1
   6   4  -5   -4.56    3.19   3
  -6   4   5    1.99    3.68   3
  -6  -4   5    0.83    1.98   2
   6  -4  -5   -0.59    3.25   2
  -4   4   5  671.72   27.45   3
   4  -4  -5  652.64   24.49   1
  -4  -4   5  640.93   23.90   2
  -4  -4   5  651.62   26.62   1
   4   4  -5  640.55   25.59   3
  -2  -4   5  933.17   33.46   2
  -2   4   5  908.86   35.11   2
  -2  -4   5  939.01   34.40   1
  -2   4   5  955.68   35.93   3
   2   4  -5  931.14   33.29   3
   2  -4  -5  954.50   33.65   1
   0  -4   5  525.58   22.48   2
   0  -4   5  535.82   21.66   1
   0   4   5  520.37   22.50   2
   0   4  -5  552.57   21.34   3
   0  -4  -5  532.49   22.28   1
   0   4   5  542.33   23.65   3
   2   4   5  870.18   34.02   3
   2  -4   5  843.75   30.43   1
   2   4   5  848.92   32.02   2
  -2  -4  -5  812.91   32.43   1
   2  -4   5  877.77   33.44   2
  -2   4  -5  889.95   31.08   3
   4   4   5   13.41    4.07   2
   4  -4   5   18.71    3.74   1
   4  -4   5   14.23    5.04   2
  -4  -4  -5   17.36    4.96   1
  -4   4  -5   15.09    4.30   3
   4   4   5   14.68    5.43   3
   6  -4   5  748.05   25.36   1
   6   4   5  742.63   28.53   2
   6   4   5  757.43   32.45   3
  -6   4  -5  715.10   29.50   3
  -6  -4  -5  784.24   31.41   1
   8  -4   5  228.36   15.73   2
  -8   4  -5  228.90    9.09   1
   8   4   5  224.56   12.61   2
  -8   4  -5  207.30   14.08   3
   8   4   5  193.13   15.28   3
  -8  -4  -5  223.82   14.88   1
  10   4   5   35.41    5.84   2
 -10   4  -5   35.85    3.00   1
  10   4   5   34.70    8.73   3
 -10   4  -5   25.82    7.06   3
  10  -4   5   33.05    8.12   2
  12  -4   5   39.61    9.84   2
 -12  -4  -5   31.09    7.75   1
  12   4   5   40.70    6.52   2
  12   4   5   39.06    9.72   3
 -12   4  -5   31.58    8.05   3
  14  -4   5  225.05   21.24   2
 -14  -4  -5  191.06   18.25   1
  14  -4   5  184.84   18.98   3
  14   4   5  172.24   19.76   3
 -16  -4  -5  171.25   17.82   1
  16  -4   5  232.16   19.16   2
  16   4   5  231.36   23.98   3
  16  -4   5  205.12   20.94   3
 -18  -4  -5    1.57    6.39   1
  18   4   5    0.80    7.11   3
  18  -4   5    9.55    7.65   2
  18  -4   5   -4.84    4.70   3
  20  -4   5   22.54    9.69   2
  20   4   5   10.34    9.39   3
 -20  -4  -5    4.48    7.17   1
  20  -4   5   13.17    8.54   3
  22  -4   5   -1.28    6.94   3
  22  -4   5    9.68    8.60   2
 -22  -4  -5    7.26    7.70   1
  22   4   5    1.54    8.19   3
  24  -4   5   42.06   13.43   3
  24   4   5   49.17   13.47   3
  26   4   5   19.16   12.22   3
  26  -4   5   22.41   11.70   3
  27  -5  -5    2.57    8.08   3
  27   5  -5   -1.05    9.68   3
  25   5  -5  128.72   21.06   3
  25  -5  -5   99.13   18.49   3
 -25  -5   5  152.19   20.83   1
  23  -5  -5   -0.38    5.60   3
  23  -5  -5   10.66    8.76   2
 -23  -5   5    7.26    8.21   1
  23   5  -5    7.45    9.88   3
  21  -5  -5   26.93    9.64   2
 -21   5   5   36.21   11.50   3
 -21  -5   5   45.70   11.78   1
  21   5  -5   16.24   10.00   3
 -19  -5   5   35.75   10.11   1
  19   5  -5   29.11   10.70   3
 -19   5   5    8.56    7.40   3
  19  -5  -5   19.65    8.50   2
 -17   5   5  158.47   19.45   3
 -17  -5   5  129.39   16.33   1
  17   5  -5  106.25   16.31   3
  17  -5  -5  125.28   15.63   2
 -15   5   5  229.69   18.63   3
 -15  -5   5  106.50   14.83   1
  15  -5  -5  228.14   17.46   2
  15   5  -5  205.57   21.01   3
  13  -5  -5   13.22    6.43   2
 -13   5   5    3.33    5.35   3
  13   5  -5   11.46    7.23   3
 -13  -5   5    2.42    5.25   1
  11   5  -5   14.75    6.81   3
  11  -5  -5    5.71    4.98   2
 -11   5   5   -0.72    4.79   3
  11  -5  -5    6.11    2.82   1
 -11  -5   5    4.81    5.05   1
  -9  -5   5   29.99    3.34   2
   9  -5  -5   25.42    6.94   2
  -9  -5   5   13.11    5.71   1
  -9   5   5   34.65    7.68   3
   9   5  -5   26.12    7.05   3
   9  -5  -5   23.50    4.16   1
  -7  -5   5   70.04    9.68   1
   7   5  -5   80.44   10.33   3
   7  -5  -5   66.21    9.81   2
  -7   5   5   65.90    9.61   3
  -7  -5   5   70.22    5.81   2
   7  -5  -5   68.09    6.91   1
   5  -5  -5  102.13   11.46   2
   5   5  -5   90.71   10.01   3
  -5  -5   5  106.75   11.22   1
  -5   5   5  115.16   11.89   3
  -5  -5   5   91.28    7.45   2
   5  -5  -5   95.85    7.88   1
  -3  -5   5  497.89   22.99   1
  -3  -5   5  531.25   21.74   2
   3   5  -5  517.51   22.78   3
  -3   5   5  522.06   24.50   3
   3  -5  -5  516.91   21.81   1
   3  -5  -5  535.43   24.42   2
  -1  -5   5    6.29    4.12   1
  -1   5   5    3.74    3.69   2
   1  -5  -5    6.41    3.79   1
  -1   5   5    2.30    4.19   3
  -1  -5   5    5.15    3.85   2
   1   5  -5    3.59    3.43   3
   1   5   5    4.93    3.57   2
  -1  -5  -5    7.57    4.50   1
   1   5   5    2.49    4.13   3
   1  -5   5    3.65    3.53   1
  -1   5  -5    3.66    3.59   3
   1  -5   5    8.69    4.01   2
   3   5   5   87.90    9.21   2
   3  -5   5   72.65    9.35   2
  -3  -5  -5   85.15    9.80   1
   3   5   5   77.79   10.43   3
   3  -5   5   81.72    8.03   1
  -3   5  -5   75.26    8.55   3
   5   5   5   62.77    9.95   3
  -5  -5  -5   61.72    9.24   1
  -5   5  -5   75.87    8.87   3
   5   5   5   70.36    8.16   2
   5  -5   5   64.01    9.56   2
   5  -5   5   65.40    6.49   1
   7  -5   5   10.10    2.89   1
   7  -5   5   15.57    5.97   2
   7   5   5    6.36    5.32   3
  -7   5  -5    4.75    4.51   3
  -7  -5  -5    3.12    4.44   1
   7   5   5    4.95    3.66   2
  -9   5  -5   10.35    5.68   3
   9  -5   5    8.28    5.99   2
   9   5   5   11.36    4.21   2
  -9   5  -5   10.10    2.12   1
   9   5   5    5.57    6.47   3
  -9  -5  -5    9.48    5.90   1
  11   5   5    0.94    3.84   2
 -11  -5  -5    9.17    5.93   1
 -11   5  -5   13.15    6.50   3
  11  -5   5   11.52    7.02   2
  11   5   5   -2.46    6.16   3
  13  -5   5   43.71   10.77   2
  13   5   5   47.59   11.39   3
 -13   5  -5   42.37    9.86   3
 -13  -5  -5    6.04    4.61   1
 -15  -5  -5   30.41    8.81   1
  15   5   5   23.07    9.57   3
  15  -5   5   13.12    8.35   2
 -17  -5  -5   71.67   12.91   1
  17   5   5   59.88   13.43   3
  17  -5   5   64.67   12.91   2
  17  -5   5   62.19   13.11   3
  19  -5   5    6.67    8.64   2
  19  -5   5   16.36    8.35   3
  19   5   5   21.95   10.17   3
 -19  -5  -5   16.40    8.64   1
  21  -5   5  256.71   27.65   3
  21   5   5  243.64   28.20   3
 -21  -5  -5  300.74   27.21   1
  21  -5   5  272.75   27.38   2
  23  -5   5   62.97   15.71   3
  23  -5   5   48.56   13.71   2
 -23  -5  -5   45.09   12.61   1
  23   5   5   51.02   14.23   3
  25  -5   5   26.22   12.32   3
  25   5   5   -0.15    8.81   3
 -26  -6   5   43.29   13.87   1
  26  -6  -5   30.68   11.58   3
  26   6  -5   27.06   14.15   3
 -24  -6   5   -9.40    6.32   1
  24  -6  -5  -10.35    6.75   2
  24   6  -5    7.57    9.44   3
  24  -6  -5    0.99    6.95   3
 -22   6   5    7.04    8.37   3
  22   6  -5   -0.48    8.56   3
  22  -6  -5   18.42    9.56   2
 -22  -6   5   -8.31    6.48   1
 -20  -6   5    2.63    7.23   1
  20  -6  -5   -5.39    5.83   2
  20   6  -5    6.20    8.78   3
 -20   6   5   -1.04    6.78   3
 -18   6   5   37.14   10.52   3
  18   6  -5   54.32   12.86   3
  18  -6  -5   61.28   12.23   2
  16  -6  -5   11.78    7.54   2
  16   6  -5   10.72    7.90   3
 -16  -6   5   16.08    7.61   1
 -16   6   5   13.79    7.79   3
  14  -6  -5   89.11   13.70   2
  14   6  -5  106.54   15.54   3
 -14   6   5   78.54   13.10   3
 -14  -6   5  113.99   14.90   1
  12  -6  -5  548.65   29.13   2
  12   6  -5  525.37   29.57   3
 -12  -6   5  527.77   28.85   1
 -12   6   5  579.96   30.21   3
  10  -6  -5  175.52   17.30   2
  10  -6  -5  173.42   10.04   1
 -10  -6   5  210.27   16.23   1
 -10   6   5  151.99   16.38   3
  10   6  -5  196.92   18.80   3
 -10  -6   5  179.51    8.49   2
   8  -6  -5  119.08   13.86   2
  -8  -6   5  134.65    8.39   2
   8  -6  -5  144.64    9.38   1
  -8  -6   5  125.37   13.68   1
   8   6  -5  148.15   14.69   3
  -8   6   5  123.63   14.11   3
   6  -6  -5  148.16   10.22   1
  -6  -6   5  162.22   10.16   2
  -6   6   5  141.02   15.04   3
   6   6  -5  168.29   13.80   3
  -6  -6   5  136.61   13.95   1
   6  -6  -5  164.84   15.91   2
  -4  -6   5  141.67   10.49   2
   4  -6  -5  141.65   14.09   2
   4  -6  -5  150.37   10.65   1
  -4  -6   5  136.87   13.21   1
  -4   6   5  164.43   13.41   3
   4   6  -5  118.65   12.35   3
  -2  -6   5   61.64    8.01   2
  -2   6   5   69.97   10.33   3
   2   6  -5   79.75    9.46   3
   2  -6  -5   69.60    8.83   1
  -2  -6   5   62.48    8.82   1
   0  -6  -5  161.10   12.07   1
   0   6   5  169.77   15.92   3
   0   6  -5  164.05   12.15   3
   0  -6   5  161.89   11.93   1
   0  -6   5  183.28   12.67   2
   2  -6   5    2.24    3.57   1
   2  -6   5   -1.00    1.85   2
   2   6   5    7.15    5.84   3
  -2   6  -5    9.72    4.64   3
  -2  -6  -5    1.72    4.03   1
   2   6   5    7.18    4.37   2
  -4  -6  -5   20.98    6.32   1
   4  -6   5   11.86    4.38   1
   4  -6   5   11.93    5.07   2
   4   6   5   12.31    4.65   2
  -4   6  -5   10.57    5.03   3
   4   6   5    6.09    5.61   3
   6   6   5    5.86    4.10   2
   6  -6   5    4.03    3.22   1
  -6  -6  -5    8.93    5.50   1
  -6   6  -5   -1.32    4.29   3
   6   6   5   12.82    6.89   3
   6  -6   5    0.90    4.47   2
  -8   6  -5   80.84   11.15   3
   8  -6   5   73.08    5.78   1
  -8  -6  -5   60.42   10.41   1
   8   6   5   63.19    8.12   2
   8  -6   5   75.49   11.97   2
   8   6   5   50.79   10.64   3
  10  -6   5   29.66    8.73   2
  10   6   5   29.36    6.01   2
 -10   6  -5   40.87    9.06   3
 -10  -6  -5   17.41    7.50   1
  10   6   5   23.64    9.26   3
  12  -6   5   55.57   11.65   2
 -12  -6  -5   63.64   11.82   1
 -12   6  -5   53.26   10.60   3
  12   6   5   61.85   13.14   3
 -14   6  -5    1.70    6.19   3
 -14  -6  -5   15.14    7.25   1
  14   6   5    6.95    7.94   3
  14  -6   5   11.01    8.10   2
 -16   6  -5   50.05   11.71   3
 -16  -6  -5   55.95   11.91   1
  16  -6   5   32.45   10.49   2
  16   6   5   57.80   13.83   3
  18  -6   5   84.22   15.06   3
 -18  -6  -5   94.33   15.38   1
  18   6   5   96.15   17.48   3
  18  -6   5   86.98   15.80   2
  20  -6   5   11.27    9.56   2
  20  -6   5   21.29    9.30   3
 -20  -6  -5    4.72    7.98   1
  20   6   5   11.23    9.36   3
  22  -6   5   22.44   10.62   3
  22   6   5   23.85   11.70   3
 -22  -6  -5   37.38   12.21   1
  22  -6   5   40.67   13.38   2
  24   6   5    2.74   10.07   3
  24  -6   5    4.44   10.77   2
  24  -6   5   15.84   10.36   3
 -24  -6  -5   19.64   11.02   1
 -25  -7   5  -12.65    8.15   1
  25  -7  -5    0.70    9.19   2
  25   7  -5   -3.19    9.74   3
  25  -7  -5    4.11    7.94   3
  23   7  -5  -10.28    7.58   3
 -23   7   5    7.51    9.39   3
 -23  -7   5   -5.04    7.57   1
  23  -7  -5   -1.11    7.29   2
  21  -7  -5   11.05    7.90   2
 -21  -7   5    0.70    7.34   1
 -21   7   5   -7.25    6.32   3
  21   7  -5   -0.97    8.18   3
 -19   7   5   36.81   11.37   3
 -19  -7   5   30.27   10.79   1
  19  -7  -5   35.00   10.44   2
  19   7  -5   23.28   10.60   3
  17  -7  -5  120.53   17.47   2
 -17   7   5  104.74   16.74   3
  17   7  -5  118.19   17.79   3
 -17  -7   5  111.36   16.68   1
 -15   7   5   -0.85    6.09   3
  15  -7  -5    2.93    6.27   2
  15   7  -5   -2.01    6.61   3
 -15  -7   5    0.72    6.08   1
  13   7  -5   94.48   15.24   3
 -13  -7   5  127.68   16.75   1
 -13   7   5  111.51   16.02   3
  13  -7  -5  140.19   17.23   2
  11   7  -5   36.35   10.52   3
  11  -7  -5   22.88    8.07   2
 -11   7   5   42.78   10.28   3
 -11  -7   5   30.63    8.86   1
   9  -7  -5  108.76    9.51   1
  -9  -7   5  108.64    8.06   2
   9  -7  -5   87.31   12.98   2
   9   7  -5   94.61   14.00   3
  -9  -7   5  112.39   14.67   1
  -9   7   5  111.18   14.72   3
  -7   7   5  138.40   15.70   3
  -7  -7   5  148.94   15.52   1
   7   7  -5  152.05   16.31   3
   7  -7  -5  122.05   14.67   2
  -7  -7   5  136.72   10.14   2
   7  -7  -5  169.44   11.17   1
  -5   7   5  170.98   17.07   3
  -5  -7   5  184.78   17.04   1
   5  -7  -5  200.97   15.60   2
  -5  -7   5  161.41   12.00   2
   5   7  -5  177.57   16.56   3
   5  -7  -5  166.06   12.28   1
   3  -7  -5   73.99    9.45   1
   3  -7  -5   67.31   10.12   2
  -3  -7   5   69.66    9.04   2
  -3  -7   5   74.83   10.34   1
  -3   7   5   83.07   12.20   3
   3   7  -5   66.21    9.86   3
   1  -7  -5  151.05   14.76   2
  -1  -7   5  106.09   11.90   1
   1  -7  -5   94.79   11.05   1
  -1  -7   5  137.19   13.31   2
  -1   7   5   99.43   13.06   3
   1   7  -5  134.34   13.50   3
   1   7   5   14.40    6.59   3
   1  -7   5   15.51    5.66   2
  -1   7  -5    7.08    5.10   3
   1  -7   5    8.70    4.96   1
  -1  -7  -5   13.22    5.19   2
  -1  -7  -5    1.22    4.32   1
   3   7   5   31.15    8.57   3
  -3  -7  -5   33.93    8.22   1
  -3   7  -5   26.45    6.76   3
   3  -7   5   10.62    5.14   2
   3  -7   5   32.39    6.60   1
  -5   7  -5    3.72    4.92   3
   5  -7   5   -3.21    4.63   2
   5   7   5   -5.07    5.01   3
   5  -7   5    0.53    3.56   1
   5   7   5   -0.33    4.13   2
  -5  -7  -5   -2.80    4.48   1
   7   7   5  203.84   14.10   2
  -7  -7  -5  245.38   17.79   1
   7   7   5  191.19   19.90   3
  -7   7  -5  212.58   16.16   3
   7  -7   5  191.04   11.44   1
   9   7   5   45.43   11.38   3
  -9   7  -5   61.29   11.01   3
  -9  -7  -5   58.35   11.47   1
   9   7   5   63.37    8.57   2
   9  -7   5   51.31   10.92   2
  11   7   5    0.64    7.23   3
  11  -7   5    2.36    6.42   2
 -11  -7  -5   -7.58    5.18   1
 -11   7  -5    5.80    6.25   3
 -13  -7  -5   11.29    7.55   1
 -13   7  -5    8.39    6.78   3
  13  -7   5   11.43    7.54   2
  13   7   5    8.13    7.94   3
 -15  -7  -5   -0.57    6.81   1
  15  -7   5   -2.71    6.25   2
  15   7   5   -2.49    7.16   3
 -15   7  -5    8.01    6.92   3
  17   7   5   77.83   16.14   3
  17  -7   5   75.72   15.28   2
 -17   7  -5   56.05   12.54   3
 -19  -7  -5   22.28   10.06   1
  19   7   5    5.77    9.24   3
  19  -7   5    9.96    9.16   2
  19  -7   5   24.04    9.97   3
 -21  -7  -5   18.57   10.68   1
  21   7   5   20.11   11.65   3
  21  -7   5   13.37   10.90   2
  21  -7   5   30.41   11.41   3
 -23  -7  -5    4.26    9.78   1
  23  -7   5   17.67   10.26   3
  23   7   5   -9.79    8.41   3
  23  -7   5   22.93   12.58   2
 -24   8   5   11.22   10.59   3
 -24  -8   5    4.79   10.28   1
  24   8  -5   -1.77   10.17   3
  24  -8  -5    0.66    8.77   2
 -22  -8   5   17.07    8.37   1
 -22   8   5   51.56   14.34   3
  22  -8  -5   64.75   14.71   2
  22   8  -5   74.54   16.94   3
 -20   8   5   35.99   11.64   3
  20  -8  -5   13.55    9.22   2
 -20  -8   5   30.39   11.40   1
  20   8  -5   12.13   10.40   3
 -18   8   5    7.71    7.72   3
  18  -8  -5   -7.82    5.43   2
 -18  -8   5    3.75    8.02   1
  18   8  -5  -12.10    6.86   3
  16  -8  -5   95.72   15.77   2
  16   8  -5  107.35   17.79   3
 -16   8   5  113.91   16.91   3
 -16  -8   5  106.40   16.82   1
  14   8  -5    5.07    8.28   3
 -14   8   5    5.65    8.04   3
 -14  -8   5    2.70    7.04   1
  14  -8  -5    7.70    7.09   2
  12   8  -5   -1.73    7.01   3
 -12   8   5    1.54    5.96   3
  12  -8  -5    1.16    5.81   2
 -12  -8   5   -2.47    5.54   1
  10  -8  -5    0.93    5.57   2
  10   8  -5   12.53    8.41   3
 -10  -8   5    4.73    6.67   1
 -10   8   5    2.67    6.72   3
   8  -8  -5   81.13    9.28   1
  -8  -8   5   74.28   12.42   1
  -8  -8   5   92.26    9.48   2
   8   8  -5   67.63   12.23   3
   8  -8  -5   64.73   11.76   2
  -8   8   5   76.48   12.79   3
  -6  -8   5    1.89    4.20   2
   6   8  -5    4.09    6.77   3
   6  -8  -5    1.61    4.52   1
   6  -8  -5   -0.08    5.93   2
  -6  -8   5    9.27    6.27   1
  -6   8   5    1.56    5.74   3
  -4  -8   5   32.07    8.50   1
   4  -8  -5   17.46    7.06   2
   4   8  -5   13.40    6.99   3
  -4  -8   5   25.89    6.67   2
   4  -8  -5   21.35    6.34   1
  -4   8   5   18.55    7.49   3
   2   8  -5   31.93    8.24   3
   2  -8  -5   38.31    7.93   1
   2  -8  -5   42.77    8.93   2
  -2  -8   5   44.05    8.20   2
  -2   8   5   46.74   10.46   3
  -2  -8   5   40.42    8.91   1
   0  -8   5   46.46    9.01   2
   0   8  -5   70.41   11.18   3
   0  -8  -5   50.54    9.47   2
   0  -8   5   54.08    9.28   1
   0  -8  -5   45.02    8.94   1
   0   8   5   45.55   10.18   3
  -2  -8  -5    9.97    6.14   1
   2  -8   5   14.42    6.49   2
   2  -8   5   21.98    6.48   1
  -2  -8  -5   30.30    7.48   2
   2   8   5    3.70    6.27   3
  -2   8  -5    9.65    6.07   3
  -4  -8  -5  132.51   13.66   2
  -4   8  -5  150.99   15.49   3
  -4  -8  -5  159.21   17.10   1
   4  -8   5  152.63   12.25   1
   4   8   5  124.98   16.29   3
   4  -8   5  138.28   15.87   2
  -6  -8  -5   34.27    9.28   1
   6   8   5   26.45    9.77   3
   6  -8   5   49.05    7.55   1
   6  -8   5   38.24    9.58   2
  -6  -8  -5   39.26    8.04   2
  -6   8  -5   30.10    8.22   3
   8  -8   5   81.36   13.67   2
  -8  -8  -5   72.22    9.88   2
  -8  -8  -5   56.96   12.20   1
   8   8   5   82.62   14.66   3
  -8   8  -5   86.15   13.05   3
 -10  -8  -5    7.05    7.22   1
 -10   8  -5    5.46    5.86   3
  10   8   5   11.67    8.29   3
  10  -8   5   11.91    7.46   2
  12   8   5   84.87   15.82   3
 -12  -8  -5   97.47   15.34   1
 -12   8  -5   80.57   13.38   3
  12  -8   5  101.64   15.98   2
 -14   8  -5    6.87    7.25   3
 -14  -8  -5    2.41    7.01   1
  14   8   5   13.44    9.50   3
  14  -8   5   12.78    8.81   2
 -16  -8  -5   -1.59    7.83   1
 -16   8  -5   -5.13    6.33   3
  16  -8   5   -0.33    7.83   2
  16   8   5   -2.34    7.22   3
  18  -8   5    7.90    8.52   2
 -18   8  -5    1.53    7.50   3
 -18  -8  -5   -1.03    7.18   1
  18   8   5    8.35    8.97   3
 -20  -8  -5    9.53    8.31   1
  20   8   5   13.03   11.10   3
  20  -8   5    1.55    8.77   2
 -22  -8  -5   -9.03    8.01   1
  22  -8   5    7.69    8.72   3
  22   8   5   -0.61   10.19   3
  22  -8   5    5.86   10.15   2
 -23   9   5    1.89    9.76   3
  23  -9  -5    6.46    9.88   2
 -23  -9   5    0.83    9.02   1
  23   9  -5    2.10   11.61   3
 -21   9   5   13.31   10.62   3
 -21  -9   5    3.32    8.26   1
  21  -9  -5   16.65   10.19   2
  21   9  -5   -8.29    7.99   3
 -19  -9   5   73.50   15.72   1
 -19   9   5   74.74   16.07   3
  19  -9  -5   47.16   12.81   2
  19   9  -5   52.57   15.68   3
  17   9  -5   23.38   11.36   3
 -17  -9   5   16.20    9.66   1
 -17   9   5   32.12   10.69   3
  17  -9  -5   15.24    8.98   2
 -15   9   5  108.57   17.32   3
  15   9  -5  142.60   20.63   3
 -15  -9   5  112.57   17.06   1
  15  -9  -5   83.60   15.74   2
 -13   9   5   42.35   11.46   3
 -13  -9   5   58.45   12.55   1
  13   9  -5   43.32   12.24   3
  13  -9  -5   36.71   10.78   2
 -11   9   5    7.93    6.79   3
 -11  -9   5   -0.23    6.21   1
  11   9  -5   -2.73    7.27   3
  11  -9  -5    4.99    6.55   2
  -9   9   5   -0.47    5.99   3
   9  -9  -5   -0.04    5.79   2
   9   9  -5   -3.20    6.03   3
  -9  -9   5    6.19    7.37   1
  -7  -9   5  106.31   11.66   2
  -7   9   5  128.12   16.92   3
  -7  -9   5  119.39   15.49   1
   7  -9  -5  119.64   12.51   1
   7   9  -5  120.75   16.22   3
   7  -9  -5   91.01   14.17   2
  -5  -9   5  214.93   17.46   1
   5  -9  -5  223.89   15.63   1
  -5   9   5  225.42   22.04   3
   5   9  -5  172.92   18.53   3
  -5  -9   5  214.57   15.68   2
   5  -9  -5  218.17   21.38   2
  -3   9   5   19.02    8.49   3
   3   9  -5    9.64    6.70   3
  -3  -9   5   15.11    6.58   2
  -3  -9   5   19.77    7.74   1
   3  -9  -5   14.68    6.23   2
   3  -9  -5   13.40    6.50   1
   1  -9  -5   55.50   10.33   1
  -1  -9   5   49.68    9.91   1
  -1   9   5   59.65   12.07   3
   1  -9  -5   53.23   10.41   2
  -1  -9   5   73.30   11.16   2
   1   9  -5   59.22   10.90   3
   1  -9   5  159.71   15.89   1
  -1  -9  -5  163.65   16.82   2
   1  -9   5  170.80   17.33   2
  -1   9  -5  185.97   18.34   3
   1   9   5  160.53   18.76   3
  -1  -9  -5  144.09   15.86   1
  -3  -9  -5   31.28    8.00   2
   3  -9   5   12.56    7.40   2
  -3   9  -5   22.26    7.95   3
   3  -9   5   13.99    6.50   1
   3   9   5   31.23   10.37   3
  -3  -9  -5   21.16    7.92   1
   5  -9   5  157.92   14.21   1
   5  -9   5  148.21   18.06   2
  -5   9  -5  162.21   17.53   3
  -5  -9  -5  171.04   16.44   2
  -5  -9  -5  168.31   18.25   1
   5   9   5  157.71   19.03   3
  -7   9  -5  222.90   18.01   3
  -7  -9  -5  200.14   20.81   1
   7  -9   5  257.52   20.78   2
   7   9   5  265.77   25.86   3
  -7  -9  -5  240.14   16.72   2
   9   9   5   92.89   16.61   3
   9  -9   5   91.81   15.30   2
  -9  -9  -5   68.21   13.11   1
  -9   9  -5   75.02   12.74   3
  11   9   5   32.55   11.77   3
  11  -9   5   18.59    8.94   2
 -11  -9  -5   29.40    9.72   1
 -11   9  -5   24.41    9.21   3
 -13   9  -5   -2.35    6.41   3
 -13  -9  -5    2.98    7.60   1
  13   9   5   13.73    9.82   3
  13  -9   5    0.56    7.39   2
  15   9   5    2.67    8.44   3
 -15   9  -5    0.75    6.66   3
 -15  -9  -5    3.64    8.37   1
  15  -9   5    2.40    7.85   2
 -17   9  -5   17.54    9.44   3
  17   9   5   15.07   10.47   3
 -17  -9  -5   37.98   12.87   1
  17  -9   5   14.16    9.89   2
 -19   9  -5    0.97    8.34   3
 -19  -9  -5   13.29   10.13   1
  19  -9   5   -1.84    8.83   2
  19   9   5    6.80    8.71   3
 -21  -9  -5    7.42    8.73   1
  21   9   5   -2.66    9.75   3
  21  -9   5    3.71    9.23   2
 -22  10   5    4.74   10.50   3
  22  10  -5  -14.43    9.21   3
  22 -10  -5    8.61    9.63   2
 -22 -10   5   -0.99   10.33   1
  20  10  -5   53.18   15.49   3
  20 -10  -5   25.72   12.93   2
 -20  10   5   46.60   14.41   3
 -20 -10   5   35.14   12.52   1
  18  10  -5   -6.38    8.74   3
  18 -10  -5   12.21    9.16   2
 -18  10   5    6.57    8.59   3
 -18 -10   5   19.58   10.65   1
 -16  10   5    8.33    8.35   3
 -16 -10   5   -0.87    6.92   1
  16 -10  -5   -1.37    6.36   2
  16  10  -5    0.81    9.54   3
  14  10  -5   46.91   13.54   3
 -14 -10   5   39.61   12.15   1
  14 -10  -5   39.41   12.01   2
 -14  10   5   67.51   14.61   3
  12 -10  -5  221.38   24.36   2
 -12  10   5  181.36   22.08   3
 -12 -10   5  197.21   22.37   1
  12  10  -5  247.03   25.52   3
  10  10  -5  298.82   23.75   3
  10 -10  -5  304.99   24.02   2
 -10  10   5  234.45   24.65   3
 -10 -10   5  271.78   22.46   1
   8  10  -5   -3.37    5.71   3
   8 -10  -5  -11.15    4.90   2
  -8  10   5    4.81    6.97   3
  -8 -10   5    7.82    6.72   1
  -6 -10   5    8.02    7.50   1
   6 -10  -5    5.63    6.67   2
  -6  10   5    7.20    7.40   3
   6  10  -5   12.05    8.04   3
  -6 -10   5   10.06    6.04   2
   6 -10  -5   10.85    6.25   1
   4  10  -5   51.88   11.31   3
  -4  10   5   28.63    9.98   3
  -4 -10   5   36.36    8.91   2
  -4 -10   5   39.78    9.70   1
   4 -10  -5   40.13    9.00   1
  -2 -10   5  103.84   14.38   1
   2  10  -5  113.36   15.46   3
  -2 -10   5  131.89   15.19   2
   2 -10  -5  105.51   14.80   2
   2 -10  -5  100.31   13.33   1
  -2  10   5   95.56   15.68   3
   0 -10   5  279.70   21.01   2
   0  10   5  281.92   22.57   3
   0 -10  -5  301.64   21.72   2
   0 -10   5  308.01   20.63   1
   0  10  -5  285.30   20.58   3
   0 -10  -5  265.40   20.12   1
   2 -10   5    4.81    6.88   2
   2  10   5   -5.08    5.61   3
  -2 -10  -5   -4.40    5.27   2
  -2 -10  -5    4.71    6.32   1
  -2  10  -5   -1.66    4.85   3
   2 -10   5   -7.76    4.90   1
   4  10   5   -4.53    6.10   3
  -4 -10  -5   -3.11    5.33   2
  -4  10  -5   -1.05    5.59   3
   4 -10   5    0.91    4.82   2
  -4 -10  -5    1.30    6.25   1
   6 -10   5  102.90   16.05   2
   6  10   5   66.75   14.26   3
  -6 -10  -5   72.79   11.62   2
  -6 -10  -5   79.78   13.95   1
  -6  10  -5   89.32   13.89   3
   8 -10   5  157.59   20.19   2
  -8 -10  -5  185.33   20.73   1
   8  10   5  162.71   22.05   3
  -8  10  -5  181.39   20.17   3
 -10 -10  -5  103.28   16.38   1
  10  10   5  134.97   20.45   3
 -10  10  -5   82.89   14.43   3
  10 -10   5   85.82   15.87   2
  12 -10   5    5.05    7.32   2
 -12 -10  -5    6.06    7.35   1
  12  10   5   18.63   10.36   3
 -12  10  -5    8.86    8.20   3
  14 -10   5   24.36   10.39   2
  14  10   5   19.88   11.71   3
 -14  10  -5   10.27    7.93   3
 -14 -10  -5   31.46   11.19   1
  16 -10   5   38.68   13.21   2
 -16  10  -5   42.80   12.25   3
 -16 -10  -5   28.07   10.91   1
  16  10   5   47.80   15.55   3
 -18  10  -5  123.92   20.51   3
  18 -10   5  141.46   23.32   2
 -18 -10  -5  125.63   20.32   1
  18  10   5  112.77   21.18   3
  20 -10   5   60.03   17.21   2
 -20  10  -5   48.27   14.64   3
  20  10   5   60.96   19.37   3
 -20 -10  -5   59.39   16.37   1
 -19 -11   5    1.51    8.86   1
  19  11  -5    4.48   11.71   3
  19 -11  -5   11.58   10.52   2
 -19  11   5    4.05    9.80   3
  17 -11  -5    2.04    8.66   2
  17  11  -5   -1.98    9.01   3
 -17 -11   5   13.51   10.96   1
 -17  11   5    4.42    8.73   3
 -15  11   5   -3.67    6.89   3
  15 -11  -5    9.93    9.24   2
 -15 -11   5   -1.69    7.61   1
  15  11  -5   17.75   11.65   3
  13  11  -5   -2.65    7.84   3
 -13  11   5   -6.20    6.34   3
 -13 -11   5    1.75    7.84   1
  13 -11  -5   -0.10    7.47   2
  11 -11  -5  197.00   23.76   2
 -11  11   5  222.70   25.78   3
 -11 -11   5  192.57   22.81   1
  11  11  -5  256.38   26.84   3
  -9  11   5   99.52   16.76   3
   9  11  -5   96.95   16.46   3
   9 -11  -5   97.09   16.58   2
  -9 -11   5  123.91   17.74   1
   7  11  -5   -1.34    6.45   3
  -7 -11   5    0.14    6.92   1
  -7  11   5   18.64    8.79   3
   7 -11  -5   -0.45    6.06   2
   5  11  -5   27.94   10.60   3
  -5  11   5   25.14   10.08   3
  -5 -11   5   22.41    8.30   2
   5 -11  -5   10.27    6.14   2
  -5 -11   5   38.90   10.66   1
   5 -11  -5   34.43    9.21   1
  -3 -11   5   12.16    7.40   1
  -3  11   5    4.25    7.31   3
   3  11  -5    4.70    7.33   3
   3 -11  -5   -2.01    4.85   1
  -3 -11   5   -7.41    5.78   2
   3 -11  -5    3.37    6.60   2
  -1 -11   5   26.87    9.23   1
  -1  11   5   45.17   11.84   3
  -1 -11   5   46.43   10.76   2
   1 -11  -5   51.78   10.98   1
   1 -11  -5   29.61   10.14   2
   1  11  -5   48.52   11.85   3
  -1 -11  -5    6.05    7.19   2
  -1  11  -5   13.52    7.82   3
   1 -11   5   10.07    7.15   1
   1 -11   5   -5.11    5.75   2
  -1 -11  -5    7.88    6.99   1
   1  11   5    4.55    7.21   3
  -3 -11  -5   13.44    7.29   1
  -3 -11  -5    0.88    6.46   2
   3  11   5   -3.82    6.24   3
   3 -11   5    6.28    7.12   2
  -3  11  -5   11.75    7.28   3
  -5 -11  -5    0.46    6.04   1
   5 -11   5   -0.30    3.98   2
  -5  11  -5    7.38    7.15   3
   5  11   5   -3.54    6.90   3
  -5 -11  -5   -2.25    5.57   2
   7 -11   5   -6.10    5.68   2
  -7 -11  -5    6.13    7.89   1
   7  11   5    8.61    8.83   3
  -7  11  -5   12.41    8.30   3
   9  11   5   16.87   10.48   3
  -9 -11  -5   11.36    8.92   1
  -9  11  -5   15.45    8.81   3
   9 -11   5   18.07   10.08   2
  11 -11   5   83.77   16.99   2
 -11 -11  -5   66.25   14.52   1
  11  11   5   66.61   16.04   3
 -11  11  -5   60.77   13.50   3
 -13 -11  -5    1.86    8.52   1
 -13  11  -5    0.19    7.43   3
  13 -11   5    0.61    7.73   2
  13  11   5   -9.83    8.17   3
  15  11   5   41.51   14.85   3
 -15 -11  -5   75.35   16.16   1
 -15  11  -5   53.87   14.29   3
  15 -11   5   52.72   15.26   2
 -17  11  -5    1.44    9.71   3
  17  11   5    3.00   10.50   3
 -17 -11  -5   -5.31    7.72   1
  17 -11   5   -7.87    7.58   2
  18  12  -5  117.27   22.93   3
 -18  12   5  117.24   21.18   3
 -18 -12   5  130.97   22.07   1
  18 -12  -5  100.14   20.62   2
  16 -12  -5   18.40   10.65   2
  16  12  -5   -0.46    9.48   3
 -16  12   5   11.06   10.71   3
 -16 -12   5    4.60    9.40   1
  14  12  -5   85.93   18.60   3
 -14  12   5   62.53   15.28   3
 -14 -12   5   46.94   14.84   1
  14 -12  -5   81.09   16.94   2
 -12 -12   5   15.06    9.82   1
  12  12  -5   24.30   11.67   3
 -12  12   5   30.38   11.29   3
  12 -12  -5   18.65   10.60   2
  10 -12  -5  219.15   25.89   2
  10  12  -5  275.94   27.95   3
 -10 -12   5  181.84   23.32   1
 -10  12   5  194.61   24.43   3
  -8 -12   5    6.72    8.23   1
   8  12  -5    6.45    8.67   3
  -8  12   5    4.90    7.59   3
   8 -12  -5    2.03    7.99   2
   6 -12  -5  119.56   18.27   2
  -6 -12   5  120.72   17.62   1
  -6  12   5  120.03   18.96   3
   6  12  -5   99.89   16.87   3
   4  12  -5  172.49   21.52   3
  -4 -12   5  140.08   18.99   1
  -4 -12   5  149.46   18.13   2
   4 -12  -5  166.78   18.14   1
  -4  12   5  175.68   22.00   3
   4 -12  -5  126.09   18.56   2
   2 -12  -5  285.64   23.25   2
   2 -12  -5  307.76   22.44   1
  -2 -12   5  268.82   22.25   2
  -2  12   5  315.19   29.87   3
   2  12  -5  300.26   23.81   3
  -2 -12   5  227.82   23.56   1
   0 -12   5  202.77   22.28   2
   0 -12  -5  231.26   23.31   2
   0 -12   5  231.13   22.59   1
   0 -12  -5  239.01   23.44   1
   0  12   5  190.35   23.61   3
   0  12  -5  251.14   24.92   3
  -2 -12  -5   -1.50    6.69   2
  -2 -12  -5   -3.65    6.41   1
   2 -12   5    0.13    7.38   2
  -2  12  -5   -8.07    5.41   3
   2  12   5    1.22    7.08   3
   4  12   5    4.83    8.00   3
  -4 -12  -5   13.96    8.49   1
  -4  12  -5    4.52    7.66   3
   4 -12   5    4.04    7.68   2
  -4 -12  -5    2.67    6.74   2
   6 -12   5   -0.26    7.01   2
   6  12   5   13.74    9.37   3
  -6 -12  -5    5.97    7.73   1
  -6  12  -5    0.90    7.14   3
  -8 -12  -5   -6.77    6.29   1
   8  12   5    2.18    8.22   3
  -8  12  -5   -2.23    6.52   3
   8 -12   5   -1.70    7.92   2
 -10  12  -5   63.01   14.34   3
 -10 -12  -5   85.49   16.95   1
  10  12   5   87.59   18.52   3
  10 -12   5   77.97   17.10   2
 -12 -12  -5   55.91   15.08   1
  12  12   5   34.86   13.82   3
 -12  12  -5   44.16   13.37   3
  12 -12   5   34.51   13.30   2
  14  12   5   29.98   14.41   3
 -14  12  -5   14.74    9.69   3
  14 -12   5    9.76    9.91   2
 -14 -12  -5   13.65   11.28   1
 -16 -12  -5   70.78   17.00   1
 -16  12  -5   83.13   17.85   3
  16 -12   5   77.99   18.21   2
  16  12   5   32.44   15.24   3
 -15  13   5   10.11   10.19   3
 -15 -13   5   12.81   11.79   1
  15  13  -5    6.06   11.35   3
  15 -13  -5   -8.87    8.24   2
  13  13  -5   11.48   11.21   3
  13 -13  -5    4.48    8.95   2
 -13  13   5    1.11    8.81   3
 -13 -13   5    1.14    8.84   1
  11 -13  -5    9.91    9.25   2
 -11  13   5    4.42    8.85   3
 -11 -13   5   26.50   11.88   1
  11  13  -5    1.85    8.98   3
  -9  13   5   17.14   10.04   3
  -9 -13   5   10.39    9.38   1
   9 -13  -5   23.46   10.83   2
   9  13  -5  -16.47    7.36   3
   7 -13  -5   -4.62    7.05   2
  -7  13   5   -4.42    7.05   3
  -7 -13   5   -1.66    8.09   1
   7  13  -5   -7.74    7.61   3
  -5  13   5   35.62   12.03   3
   5  13  -5   52.17   13.53   3
  -5 -13   5   45.16   12.84   1
   5 -13  -5   43.49   13.38   2
   3 -13  -5  124.08   18.86   2
  -3 -13   5   95.24   16.60   1
   3  13  -5   98.58   17.29   3
  -3  13   5  122.73   20.04   3
   1 -13  -5  318.99   25.70   2
   1  13  -5  273.44   27.31   3
   1 -13  -5  272.63   25.83   1
  -1 -13   5  271.53   26.73   2
  -1 -13   5  311.23   28.08   1
  -1  13   5  245.29   27.54   3
  -1  13  -5  241.17   25.23   3
  -1 -13  -5  250.37   25.62   2
   1 -13   5  275.55   27.06   2
  -1 -13  -5  251.60   25.32   1
   1  13   5  240.16   27.63   3
   3 -13   5    6.42    8.27   2
  -3 -13  -5    8.17    8.59   1
   3  13   5    4.15    9.05   3
  -3 -13  -5   -3.32    7.12   2
  -3  13  -5    5.04    7.38   3
  -5  13  -5   62.08   14.68   3
  -5 -13  -5   62.96   14.39   1
   5 -13   5   79.21   16.65   2
   5  13   5   77.38   17.10   3
  -7  13  -5   23.28   11.36   3
   7 -13   5   31.10   12.34   2
   7  13   5   26.60   12.65   3
  -7 -13  -5   16.46   10.25   1
  -9  13  -5  107.45   18.42   3
   9  13   5  111.22   20.35   3
  -9 -13  -5  114.35   19.71   1
   9 -13   5   97.35   18.81   2
 -11 -13  -5   28.45   12.66   1
 -11  13  -5   36.18   13.19   3
  11  13   5    2.39   10.17   3
  11 -13   5   -3.52    8.72   2
 -13 -13  -5   13.50   11.32   1
 -13  13  -5   20.98   11.28   3
  13 -13   5    8.01   10.39   2
  13  13   5   28.32   13.87   3
 -12  14   5   40.97   14.84   3
 -12 -14   5   60.69   16.97   1
  12  14  -5   45.23   15.25   3
  12 -14  -5   29.84   12.89   2
 -10  14   5   41.16   15.02   3
 -10 -14   5   35.86   13.97   1
  10 -14  -5   46.94   15.20   2
  10  14  -5   60.53   17.46   3
   8 -14  -5    3.02    9.94   2
  -8  14   5   15.83   10.58   3
  -8 -14   5    8.13   10.11   1
   8  14  -5   17.50   10.88   3
   6  14  -5   36.18   12.88   3
  -6  14   5   11.15   10.17   3
   6 -14  -5   39.64   13.57   2
  -6 -14   5   30.18   12.80   1
   4  14  -5   12.01    9.96   3
   4 -14  -5   -9.49    7.85   2
  -4 -14   5   -4.71    8.15   1
  -4  14   5   -2.48    7.56   3
  -2  14   5   14.87    9.37   3
   2  14  -5   -2.25    7.13   3
   2 -14  -5    0.08    8.37   2
   0  14   5   -0.65    8.12   3
   0 -14  -5   38.52   12.32   1
   0  14  -5   38.16   12.42   3
   0 -14  -5   24.00   11.26   2
   0 -14   5   39.64   13.12   2
   2  14   5    4.94    9.20   3
  -2 -14  -5    0.74    8.14   1
  -2  14  -5   -0.61    8.08   3
   2 -14   5   -5.58    7.09   2
  -4 -14  -5   42.70   12.97   1
  -4  14  -5   46.56   13.48   3
   4  14   5   53.52   16.20   3
   4 -14   5   34.47   13.24   2
   6 -14   5    5.09    9.65   2
   6  14   5    7.44   10.38   3
  -6  14  -5    2.49    9.23   3
  -6 -14  -5    2.13    9.33   1
  -8  14  -5    2.38    9.40   3
  -8 -14  -5   12.18   10.27   1
   8  14   5    2.96   10.07   3
   8 -14   5    2.19   10.22   2
  -5 -15   5   -8.21    8.95   1
   5  15  -5   -5.54    8.55   3
  -5  15   5   -9.83    7.78   3
   5 -15  -5   -6.30    8.09   2
   3 -15  -5   19.39   11.66   2
  -3  15   5   27.04   12.31   3
   3  15  -5   27.04   11.79   3
   1  15  -5  247.71   28.66   3
   1 -15  -5  264.45   29.06   2
  -1  15   5  297.97   32.84   3
   1  15   5  108.46   20.94   3
  -1  15  -5   73.87   17.03   3
   1 -15   5   95.21   18.96   2
  -3 -15  -5   -1.66    8.47   1
  -3  15  -5   10.02   10.66   3
   3  15   5    4.34   10.00   3
  28   0  -6   13.05   10.34   3
  26   0  -6    7.34    8.61   3
  24   0  -6   66.57   15.47   3
  22   0  -6   12.60    8.39   3
 -20   0   6  208.59   15.38   1
  20   0  -6  167.75   20.31   3
  18   0  -6  372.92   18.81   2
 -18   0   6  381.13   20.59   1
  18   0  -6  385.35   25.54   3
  16   0  -6    9.24    6.19   3
  16   0  -6    3.14    3.27   2
 -16   0   6    3.46    4.73   1
  14   0  -6   87.64    8.67   2
  14   0  -6   81.49   11.72   3
 -14   0   6   94.46   10.03   1
  12   0  -6 1493.59   54.83   3
 -12   0   6 1517.97   51.28   1
  12   0  -6 1468.88   49.89   2
  10   0  -6 1760.37   60.23   3
  10   0  -6 1706.65   56.09   2
 -10   0   6 1730.83   57.26   1
  -8   0   6    5.71    3.44   1
  -8   0   6    9.11    3.13   2
  -6   0   6   13.54    3.76   3
  -6   0   6    8.20    3.51   1
  -6   0   6   12.15    3.33   2
  -4   0   6  155.49    8.96   2
  -4   0   6  157.15    8.02   3
  -4   0   6  147.47    9.15   1
  -2   0   6   32.40    4.84   1
  -2   0   6   31.75    3.17   3
  -2   0   6   14.14    3.45   2
   0   0   6  144.10    6.68   3
   0   0   6  144.50    9.24   2
   0   0   6  144.14    8.59   1
   2   0   6    2.18    2.41   3
  -2   0  -6    1.71    2.29   1
   2   0   6    0.62    3.11   2
  -4   0  -6  907.09   31.98   1
   4   0   6  961.73   32.53   3
   4   0   6  930.07   34.12   2
   6   0   6  600.27   24.98   2
   6   0   6  599.49   24.40   3
  -6   0  -6  606.63   23.13   1
   8   0   6   62.15    8.35   2
   8   0   6   59.26    8.11   3
  -8   0  -6   60.08    7.15   1
 -10   0  -6  160.48   10.62   1
  10   0   6  150.48   11.82   2
  10   0   6  147.75   14.11   3
  12   0   6  386.67   21.18   2
  12   0   6  432.56   23.40   3
 -12   0  -6  364.44   18.21   1
  14   0   6    7.69    6.12   2
 -14   0  -6    7.06    4.22   1
  14   0   6    6.58    6.01   3
 -16   0  -6  168.91   12.95   1
  16   0   6  163.69   16.92   2
  16   0   6  210.09   21.15   3
  18   0   6   54.03   12.02   3
  18   0   6   69.52   11.95   2
  20   0   6    3.85    5.47   3
  22   0   6   -0.28    4.63   3
  24   0   6    5.03    7.21   3
  26   0   6   30.29   12.58   3
  29  -1  -6    5.88    9.79   3
  29   1  -6   12.87   10.81   3
  27   1  -6    7.75    8.96   3
  27  -1  -6    2.20    8.64   3
  25  -1  -6   23.71   10.14   3
  25   1  -6   20.29   10.08   3
  23  -1  -6   25.23   10.88   3
  23   1  -6   22.45   10.26   3
  21  -1  -6   -2.28    5.67   3
 -21  -1   6    2.69    5.83   1
  21   1  -6   -5.72    5.26   3
 -19   1   6  132.59   12.67   1
  19  -1  -6  131.35   17.91   3
  19   1  -6  141.07   18.65   3
 -19  -1   6  152.76   15.30   1
  19  -1  -6  125.44   13.41   2
 -17   1   6    4.19    4.28   1
  17   1  -6   -2.37    4.80   3
  17  -1  -6    4.49    4.33   2
  17  -1  -6    4.12    5.64   3
 -17  -1   6    9.91    5.39   1
  15  -1  -6   58.25    8.38   2
 -15   1   6   65.88    8.28   1
  15   1  -6   69.67   11.62   3
  15  -1  -6   58.85   10.66   3
 -15  -1   6   65.25    9.35   1
  15   1  -6   60.80    6.56   2
  13   1  -6 1024.10   34.94   2
  13   1  -6 1034.27   42.20   3
 -13   1   6 1035.81   37.11   1
 -13  -1   6 1028.82   39.07   1
  13  -1  -6 1031.51   38.09   2
  11  -1  -6  270.73   14.45   2
  11   1  -6  274.80   12.16   2
 -11   1   6  274.60   14.03   1
  11   1  -6  282.84   16.71   3
 -11   1   6  300.33   17.32   3
 -11  -1   6  268.44   15.38   1
  -9  -1   6  130.97    7.28   2
   9   1  -6  123.17   11.46   3
  -9  -1   6  118.65    9.68   1
  -9   1   6  142.44    8.92   1
   9  -1  -6  121.30    8.99   2
  -7  -1   6    0.40    1.83   1
  -7  -1   6    3.32    2.34   2
  -7   1   6    4.36    3.16   3
   7   1  -6    2.56    3.04   3
  -7   1   6    0.94    2.62   1
  -7   1   6    6.13    3.28   2
   5   1  -6   -1.86    2.36   3
  -5   1   6   -0.83    2.65   3
  -5  -1   6    1.00    2.81   1
  -5   1   6    3.64    2.92   2
  -5   1   6   -1.43    2.33   1
  -5  -1   6   -2.25    2.13   2
  -3  -1   6  720.55   26.06   2
  -3  -1   6  730.70   26.83   1
   3   1  -6  752.94   24.16   3
  -3   1   6  736.42   25.70   3
  -3   1   6  764.81   27.27   2
  -1  -1   6   25.18    4.27   1
   1  -1  -6   19.20    4.04   1
  -1   1   6   20.53    4.48   2
  -1   1   6   19.61    3.73   3
   1  -1   6    4.61    1.77   3
   1  -1   6    6.04    3.06   1
   1   1   6    3.85    3.10   3
   1   1   6    1.39    3.34   2
   1  -1   6    0.06    2.99   2
  -1  -1  -6    4.49    2.97   1
   3   1   6   -2.03    3.05   2
  -3  -1  -6   -0.91    1.07   1
   3  -1   6    0.29    2.18   3
   3   1   6    0.72    2.69   3
   3  -1   6    0.30    3.07   2
  -3   1  -6   -1.02    2.27   1
   5  -1   6  855.26   30.17   3
  -5   1  -6  821.35   28.52   1
   5  -1   6  798.24   31.71   2
   5   1   6  828.58   30.88   3
  -5  -1  -6  854.33   30.50   1
   5   1   6  804.64   30.99   2
   7   1   6  386.11   18.72   3
  -7  -1  -6  348.74   16.99   1
   7  -1   6  362.78   18.65   2
  -7   1  -6  371.86   15.53   1
   7   1   6  369.81   17.75   2
   7  -1   6  363.50   17.87   3
   9  -1   6  568.84   25.41   3
   9   1   6  535.54   25.30   3
  -9   1  -6  533.81   21.33   1
  -9  -1  -6  556.63   23.52   1
   9   1   6  530.42   24.17   2
   9  -1   6  573.66   25.50   2
  11  -1   6    4.74    4.69   3
 -11  -1  -6    3.08    3.83   1
 -11   1  -6    8.17    3.63   1
  11   1   6   -5.29    3.40   2
  11   1   6    5.99    4.89   3
  11  -1   6    8.18    4.92   2
  13   1   6   61.67   10.97   3
 -13   1  -6   65.12    7.71   1
  13  -1   6   66.40   10.49   2
 -13  -1  -6   58.51    8.65   1
  13  -1   6   65.62   11.31   3
  13   1   6   78.06   10.55   2
  15   1   6   55.02    9.70   2
  15  -1   6   75.55   12.60   3
 -15   1  -6   48.35    7.24   1
 -15  -1  -6   44.43    8.47   1
  15  -1   6   59.26   10.93   2
  17  -1   6  128.63   16.10   2
  17   1   6   93.69   12.93   2
  17  -1   6   99.38   14.97   3
 -17  -1  -6  125.98   13.15   1
  19   1   6    0.05    4.61   3
  19  -1   6    0.20    6.58   2
  19  -1   6   -2.83    5.55   3
  21   1   6   18.34    9.26   3
  21  -1   6   21.64    9.53   3
  23  -1   6   35.16   11.46   3
  23   1   6   41.43   12.50   3
  25   1   6   20.52   11.29   3
  25  -1   6    1.83    6.60   3
  28   2  -6   17.79   10.89   3
  28  -2  -6   -0.56    8.51   3
  26  -2  -6    0.65    7.39   3
  26   2  -6   19.60   10.82   3
  24   2  -6    5.15    7.82   3
  24  -2  -6    9.11    8.61   3
  22   2  -6    8.66    7.44   3
 -22  -2   6    2.73    6.48   1
  22  -2  -6    3.25    6.75   3
  20  -2  -6  109.84   16.52   3
  20  -2  -6   85.01   12.22   2
  20   2  -6  106.69   16.28   3
 -20  -2   6  101.97   13.44   1
  18  -2  -6   44.17   10.85   3
 -18  -2   6   70.83   11.27   1
  18   2  -6   46.97   10.76   3
  18  -2  -6   40.87    8.51   2
 -16   2   6   14.63    4.81   1
 -16  -2   6   15.88    6.48   1
  16   2  -6   12.90    7.13   3
  16  -2  -6   29.42    7.00   2
 -14   2   6    0.84    3.10   1
 -14  -2   6   -4.60    3.22   1
  14   2  -6    2.67    4.58   3
  14  -2  -6    3.19    3.96   2
 -14   2   6   -2.78    4.34   3
  14   2  -6    0.82    1.91   2
  12  -2  -6   63.80    8.49   2
 -12  -2   6   51.45    8.10   1
 -12   2   6   57.08    9.05   3
  12   2  -6   40.86    8.46   3
 -12   2   6   52.28    6.30   1
  12   2  -6   49.39    4.05   2
 -10  -2   6  645.22   27.59   1
  10   2  -6  659.25   28.59   3
 -10   2   6  677.95   24.67   1
 -10   2   6  665.95   28.83   3
  10  -2  -6  673.45   27.49   2
  -8  -2   6  126.41    9.65   1
  -8  -2   6  119.39    6.21   2
   8   2  -6  114.08    9.50   3
  -8   2   6  118.15    9.57   3
  -8   2   6  121.95    7.82   1
  -4  -2   6   98.12    7.05   2
   4   2  -6  109.98    6.62   3
  -4   2   6  102.17    9.04   2
  -4  -2   6   97.69    8.99   1
  -4   2   6   94.32    7.69   3
   4  -2  -6   95.06    7.45   1
  -2   2   6   65.95    6.75   3
  -2  -2   6   89.55    7.47   2
  -2   2   6   71.76    7.43   2
   2   2  -6   73.24    4.77   3
  -2  -2   6   71.74    7.18   1
   2  -2  -6   61.94    6.66   1
   0   2   6  700.06   25.77   3
   0   2  -6  713.70   22.24   3
   0   2   6  683.19   26.35   2
   0  -2  -6  702.17   25.80   1
   0  -2   6  676.48   25.08   1
  -2  -2  -6  549.15   22.03   1
   2   2   6  541.25   22.14   2
   2  -2   6  530.97   20.31   1
  -2   2  -6  560.30   19.27   3
   2   2   6  556.14   21.89   3
   2  -2   6  543.23   22.72   2
   4   2   6    5.03    3.39   2
   4   2   6    3.10    3.50   3
  -4  -2  -6    1.90    3.06   1
   4  -2   6   -4.74    2.08   1
  -4   2  -6    1.01    2.56   3
   4  -2   6    0.58    3.16   2
   6  -2   6   36.49    5.83   3
   6   2   6   57.16    8.16   3
  -6  -2  -6   31.36    5.77   1
  -6   2  -6   49.00    5.18   1
   6  -2   6   47.05    7.29   2
   6   2   6   38.65    6.17   2
  -8   2  -6    5.22    2.55   1
  -8  -2  -6    2.51    3.67   1
   8  -2   6   11.21    4.96   2
   8  -2   6    3.36    3.69   3
   8   2   6    6.88    4.34   3
   8   2   6    3.04    3.70   2
  10   2   6  290.18   16.13   2
  10  -2   6  258.78   16.57   3
 -10   2  -6  288.40   12.82   1
 -10  -2  -6  284.20   16.23   1
  10  -2   6  280.72   17.41   2
 -12  -2  -6   66.65    9.35   1
  12  -2   6   57.16    9.93   2
  12   2   6   65.53    9.00   2
  12  -2   6   62.51   10.28   3
 -12   2  -6   61.69    6.59   1
  14  -2   6  107.63   13.78   2
 -14  -2  -6   99.98   12.06   1
  14  -2   6  115.79   14.76   3
  14   2   6  142.04   13.44   2
 -16  -2  -6  228.79   16.76   1
  16   2   6  245.60   16.71   2
  16  -2   6  233.06   18.95   2
  16   2   6  238.32   23.16   3
  16  -2   6  256.70   20.67   3
  18  -2   6  194.36   20.22   2
  18   2   6  175.66   20.92   3
  18  -2   6  144.26   18.94   3
 -18  -2  -6  138.56   15.29   1
  20  -2   6  109.78   17.13   3
  20   2   6   93.13   16.03   3
 -20  -2  -6   89.00   13.12   1
  20  -2   6  138.70   18.37   2
  22   2   6   59.22   14.54   3
  22  -2   6   65.43   14.67   3
  24   2   6    7.62    9.18   3
  24  -2   6   15.50   10.20   3
  26  -2   6   61.15   16.09   3
  26   2   6   83.61   18.17   3
  29  -3  -6    1.15    9.01   3
  29   3  -6    5.34   11.06   3
  27   3  -6   37.35   13.94   3
  27  -3  -6   35.95   12.30   3
  25  -3  -6   21.09    9.59   3
  25   3  -6   40.05   12.51   3
  23   3  -6   33.02   11.23   3
 -23  -3   6   32.72   10.18   1
  23  -3  -6   32.40   11.22   3
  21  -3  -6   75.58   12.71   2
  21   3  -6   69.44   14.15   3
  21  -3  -6   67.07   13.87   3
 -21  -3   6   65.90   12.15   1
  19  -3  -6  177.26   17.54   2
  19  -3  -6  157.58   19.61   3
 -19  -3   6  161.08   17.36   1
  19   3  -6  204.81   21.56   3
 -17  -3   6  446.61   24.72   1
 -17   3   6  429.17   26.78   3
  17  -3  -6  411.31   23.66   2
  17   3  -6  429.20   26.74   3
  15  -3  -6    4.29    5.09   2
  15   3  -6   -3.07    4.83   3
 -15   3   6    4.24    5.45   3
 -15   3   6    2.65    3.10   1
 -15  -3   6   -0.31    4.95   1
 -13   3   6    8.11    5.62   3
 -13  -3   6    4.82    4.96   1
 -13   3   6    6.68    3.26   1
  13   3  -6   13.01    5.94   3
  13  -3  -6    6.44    4.64   2
  11   3  -6    1.78    4.02   3
  11  -3  -6    4.73    4.08   2
 -11   3   6   -0.57    2.39   1
 -11  -3   6    0.35    1.88   1
 -11   3   6   -6.25    3.08   3
   9  -3  -6    6.76    4.06   2
   9  -3  -6    9.18    3.26   1
   9   3  -6   10.56    4.40   3
  -9  -3   6    8.11    1.82   2
  -9   3   6   15.12    5.27   3
  -9  -3   6    2.77    4.00   1
   7   3  -6  136.05    9.82   3
  -7   3   6  120.51   10.15   3
  -7  -3   6  149.80   11.05   1
   7  -3  -6  121.97    8.03   1
  -7  -3   6  133.37    6.98   2
  -5   3   6   42.18    6.58   2
   5   3  -6   49.56    6.10   3
   5  -3  -6   42.45    5.48   1
  -5  -3   6   46.17    5.08   2
  -5   3   6   38.95    6.35   3
  -5  -3   6   39.51    6.56   1
   3   3  -6  198.54   10.20   3
  -3   3   6  220.54   12.54   2
  -3  -3   6  189.33   11.89   1
  -3  -3   6  208.72   10.76   2
   3  -3  -6  207.14   11.20   1
   1   3  -6   11.87    2.99   3
  -1  -3   6   11.32    4.10   1
  -1  -3   6   10.65    3.62   2
  -1   3   6   10.63    3.95   2
   1  -3  -6    9.29    3.66   1
   1  -3   6  657.09   26.14   2
  -1  -3  -6  652.95   25.73   1
   1   3   6  645.74   25.88   2
  -3   3  -6  360.64   15.54   3
  -3  -3  -6  376.78   17.93   1
   3  -3   6  380.77   18.49   2
   3   3   6  391.09   17.41   2
   3  -3   6  370.43   15.39   1
  -5  -3  -6   72.90    8.73   1
   5  -3   6   84.97    9.89   2
   5   3   6   71.75    7.98   2
   5  -3   6   63.89    6.13   1
  -5   3  -6   89.23    8.60   3
  -7  -3  -6  545.33   24.44   1
   9   3   6  117.74    9.59   2
   9  -3   6  125.12   13.36   2
  -9   3  -6  125.38    7.22   1
  -9  -3  -6  116.46   11.94   1
   9   3   6  121.53   13.32   3
  11   3   6   60.92   10.75   3
 -11  -3  -6   60.31    9.18   1
  11   3   6   56.40    8.00   2
 -11   3  -6   54.81    5.31   1
  11  -3   6   39.23    8.69   2
  11  -3   6   41.14    8.36   3
  13   3   6    9.51    5.16   2
  13  -3   6   13.91    6.52   3
  13  -3   6   30.01    8.58   2
  13   3   6    8.91    6.83   3
 -13  -3  -6   17.48    6.67   1
  15  -3   6   10.57    6.83   3
  15   3   6    6.48    5.42   2
 -15  -3  -6    8.55    6.07   1
  15   3   6    4.89    7.41   3
  15  -3   6    4.32    6.12   2
  17   3   6   80.09   14.69   3
  17  -3   6  106.54   14.98   2
 -17  -3  -6  100.97   13.43   1
  17  -3   6  121.73   16.83   3
 -19  -3  -6   49.96   10.82   1
  19   3   6   47.74   12.55   3
  19  -3   6   37.28   10.92   2
  19  -3   6   40.43   11.44   3
  21   3   6  153.44   21.90   3
  21  -3   6  155.18   19.90   2
 -21  -3  -6  125.59   16.36   1
  23   3   6   36.30   12.69   3
  23  -3   6   40.52   12.48   3
  25   3   6   -0.02    8.33   3
  25  -3   6   10.63    9.59   3
  28  -4  -6    6.29    8.78   3
  28   4  -6   18.27   12.04   3
  26  -4  -6   13.97    8.95   3
  26   4  -6   19.20   10.89   3
 -24  -4   6    7.26    7.98   1
  24  -4  -6   13.13    8.33   3
  24   4  -6    9.29    9.14   3
  22  -4  -6   42.48   11.01   2
 -22  -4   6   41.92   11.19   1
  22   4  -6   35.57   11.42   3
  22  -4  -6   37.77   11.41   3
 -20  -4   6    9.91    7.56   1
  20  -4  -6   12.11    7.25   2
  20   4  -6   14.11    8.14   3
 -18  -4   6    3.42    5.99   1
  18   4  -6    7.96    6.80   3
  18  -4  -6    4.56    5.93   2
 -18   4   6   -3.28    5.57   3
 -16  -4   6  410.35   23.98   1
  16   4  -6  362.26   24.04   3
 -16   4   6  350.02   23.84   3
  16  -4  -6  354.23   22.50   2
  14  -4  -6    3.99    5.43   2
 -14  -4   6    0.85    3.41   1
  14  -4  -6   15.14    3.71   1
 -14   4   6   31.36    8.66   3
  14   4  -6   32.30    8.80   3
 -12  -4   6   29.11    7.30   1
  12  -4  -6   24.47    4.26   1
  12   4  -6   25.87    7.77   3
  12  -4  -6   19.04    6.48   2
 -12   4   6   22.89    6.90   3
 -10   4   6   -1.36    3.91   3
  10  -4  -6    2.35    4.04   2
 -10  -4   6    6.15    4.51   1
  10   4  -6   -0.24    4.31   3
  10  -4  -6    2.03    2.55   1
  -8   4   6   35.73    7.35   3
   8  -4  -6   23.43    4.34   1
   8  -4  -6   29.82    6.76   2
  -8  -4   6   22.98    3.44   2
  -8  -4   6   15.87    5.44   1
   8   4  -6   21.02    5.74   3
   6  -4  -6  143.72    9.18   1
   6  -4  -6  108.99   11.31   2
  -6  -4   6  135.21   11.13   1
  -6  -4   6  148.81    8.23   2
  -6   4   6  138.71   11.11   3
   6   4  -6  143.06   10.31   3
  -4   4   6    0.00    3.29   2
  -4  -4   6   -0.75    2.23   2
   4  -4  -6    1.39    2.70   1
   4   4  -6    1.42    3.23   3
  -4  -4   6    0.28    3.77   1
  -4   4   6   -5.34    2.57   3
  -2  -4   6   -0.37    2.74   2
   2   4  -6    2.48    3.02   3
  -2  -4   6    1.48    3.14   1
  -2   4   6    1.40    3.42   2
   2  -4  -6   -1.50    2.82   1
  -2   4   6    1.14    3.42   3
   0   4  -6   61.34    6.55   3
   0   4   6   62.45    8.62   3
   0  -4  -6   60.79    7.79   1
   0   4   6   44.17    6.78   2
   0  -4   6   65.16    7.48   1
   0  -4   6   57.06    7.55   2
   2  -4   6    4.50    3.19   1
  -2   4  -6    5.88    3.13   3
   2  -4   6    2.10    3.90   2
  -2  -4  -6    7.07    4.10   1
   2   4   6    5.83    3.70   2
   2   4   6   10.38    4.82   3
   4   4   6 1380.49   49.67   3
  -4  -4  -6 1344.79   48.30   1
  -4   4  -6 1342.79   46.17   3
   4  -4   6 1374.52   49.54   2
   4  -4   6 1306.96   43.95   1
   4   4   6 1309.09   46.81   2
  -6  -4  -6  358.99   19.46   1
   6   4   6  352.64   17.72   2
   6  -4   6  376.36   20.51   2
   6  -4   6  370.82   15.02   1
  -6   4  -6  376.08   18.17   3
   6   4   6  374.16   20.80   3
   8  -4   6   17.00    6.38   2
  -8  -4  -6    6.46    4.49   1
  -8   4  -6    5.67    4.53   3
  -8   4  -6   11.25    2.82   1
   8   4   6   11.03    5.98   3
   8   4   6    6.20    3.72   2
 -10   4  -6    4.17    2.27   1
  10  -4   6    7.65    5.76   2
 -10  -4  -6    0.74    2.33   1
 -10   4  -6    9.31    5.28   3
  10   4   6    3.66    3.89   2
  10   4   6    7.86    5.94   3
  12  -4   6   12.11    6.89   2
  12   4   6    5.91    6.44   3
 -12  -4  -6    7.99    5.99   1
  12   4   6    5.38    4.28   2
  14  -4   6  159.19   18.17   2
  14   4   6  117.71   16.71   3
  14  -4   6  158.60   17.48   3
 -14  -4  -6  136.15   15.75   1
  16   4   6  143.78   19.02   3
  16  -4   6  166.67   19.42   3
  16  -4   6  159.36   18.73   2
 -16  -4  -6  143.95   16.38   1
  18  -4   6    0.52    6.04   2
  18  -4   6   -3.68    5.66   3
  18   4   6   -2.38    6.31   3
 -18  -4  -6   -4.42    5.71   1
  20   4   6    8.58    8.97   3
  20  -4   6    2.88    6.94   3
  20  -4   6    6.98    8.07   2
 -20  -4  -6    0.21    6.79   1
  22  -4   6   13.35    9.09   3
  22  -4   6   18.77   10.70   2
  22   4   6   15.32    9.80   3
 -22  -4  -6    8.67    8.99   1
  24   4   6  -14.90    5.77   3
  24  -4   6    6.22    9.02   3
  27   5  -6   59.86   17.35   3
  27  -5  -6   50.24   15.25   3
 -25  -5   6   21.86   10.76   1
  25  -5  -6    8.90    8.02   3
  25   5  -6   25.15   12.03   3
 -23  -5   6   -1.94    6.57   1
  23   5  -6    4.32    8.25   3
  23  -5  -6    7.41    7.65   2
  23  -5  -6    4.75    7.88   3
  21  -5  -6   22.05    9.07   2
 -21   5   6   34.51   10.98   3
  21   5  -6   40.83   12.69   3
 -21  -5   6   12.44    9.10   1
 -19   5   6  120.80   17.82   3
  19   5  -6   88.70   15.50   3
  19  -5  -6  113.00   15.44   2
 -19  -5   6  104.90   14.99   1
 -17   5   6   70.65   13.16   3
  17  -5  -6  113.97   14.89   2
  17   5  -6  130.99   17.42   3
 -17  -5   6   63.94   11.83   1
 -15   5   6   98.04   14.52   3
  15  -5  -6  115.09   14.92   2
  15   5  -6  100.59   14.96   3
 -15  -5   6   96.54   14.21   1
  13   5  -6   74.26   12.48   3
 -13   5   6   70.10   11.87   3
  13  -5  -6   76.17   11.63   2
 -13  -5   6   79.92   12.22   1
  11  -5  -6   36.78    5.19   1
  11  -5  -6   60.11    9.94   2
 -11  -5   6   42.52    9.04   1
 -11   5   6   40.94    8.90   3
  11   5  -6   48.46    9.38   3
  -9  -5   6   60.14    9.90   1
   9  -5  -6   56.83    9.46   2
  -9   5   6   58.15    9.74   3
   9  -5  -6   58.96    6.57   1
  -9  -5   6   57.12    4.98   2
   9   5  -6   48.13    9.00   3
   7   5  -6  269.31   16.54   3
  -7  -5   6  269.78   12.32   2
   7  -5  -6  247.46   13.29   1
   7  -5  -6  267.64   17.09   2
  -7   5   6  265.41   17.04   3
  -7  -5   6  300.50   17.55   1
  -5   5   6   63.86    9.27   3
   5  -5  -6   69.49    9.42   2
   5   5  -6   59.35    8.29   3
  -5  -5   6   61.85    6.83   2
  -5  -5   6   66.90    9.32   1
   5  -5  -6   61.94    7.34   1
   3  -5  -6   22.87    5.45   1
  -3  -5   6   34.95    6.97   1
  -3   5   6   23.49    6.01   2
  -3  -5   6   31.95    5.55   2
  -3   5   6    8.54    5.10   3
   3   5  -6   29.08    5.86   3
  -1   5   6  906.15   36.54   3
  -1  -5   6  945.92   35.04   2
  -1  -5   6  909.35   34.70   1
   1   5  -6  922.66   33.66   3
   1  -5  -6  866.77   34.19   1
  -1   5   6  888.55   35.45   2
  -1  -5  -6  396.52   19.71   1
   1   5   6  376.30   18.79   2
   1   5   6  407.06   20.90   3
   1  -5   6  376.73   17.83   1
   1  -5   6  284.65   17.64   2
  -1   5  -6  408.77   17.89   3
   3  -5   6  166.49   10.62   1
   3   5   6  172.56   11.72   2
   3   5   6  172.10   13.60   3
  -3  -5  -6  158.13   12.92   1
   3  -5   6  184.56   13.49   2
  -3   5  -6  171.18   11.39   3
   5   5   6  119.15   13.34   3
   5  -5   6  138.22   13.97   2
  -5  -5  -6  134.58   13.40   1
   5  -5   6  141.26    8.93   1
   5   5   6  144.75   10.80   2
  -5   5  -6  140.61   10.80   3
   7  -5   6   30.20    7.50   2
   7   5   6   18.71    6.78   3
   7  -5   6   18.68    3.71   1
  -7  -5  -6   11.69    5.66   1
   7   5   6   13.00    4.64   2
  -7   5  -6   11.74    5.19   3
  -9   5  -6   87.20    5.62   1
  -9   5  -6   98.93   11.91   3
   9   5   6  101.09   10.12   2
   9  -5   6  100.45   13.30   2
  -9  -5  -6   79.01   11.33   1
   9   5   6  101.47   14.16   3
  11   5   6   20.47    5.43   2
 -11  -5  -6    9.89    6.54   1
 -11   5  -6   29.96    8.05   3
  11  -5   6   19.85    7.52   2
  11   5   6   21.57    8.96   3
 -13  -5  -6   78.17   12.30   1
  13   5   6  138.87   17.74   3
  13  -5   6  143.70   17.92   2
 -13   5  -6  127.40   15.22   3
  15  -5   6    2.78    6.73   2
  15   5   6   -1.07    6.66   3
  15  -5   6    4.50    6.14   3
 -15  -5  -6   -2.31    5.39   1
  17  -5   6    8.68    6.57   3
  17  -5   6    7.66    8.11   2
  17   5   6   13.28    9.43   3
 -17  -5  -6    0.04    6.24   1
  19  -5   6   99.35   16.61   3
  19  -5   6   92.01   16.08   2
 -19  -5  -6   81.07   14.08   1
  19   5   6  102.04   17.80   3
  21   5   6   17.92   10.29   3
 -21  -5  -6   24.90   10.19   1
  21  -5   6   27.34   10.64   3
  21  -5   6    6.88    9.35   2
  23   5   6   -5.91    6.91   3
 -23  -5  -6  -15.78    6.96   1
  23  -5   6   -0.27    8.46   3
  23  -5   6    3.04    9.57   2
  25  -5   6    5.63    9.58   3
  25   5   6   17.46   11.93   3
  26  -6  -6   10.71    9.92   3
 -26  -6   6    3.38    9.37   1
  26   6  -6   17.13   11.88   3
 -24  -6   6    9.74    9.21   1
  24   6  -6   -5.08    7.90   3
  24  -6  -6   12.58    8.69   2
  22  -6  -6   -1.03    6.82   2
  22   6  -6   12.03    9.79   3
 -22  -6   6   -2.95    7.35   1
 -22   6   6   -0.94    7.35   3
 -20   6   6    1.40    7.16   3
 -20  -6   6    5.74    8.28   1
  20   6  -6    2.75    8.37   3
  20  -6  -6   -1.63    5.83   2
 -18   6   6  192.28   22.16   3
  18  -6  -6  245.33   20.35   2
  18   6  -6  249.10   25.11   3
 -16  -6   6  324.86   22.99   1
  16  -6  -6  323.91   23.10   2
  16   6  -6  294.63   22.86   3
 -16   6   6  330.48   23.97   3
  14  -6  -6  113.42   15.46   2
 -14  -6   6  119.14   15.75   1
 -14   6   6   83.49   13.36   3
  14   6  -6  101.61   14.90   3
  12   6  -6    3.39    6.62   3
 -12   6   6    2.51    5.61   3
 -12  -6   6   -5.66    4.42   1
  12  -6  -6    4.50    6.09   2
 -10  -6   6  114.48    6.88   2
 -10   6   6   89.15   12.86   3
  10  -6  -6  110.65    8.36   1
  10   6  -6  134.49   15.03   3
 -10  -6   6  108.95   13.75   1
  10  -6  -6  107.60   14.03   2
  -8  -6   6   12.72    6.41   1
   8   6  -6   13.46    6.20   3
  -8   6   6   11.53    6.07   3
  -8  -6   6   11.56    3.57   2
   8  -6  -6   20.05    6.92   2
   8  -6  -6   12.50    4.21   1
  -6  -6   6   -1.06    2.87   2
  -6   6   6   -0.67    4.03   3
   6  -6  -6    4.32    3.84   1
  -6  -6   6   -0.27    4.18   1
   6   6  -6    8.90    5.60   3
   6  -6  -6    2.41    4.41   2
   4   6  -6   -2.58    3.90   3
   4  -6  -6    4.44    3.83   1
  -4  -6   6    4.83    3.68   2
  -4  -6   6    5.01    4.69   1
   4  -6  -6   -0.09    4.22   2
  -4   6   6   -0.53    4.14   3
  -2  -6   6  385.02   20.21   1
   2  -6  -6  404.19   19.53   1
  -2   6   6  384.40   21.72   3
   2   6  -6  365.81   19.09   3
  -2  -6   6  386.47   19.43   2
   0  -6  -6   12.42    5.26   1
   0   6  -6    4.07    4.06   3
   0  -6   6    6.55    4.63   2
   0   6   6    6.20    4.62   2
   0   6   6    4.30    5.14   3
   0  -6   6    2.16    3.54   1
   2   6   6  697.22   32.26   3
  -2   6  -6  714.54   29.27   3
   2  -6   6  744.90   28.89   1
  -2  -6  -6  692.31   30.79   1
   4  -6   6  414.18   18.40   1
   4   6   6  395.76   23.09   3
  -4   6  -6  389.55   19.94   3
   4   6   6  377.75   19.84   2
  -4  -6  -6  372.93   21.29   1
   4  -6   6  425.00   22.76   2
  -6  -6  -6  277.55   18.17   1
   6   6   6  283.16   19.68   3
  -6   6  -6  260.99   16.64   3
   6  -6   6  276.73   13.49   1
   6  -6   6  269.90   19.17   2
   6   6   6  263.87   15.91   2
  -8  -6  -6   -0.43    4.38   1
   8   6   6    1.17    3.86   2
  -8   6  -6    1.79    4.40   3
   8  -6   6    0.97    2.75   1
   8   6   6   -1.42    5.83   3
   8  -6   6   -3.64    4.60   2
  10   6   6   76.09   13.46   3
 -10   6  -6   97.98   12.79   3
  10  -6   6   71.63   12.52   2
 -10  -6  -6   79.12   12.64   1
  10   6   6   97.49   10.16   2
 -12   6  -6   12.85    7.08   3
  12  -6   6   13.55    8.17   2
 -12  -6  -6   10.75    7.38   1
  12   6   6   12.05    7.90   3
 -14   6  -6    6.79    6.46   3
  14  -6   6    6.91    7.20   2
 -14  -6  -6    0.54    5.36   1
  14   6   6   10.78    8.43   3
 -16  -6  -6   33.82   10.12   1
  16   6   6   37.43   12.03   3
  16  -6   6   26.74    9.70   2
 -18  -6  -6  174.47   20.80   1
  18  -6   6  172.66   22.01   2
  18  -6   6  170.45   21.24   3
  18   6   6  132.82   20.10   3
 -20  -6  -6  247.94   25.33   1
  20  -6   6  250.99   26.76   2
  20   6   6  199.06   25.24   3
  22  -6   6   63.32   16.19   2
 -22  -6  -6   40.55   12.64   1
  22   6   6   51.12   15.29   3
  22  -6   6   50.76   13.89   3
  24   6   6   -3.03    9.09   3
  24  -6   6    1.63    8.55   3
  24  -6   6   -1.08   10.03   2
 -24  -6  -6   10.51   10.65   1
  25  -7  -6    2.62    8.83   2
  25   7  -6  -10.07    8.07   3
 -25  -7   6   -5.46    8.25   1
  23   7  -6   -4.60    8.19   3
 -23  -7   6    3.13    8.96   1
 -23   7   6    3.94    8.53   3
  23  -7  -6   10.92    9.25   2
 -21  -7   6   -0.71    5.94   1
 -21   7   6  -10.22    5.94   3
  21  -7  -6    3.96    6.89   2
  21   7  -6    6.95    8.93   3
  19   7  -6    8.62    9.19   3
 -19   7   6    2.93    7.85   3
 -19  -7   6   -7.86    5.90   1
  19  -7  -6    7.77    7.35   2
 -17  -7   6   22.59    9.80   1
  17  -7  -6    5.08    7.06   2
 -17   7   6   12.97    8.20   3
  17   7  -6    0.28    7.42   3
 -15   7   6    8.31    6.98   3
 -15  -7   6   12.25    7.76   1
  15   7  -6    7.28    7.89   3
  15  -7  -6   11.93    7.09   2
 -13   7   6    3.52    6.43   3
 -13  -7   6    2.57    6.12   1
  13  -7  -6    2.93    6.07   2
  13   7  -6   19.37    8.83   3
  11   7  -6  130.50   16.58   3
 -11  -7   6  115.31   14.90   1
 -11   7   6  104.82   14.92   3
  11  -7  -6   89.35   13.55   2
  -9  -7   6  232.90   12.22   2
   9   7  -6  237.83   18.27   3
   9  -7  -6  227.98   13.45   1
  -9   7   6  208.67   17.57   3
  -9  -7   6  232.94   17.99   1
   9  -7  -6  264.07   19.22   2
  -7  -7   6   -4.14    4.29   1
   7  -7  -6   -4.50    3.74   1
  -7  -7   6    4.92    3.83   2
   7  -7  -6   -8.25    3.12   2
   7   7  -6   10.47    6.71   3
  -7   7   6    4.64    5.44   3
   5  -7  -6   19.77    5.71   1
  -5  -7   6   10.84    4.97   2
   5   7  -6   26.74    7.92   3
   5  -7  -6   21.27    7.20   2
  -5  -7   6   16.36    6.42   1
  -5   7   6   30.17    8.30   3
   3  -7  -6  140.22   14.88   2
   3  -7  -6  127.10   12.65   1
  -3   7   6  113.28   13.92   3
  -3  -7   6  143.31   11.68   2
  -3  -7   6  113.33   13.05   1
   3   7  -6  120.15   12.85   3
   1   7  -6    2.84    4.50   3
   1  -7  -6    0.24    3.89   2
   1  -7  -6   -6.82    3.63   1
  -1  -7   6   -4.87    3.93   1
  -1  -7   6    0.17    4.10   2
  -1   7   6    5.02    5.28   3
  -1   7  -6   59.78    9.31   3
   1  -7   6   69.83    9.37   1
   1  -7   6   55.43    9.36   2
  -1  -7  -6   43.27    8.41   1
   1   7   6   35.79    9.03   3
   3   7   6  217.23   14.75   2
   3  -7   6  138.56   14.92   2
   3   7   6  168.57   17.33   3
   3  -7   6  185.91   12.92   1
  -3  -7  -6  186.22   15.18   1
  -3   7  -6  173.37   13.65   3
  -5   7  -6   33.47    7.84   3
   5  -7   6   39.21    9.23   2
  -5  -7  -6   47.62    9.77   1
   5   7   6   47.60    8.21   2
   5   7   6   43.42   10.20   3
   5  -7   6   47.77    7.16   1
   7   7   6   -4.53    6.10   3
   7   7   6    8.44    5.11   2
   7  -7   6   17.84    7.33   2
  -7  -7  -6   12.80    6.76   1
  -7   7  -6    5.91    5.66   3
   9   7   6  179.97   13.57   2
  -9   7  -6  180.38   17.80   3
   9   7   6  226.62   23.18   3
   9  -7   6  178.77   19.45   2
  -9  -7  -6  195.08   19.77   1
  11  -7   6  234.10   23.00   2
  11   7   6  220.23   23.45   3
 -11   7  -6  245.23   18.72   3
 -11  -7  -6  224.54   21.81   1
  13  -7   6    0.53    5.90   2
 -13   7  -6   -4.91    5.36   3
  13   7   6   -2.59    7.42   3
 -13  -7  -6    0.45    6.13   1
 -15   7  -6   12.37    7.89   3
 -15  -7  -6   24.49    9.54   1
  15  -7   6    1.68    7.75   2
  15   7   6   20.35   10.51   3
 -17  -7  -6    2.38    4.38   1
  17   7   6    5.89    8.71   3
  17  -7   6    3.00    8.04   2
 -19  -7  -6   -8.44    6.93   1
  19  -7   6   -0.37    7.99   2
  19   7   6   -2.12    8.42   3
  19  -7   6   -0.64    6.49   3
  21  -7   6   18.00   10.14   3
  21  -7   6   15.60   11.23   2
  21   7   6   17.77   11.47   3
 -21  -7  -6   12.37   10.09   1
  23  -7   6   30.19   12.03   3
  23   7   6   55.75   17.05   3
  23  -7   6   52.59   15.18   2
 -23  -7  -6  100.19   18.91   1
  24   8  -6  -11.28    9.61   3
  24  -8  -6   -3.09    7.29   2
 -24  -8   6    8.38   10.88   1
 -24   8   6   -0.41    8.49   3
 -22  -8   6    1.19    9.02   1
 -22   8   6    6.41    9.45   3
  22  -8  -6    1.49    8.03   2
  22   8  -6   19.22   11.89   3
  20   8  -6   69.38   15.84   3
  20  -8  -6   87.84   16.31   2
 -20   8   6   67.28   15.15   3
 -20  -8   6   87.45   16.19   1
  18  -8  -6  209.49   23.27   2
 -18  -8   6  205.98   23.55   1
 -18   8   6  133.62   19.85   3
  18   8  -6  207.28   24.56   3
  16  -8  -6   60.64   12.84   2
  16   8  -6   83.83   16.08   3
 -16  -8   6   59.53   13.01   1
 -16   8   6   43.85   11.86   3
 -14   8   6   28.54    9.80   3
  14  -8  -6   32.89    9.75   2
 -14  -8   6   21.69    9.29   1
  14   8  -6   20.25   10.15   3
  12  -8  -6   94.74   14.57   2
 -12  -8   6   84.55   13.99   1
 -12   8   6  103.62   15.39   3
  12   8  -6  142.81   18.38   3
  10   8  -6  106.00   15.42   3
  10  -8  -6  123.05   16.90   2
 -10  -8   6  114.67   15.59   1
 -10   8   6  116.09   16.17   3
  -8  -8   6  470.90   27.07   1
   8   8  -6  513.81   27.98   3
  -8  -8   6  493.16   21.93   2
   8  -8  -6  449.51   27.46   2
  -8   8   6  462.35   28.07   3
   8  -8  -6  481.78   22.31   1
   6   8  -6  541.12   28.76   3
   6  -8  -6  531.28   29.84   2
  -6  -8   6  535.81   28.81   1
  -6  -8   6  526.42   24.70   2
  -6   8   6  603.99   30.99   3
   6  -8  -6  541.17   25.02   1
  -4  -8   6    3.27    4.79   2
   4  -8  -6   11.43    5.47   1
   4  -8  -6    1.84    4.96   2
   4   8  -6   13.79    6.57   3
  -4  -8   6    5.04    5.76   1
  -4   8   6    0.37    5.40   3
   2  -8  -6   89.91   11.78   1
   2   8  -6   58.98   10.22   3
   2  -8  -6   81.82   11.79   2
  -2   8   6   61.65   11.53   3
  -2  -8   6   68.70   10.72   1
  -2  -8   6   80.55   10.93   2
   0   8  -6   99.68   12.31   3
   0  -8  -6   83.08   11.48   1
   0  -8   6  110.37   12.73   1
   0  -8   6   84.95   11.65   2
   0   8   6   72.16   12.14   3
   0  -8  -6   71.06   10.89   2
   2   8   6    9.81    7.26   3
  -2   8  -6    4.48    5.32   3
  -2  -8  -6   10.28    6.27   1
  -2  -8  -6    5.84    5.05   2
   2  -8   6   -2.71    4.42   2
   2  -8   6   -0.97    4.61   1
   4  -8   6  170.13   18.38   2
  -4  -8  -6  176.02   17.63   1
   4   8   6  157.21   18.43   3
  -4  -8  -6  173.41   14.03   2
   4  -8   6  173.92   13.10   1
  -4   8  -6  157.83   15.91   3
  -6   8  -6   29.24    7.92   3
   6   8   6   60.25   12.51   3
   6  -8   6   38.26   10.73   2
  -6  -8  -6   49.04   10.65   1
  -8  -8  -6  167.26   18.66   1
  -8   8  -6  157.03   17.08   3
   8   8   6  154.18   19.68   3
   8  -8   6  134.42   17.44   2
  10   8   6  166.87   20.90   3
  10  -8   6  174.17   19.75   2
 -10   8  -6  157.46   17.31   3
 -10  -8  -6  158.19   18.51   1
  12   8   6  145.45   20.27   3
  12  -8   6  127.46   18.24   2
 -12  -8  -6  109.17   16.34   1
 -12   8  -6  166.93   18.74   3
  14  -8   6   46.32   12.39   2
 -14  -8  -6   54.73   13.05   1
  14   8   6   49.49   13.86   3
 -14   8  -6   62.71   13.05   3
  16   8   6   -0.39    7.08   3
 -16   8  -6    7.50    7.77   3
  16  -8   6   14.90    9.53   2
 -16  -8  -6    2.38    7.39   1
 -18  -8  -6   -0.52    7.72   1
  18   8   6   -2.29    7.55   3
 -18   8  -6   -1.35    7.57   3
  18  -8   6    3.65    7.69   2
  20   8   6    0.57    9.90   3
  20  -8   6    2.02    7.97   3
  20  -8   6   -3.95    7.73   2
 -20  -8  -6    0.27    8.26   1
 -22  -8  -6   -2.92    9.01   1
  22  -8   6    1.78   10.13   2
  22  -8   6    2.20    8.42   3
  22   8   6  -15.64    8.52   3
 -23  -9   6    4.90   10.35   1
 -23   9   6    5.32   10.25   3
  23   9  -6   -4.32   11.07   3
  23  -9  -6   11.34   10.68   2
  21   9  -6   29.45   13.92   3
  21  -9  -6   18.16   10.45   2
 -21   9   6   17.39   10.74   3
 -21  -9   6   37.74   13.05   1
 -19  -9   6  104.09   18.13   1
  19  -9  -6   75.82   15.15   2
 -19   9   6   67.88   15.33   3
  19   9  -6   75.42   17.73   3
  17   9  -6   -6.40    7.91   3
  17  -9  -6   -4.62    7.01   2
 -17   9   6   -2.48    6.58   3
 -17  -9   6   -6.05    6.36   1
  15   9  -6    6.83    9.09   3
 -15   9   6   11.08    8.27   3
  15  -9  -6   11.70    7.72   2
 -15  -9   6   13.58    8.48   1
 -13  -9   6   61.34   13.63   1
 -13   9   6   57.80   13.01   3
  13  -9  -6   99.52   15.96   2
  13   9  -6   64.79   14.30   3
 -11  -9   6  219.06   22.34   1
  11   9  -6  246.38   24.23   3
 -11   9   6  203.94   22.48   3
  11  -9  -6  235.85   23.85   2
   9   9  -6  180.12   19.96   3
   9  -9  -6  158.11   19.52   2
  -9  -9   6  180.44   19.86   1
  -9   9   6  198.12   21.34   3
   7   9  -6   24.93    8.58   3
   7  -9  -6   27.19    9.07   2
  -7   9   6   13.74    7.53   3
  -7  -9   6   18.88    8.04   1
   7  -9  -6   26.37    7.10   1
  -7  -9   6   17.58    6.35   2
   5  -9  -6    7.44    7.36   2
  -5  -9   6   18.54    6.77   2
  -5  -9   6   28.00    8.58   1
   5   9  -6   28.41    9.34   3
   5  -9  -6   27.71    7.45   1
  -5   9   6   30.70    9.74   3
  -3   9   6  116.63   16.48   3
  -3  -9   6   78.09   12.25   1
   3  -9  -6   88.10   12.24   1
   3   9  -6  117.80   14.74   3
  -3  -9   6  108.27   13.05   2
   1  -9  -6   82.17   12.61   2
  -1   9   6   81.67   14.01   3
  -1  -9   6   98.71   12.90   2
   1  -9  -6   74.59   11.89   1
  -1  -9   6   81.14   12.30   1
   1   9  -6   67.68   11.65   3
  -1  -9  -6   73.69   11.82   2
  -1  -9  -6   55.95   10.93   1
   1   9   6   95.41   14.62   3
   1  -9   6   73.50   12.36   2
   1  -9   6   76.05   11.45   1
  -1   9  -6   57.25   10.86   3
  -3   9  -6  100.69   13.61   3
  -3  -9  -6   76.01   12.69   1
  -3  -9  -6   89.65   12.50   2
   3   9   6  107.09   16.13   3
   3  -9   6   81.61   11.46   1
   3  -9   6   93.74   14.26   2
  -5  -9  -6  106.56   15.04   1
  -5   9  -6  132.89   15.87   3
   5   9   6  124.02   17.38   3
  -5  -9  -6  116.03   13.66   2
   5  -9   6  129.77   17.22   2
   7  -9   6   83.57   13.91   2
  -7  -9  -6   80.29   13.51   1
  -7  -9  -6   86.48   11.71   2
  -7   9  -6  101.08   13.73   3
   7   9   6   88.57   15.41   3
  -9  -9  -6  137.77   18.07   1
   9  -9   6  130.02   18.48   2
  -9   9  -6  154.61   17.94   3
   9   9   6  117.03   18.05   3
  11  -9   6   64.63   13.97   2
  11   9   6   68.72   14.91   3
 -11  -9  -6   53.32   12.37   1
 -11   9  -6   49.92   11.54   3
  13  -9   6   20.30    9.95   2
 -13   9  -6   18.93    9.29   3
 -13  -9  -6   26.74   10.58   1
  13   9   6   29.56   11.83   3
  15   9   6   10.43    9.75   3
 -15   9  -6    0.79    6.98   3
 -15  -9  -6    4.15    7.85   1
  15  -9   6    8.55    8.95   2
  17   9   6    1.96    8.71   3
 -17   9  -6   14.67    9.56   3
  17  -9   6    1.51    8.23   2
 -17  -9  -6    2.89    8.14   1
 -19  -9  -6   13.29   10.09   1
  19   9   6    3.39    9.38   3
 -19   9  -6    6.41    9.21   3
  19  -9   6   -2.36    9.23   2
 -21  -9  -6    3.85    7.27   1
  21   9   6   28.00   13.31   3
  21  -9   6   15.89   10.06   3
  21  -9   6   11.09   11.69   2
  22  10  -6   11.36   11.71   3
  22 -10  -6    4.34    8.86   2
 -22 -10   6   13.96   10.95   1
 -22  10   6   -1.62   10.47   3
 -20 -10   6   -3.84    8.15   1
  20 -10  -6    7.54    9.53   2
  20  10  -6   13.28   12.18   3
 -20  10   6   14.14    9.65   3
 -18  10   6   25.32   11.22   3
  18 -10  -6   31.52   12.48   2
 -18 -10   6   55.71   14.68   1
  18  10  -6   32.94   13.42   3
 -16 -10   6   53.82   13.67   1
  16  10  -6   71.65   16.43   3
 -16  10   6   68.82   14.88   3
  16 -10  -6   88.07   16.53   2
 -14  10   6   49.03   13.17   3
  14 -10  -6   37.92   12.05   2
  14  10  -6   48.71   13.63   3
 -14 -10   6   46.72   12.55   1
 -12  10   6   -0.22    7.00   3
  12 -10  -6    4.12    7.35   2
  12  10  -6   10.24    8.79   3
 -12 -10   6    5.92    7.52   1
 -10 -10   6   52.26   11.91   1
  10 -10  -6   31.91   11.05   2
  10  10  -6   47.16   12.82   3
 -10  10   6   32.90   10.64   3
  -8  10   6  167.14   20.51   3
   8  10  -6  178.98   20.46   3
   8 -10  -6  179.70   20.93   2
  -8 -10   6  180.21   20.69   1
   6 -10  -6  439.80   29.24   2
   6 -10  -6  488.01   25.44   1
  -6 -10   6  481.86   29.20   1
  -6  10   6  486.27   30.44   3
  -6 -10   6  525.58   26.11   2
   6  10  -6  481.09   28.86   3
  -4 -10   6   10.88    7.09   1
  -4 -10   6   -4.07    4.58   2
   4  10  -6    7.34    6.74   3
   4 -10  -6   -1.86    3.41   2
  -4  10   6   -3.72    5.37   3
   4 -10  -6   -4.07    4.76   1
   2 -10  -6   13.52    6.97   1
   2  10  -6   15.69    7.85   3
  -2 -10   6    9.19    6.84   2
  -2 -10   6    4.65    6.42   1
  -2  10   6   15.41    8.09   3
   2 -10  -6    9.89    7.65   2
   0 -10   6   -2.45    5.26   2
   0 -10  -6    0.80    6.48   2
   0 -10   6    8.70    7.18   1
   0 -10  -6   13.65    6.88   1
   0  10   6    7.78    6.70   3
   0  10  -6   -4.39    4.93   3
  -2  10  -6  184.44   19.07   3
   2 -10   6  176.53   19.13   2
   2 -10   6  205.93   16.77   1
   2  10   6  166.49   20.22   3
  -2 -10  -6  197.43   19.77   2
  -2 -10  -6  177.84   18.98   1
  -4 -10  -6  157.52   17.09   2
  -4 -10  -6  151.31   18.33   1
  -4  10  -6  167.64   18.45   3
   4  10   6  153.70   19.71   3
  -6  10  -6   38.57   10.22   3
  -6 -10  -6   26.53    9.20   1
  -6 -10  -6   40.07    9.53   2
   6  10   6   30.67   10.74   3
   6 -10   6   32.40   10.74   2
  -8 -10  -6  132.76   18.19   1
  -8  10  -6  160.12   18.68   3
   8 -10   6  152.69   20.02   2
   8  10   6  139.02   20.32   3
 -10  10  -6   15.15    8.42   3
  10  10   6   -6.33    7.31   3
 -10 -10  -6    4.39    7.71   1
  10 -10   6   17.33    9.33   2
 -12  10  -6   10.78    7.53   3
  12 -10   6    2.99    7.84   2
  12  10   6    2.92    8.35   3
 -12 -10  -6   16.03    9.44   1
 -14  10  -6    4.69    7.99   3
  14 -10   6    3.95    7.88   2
  14  10   6    4.12    8.73   3
 -14 -10  -6    9.07    8.92   1
 -16 -10  -6    4.00    8.55   1
  16 -10   6    1.30    9.01   2
 -16  10  -6    3.34    8.54   3
  16  10   6   -4.86    8.46   3
 -18  10  -6    7.76    8.94   3
 -18 -10  -6    4.59    9.60   1
  18  10   6   19.63   12.93   3
  18 -10   6   24.72   12.98   2
  19 -11  -6    6.62    9.28   2
 -19 -11   6   -0.95    9.55   1
 -19  11   6   -7.78    7.77   3
  19  11  -6   -2.71   10.98   3
  17 -11  -6   19.85   10.85   2
 -17 -11   6   24.02   11.62   1
 -17  11   6   11.40    9.51   3
  17  11  -6   47.25   14.55   3
 -15  11   6   13.89    9.92   3
  15  11  -6    6.91    9.99   3
  15 -11  -6   -2.13    8.22   2
 -15 -11   6    9.78    9.22   1
 -13 -11   6   29.78   12.03   1
  13  11  -6   10.23   10.23   3
  13 -11  -6   10.54    8.60   2
 -13  11   6    6.20    8.61   3
  11 -11  -6   44.59   12.46   2
  11  11  -6   66.90   15.10   3
 -11 -11   6   43.04   12.40   1
 -11  11   6   43.34   12.29   3
   9  11  -6  266.21   26.35   3
  -9  11   6  241.86   25.62   3
  -9 -11   6  262.76   26.23   1
   9 -11  -6  353.65   26.36   2
  -7  11   6   20.24    9.71   3
   7  11  -6   44.11   11.30   3
  -7 -11   6   29.76    9.95   1
   7 -11  -6   13.65    8.41   2
  -5  11   6    9.56    8.33   3
  -5 -11   6   23.00    9.11   1
   5  11  -6   16.01    8.49   3
  -5 -11   6   23.62    8.36   2
   5 -11  -6   22.10    8.07   1
   5 -11  -6   22.49    8.44   2
   3  11  -6   82.18   14.12   3
  -3  11   6   87.98   15.59   3
  -3 -11   6   82.75   13.45   2
   3 -11  -6   78.36   14.35   2
  -3 -11   6   60.24   12.01   1
   3 -11  -6   84.40   13.26   1
  -1 -11   6  269.48   21.32   2
  -1  11   6  237.58   25.21   3
   1 -11  -6  223.61   21.66   1
   1 -11  -6  262.30   21.18   2
   1  11  -6  257.73   20.77   3
  -1 -11   6  271.89   21.13   1
  -1  11  -6   35.27   10.05   3
  -1 -11  -6   53.89   11.55   2
   1  11   6   39.58   12.02   3
  -1 -11  -6   42.47   11.06   1
   1 -11   6   50.35   11.97   2
   1 -11   6   59.63   11.58   1
  -3 -11  -6   28.67    9.36   2
  -3  11  -6   23.84    9.59   3
   3 -11   6   15.89    8.85   2
   3  11   6   27.63   10.73   3
  -3 -11  -6   53.51   11.92   1
   5 -11   6   -3.59    4.13   2
  -5  11  -6   -9.23    5.68   3
  -5 -11  -6   11.36    8.01   1
   5  11   6   -6.97    6.45   3
  -5 -11  -6   -0.88    6.24   2
   7 -11   6    6.07    8.23   2
  -7 -11  -6   -0.20    6.59   1
  -7  11  -6    2.89    6.94   3
   7  11   6    5.88    8.68   3
   9  11   6  110.47   19.12   3
   9 -11   6   74.43   15.31   2
  -9 -11  -6   60.80   14.31   1
  -9  11  -6   89.64   15.42   3
 -11 -11  -6  230.26   25.77   1
  11 -11   6  205.45   25.04   2
 -11  11  -6  193.61   22.29   3
  11  11   6  235.61   28.46   3
 -13 -11  -6   14.47   10.60   1
  13 -11   6   30.09   11.70   2
 -13  11  -6   24.43   10.69   3
  13  11   6   40.32   14.04   3
 -15  11  -6   15.93    9.47   3
  15 -11   6    9.37   10.57   2
  15  11   6    3.61   10.11   3
 -15 -11  -6    9.98   10.25   1
  17 -11   6  121.46   21.53   2
 -17  11  -6  135.09   21.25   3
 -17 -11  -6  107.72   20.01   1
  17  11   6  114.15   22.01   3
  18 -12  -6    1.82    9.95   2
 -18  12   6   19.16   11.56   3
 -18 -12   6    3.24   10.58   1
  18  12  -6   -0.14   10.26   3
 -16  12   6   20.40   11.57   3
  16  12  -6    6.37   10.60   3
  16 -12  -6    4.25    9.02   2
 -16 -12   6    9.14    9.95   1
  14  12  -6   -0.32    8.93   3
 -14 -12   6   -4.21    7.97   1
  14 -12  -6    7.76    8.34   2
 -14  12   6    4.82    8.93   3
 -12 -12   6    6.52    9.22   1
  12  12  -6   22.00   11.15   3
  12 -12  -6   22.34   10.91   2
 -12  12   6   21.90   10.83   3
  10  12  -6   13.01    9.97   3
  10 -12  -6   11.37    9.26   2
 -10 -12   6   22.87   10.75   1
 -10  12   6   21.91   10.43   3
  -8 -12   6   14.20    9.03   1
  -8  12   6   -2.21    6.89   3
   8  12  -6    5.12    8.45   3
   8 -12  -6    3.01    7.15   2
  -6  12   6   10.54    8.31   3
   6 -12  -6    9.31    8.32   2
   6  12  -6   14.75    8.94   3
  -6 -12   6    2.65    7.93   1
  -4 -12   6   25.69    9.84   1
   4  12  -6   17.01    9.37   3
   4 -12  -6   21.91    8.91   1
  -4 -12   6   20.18    8.91   2
  -4  12   6   15.67    9.42   3
   4 -12  -6   17.75    8.83   2
   2 -12  -6   -1.01    5.91   1
  -2 -12   6   -1.26    6.66   1
  -2  12   6    7.47    7.97   3
   2 -12  -6    3.91    7.99   2
   2  12  -6    2.81    6.39   3
  -2 -12   6   -0.30    6.76   2
   0  12  -6    8.58    7.96   3
   0  12   6    8.30    8.71   3
   0 -12   6    1.15    7.48   1
   0 -12  -6    7.33    7.39   2
   0 -12  -6    6.34    7.69   1
   0 -12   6    8.05    7.54   2
   2 -12   6   10.93    8.91   2
  -2 -12  -6    8.47    8.17   1
  -2 -12  -6   13.93    8.27   2
   2  12   6   -5.76    6.98   3
  -2  12  -6    8.00    7.45   3
  -4 -12  -6   61.58   13.77   1
  -4 -12  -6   62.35   13.32   2
   4 -12   6   55.20   12.93   2
  -4  12  -6   76.99   14.40   3
   4  12   6   81.47   16.33   3
   6  12   6   28.94   11.48   3
  -6  12  -6   14.96    8.51   3
  -6 -12  -6   26.77   10.50   1
   6 -12   6   15.92    8.86   2
   8 -12   6    6.85    8.86   2
  -8 -12  -6   25.93   11.29   1
  -8  12  -6   11.75    8.63   3
   8  12   6   24.77   11.49   3
  10 -12   6    0.50    8.55   2
 -10  12  -6    6.75    8.18   3
 -10 -12  -6    6.70    9.66   1
  10  12   6   14.16   10.40   3
  12 -12   6   21.20   12.18   2
 -12  12  -6   37.02   11.83   3
 -12 -12  -6   39.16   12.75   1
  12  12   6   38.47   14.55   3
 -14  12  -6   -1.90    8.67   3
  14 -12   6   -5.87    8.30   2
 -14 -12  -6    9.63   10.57   1
  14  12   6  -10.96    9.04   3
 -15 -13   6   30.95   13.18   1
  15 -13  -6    3.47    9.22   2
 -15  13   6   22.17   12.78   3
  15  13  -6   50.80   16.07   3
 -13  13   6    1.76    9.01   3
 -13 -13   6    8.38   10.72   1
  13  13  -6   -1.32    9.17   3
  13 -13  -6   -8.70    7.06   2
  11 -13  -6    5.05    8.86   2
  11  13  -6   35.05   13.31   3
 -11  13   6   20.75   11.03   3
 -11 -13   6   20.16   11.35   1
  -9 -13   6  125.35   20.98   1
   9 -13  -6  124.94   20.79   2
  -9  13   6  161.96   23.17   3
   9  13  -6  165.93   22.69   3
   7 -13  -6    1.82    8.27   2
  -7  13   6   10.80    9.03   3
   7  13  -6   -0.11    8.51   3
  -7 -13   6   11.24   10.13   1
   5  13  -6   38.07   11.99   3
  -5  13   6   47.52   13.36   3
  -5 -13   6   31.53   11.68   1
   5 -13  -6   47.79   13.14   2
  -3 -13   6   30.73   11.49   1
   3 -13  -6   56.82   13.80   2
  -3  13   6   58.06   14.12   3
   3  13  -6   38.12   12.38   3
   1  13  -6   46.16   12.07   3
  -1 -13   6   79.65   15.61   1
   1 -13  -6   71.58   15.01   2
  -1 -13   6   70.13   14.85   2
  -1  13   6  103.20   18.73   3
   1 -13  -6   79.71   14.80   1
  -1 -13  -6   78.35   15.15   1
  -1  13  -6   67.17   14.46   3
  -1 -13  -6   65.87   14.21   2
   1 -13   6   82.09   16.21   2
   1  13   6   75.91   16.20   3
   3 -13   6    5.30    8.45   2
  -3 -13  -6    4.05    7.80   1
  -3 -13  -6   -2.84    7.22   2
  -3  13  -6   -3.81    5.91   3
   3  13   6    9.13    9.03   3
  -5 -13  -6   -3.99    7.34   1
   5  13   6   -0.06    8.28   3
   5 -13   6   -6.34    7.30   2
  -5  13  -6   -3.64    7.17   3
   7 -13   6    5.63   10.07   2
  -7 -13  -6    3.04    9.00   1
  -7  13  -6   -1.72    7.99   3
   7  13   6   -1.80    8.59   3
  -9  13  -6   20.77   11.12   3
   9 -13   6   26.60   13.00   2
  -9 -13  -6   17.43   10.52   1
   9  13   6   15.50   11.95   3
  11 -13   6   22.79   12.56   2
  11  13   6    9.68   11.77   3
 -11  13  -6   40.96   12.95   3
 -11 -13  -6   35.51   13.75   1
  12  14  -6  -14.20    8.72   3
 -12  14   6   11.60   10.52   3
 -12 -14   6    2.57   10.37   1
 -10  14   6   26.72   13.27   3
 -10 -14   6   29.20   13.28   1
  10  14  -6   51.16   15.90   3
  10 -14  -6   21.28   11.87   2
  -8  14   6   -2.32    8.72   3
   8  14  -6    9.42    9.83   3
  -8 -14   6    2.42    9.18   1
   8 -14  -6   -5.38    9.27   2
   6  14  -6   15.82   10.31   3
  -6 -14   6   23.86   11.83   1
   6 -14  -6    9.30    9.81   2
  -6  14   6   -0.83    8.10   3
   4  14  -6   83.18   17.14   3
  -4  14   6   72.81   16.76   3
  -4 -14   6   50.47   14.31   1
   4 -14  -6   57.62   14.88   2
   2 -14  -6  121.10   20.03   2
   2  14  -6  119.11   19.22   3
  -2  14   6  142.78   22.20   3
   0  14   6  204.67   26.61   3
   0 -14  -6  212.03   25.12   2
   0 -14  -6  204.00   24.18   1
   0  14  -6  227.02   26.17   3
   0 -14   6  225.41   26.10   2
   2 -14   6  124.03   20.08   2
  -2  14  -6  157.09   21.68   3
  -2 -14  -6  138.64   20.55   1
   2  14   6  133.65   22.32   3
  -4 -14  -6    2.07    8.95   1
   4 -14   6    0.69   10.01   2
  -4  14  -6   -7.31    7.48   3
   4  14   6    1.69    9.16   3
   6 -14   6   55.89   15.91   2
  -6 -14  -6   29.45   12.38   1
   6  14   6   47.41   15.77   3
  -6  14  -6   40.20   13.60   3
  -8 -14  -6   -0.40    8.58   1
   8 -14   6    7.28   10.36   2
   8  14   6   10.42   10.89   3
   3 -15  -6   17.57   11.15   2
  -3  15   6   55.46   15.67   3
   3  15  -6   21.16   11.98   3
   1 -15  -6   22.18   12.20   2
   1  15  -6    8.79   10.00   3
  -1  15   6   19.49   11.95   3
   1 -15   6    2.24   11.00   2
  -1 -15  -6    6.25   10.58   1
   1  15   6    7.16   11.33   3
  28   0  -7    2.40    9.46   3
  26   0  -7   -1.94    7.17   3
  24   0  -7   -0.03    7.77   3
  22   0  -7    1.92    6.84   3
 -20   0   7    5.50    5.03   1
  20   0  -7   -3.53    4.96   3
 -18   0   7    0.33    4.54   1
  18   0  -7   -2.57    3.71   2
  18   0  -7   -0.18    4.91   3
  16   0  -7    0.93    4.90   3
 -16   0   7    2.20    4.33   1
  16   0  -7    2.23    3.59   2
  14   0  -7   -3.38    3.56   3
 -14   0   7   -1.31    3.58   1
  14   0  -7   -0.99    3.10   2
  12   0  -7    5.52    4.34   3
  12   0  -7   -0.96    2.82   2
 -12   0   7   -1.56    3.13   1
  10   0  -7   -2.88    3.05   3
 -10   0   7    1.57    2.67   2
 -10   0   7    3.46    3.32   1
  -8   0   7    0.54    2.24   2
  -8   0   7    0.79    3.10   3
  -8   0   7    2.41    2.88   1
  -6   0   7    0.44    2.59   2
  -6   0   7    1.94    2.43   1
  -6   0   7    0.46    2.64   3
  -4   0   7   -2.14    2.53   1
  -4   0   7   -3.17    2.25   2
  -4   0   7   -1.17    2.18   3
  -2   0   7   -0.49    1.88   3
  -2   0   7   -1.69    2.85   1
  -2   0   7   -2.26    2.82   2
   0   0   7    1.89    3.44   2
   0   0   7   -0.30    2.01   3
   0   0   7   -0.36    2.63   1
   2   0   7    0.91    2.41   3
  -2   0  -7   -4.34    1.89   1
   2   0   7   -4.35    3.01   2
  -4   0  -7    1.74    2.88   1
   4   0   7   -4.73    2.01   3
   4   0   7   -0.97    3.14   2
  -6   0  -7    0.29    2.79   1
   6   0   7    3.91    3.19   3
   6   0   7    4.26    3.80   2
   8   0   7   -0.83    3.10   3
  -8   0  -7    0.68    2.88   1
   8   0   7    0.49    3.56   2
 -10   0  -7    0.98    3.22   1
  10   0   7   -4.37    3.59   3
  10   0   7    0.80    4.20   2
 -12   0  -7    4.38    4.00   1
  12   0   7   -1.19    4.27   3
  12   0   7    2.86    4.79   2
  14   0   7   -0.53    5.05   3
 -14   0  -7    0.82    3.89   1
  14   0   7   -1.75    5.00   2
  16   0   7   -0.68    5.71   2
 -16   0  -7   -4.99    3.58   1
  16   0   7    1.76    6.37   3
  18   0   7    0.66    5.89   3
  18   0   7    3.02    6.32   2
  20   0   7   -1.30    6.73   3
  22   0   7    6.81    8.02   3
  24   0   7    0.58    6.84   3
  26   0   7   -1.71    6.78   3
  29  -1  -7    0.23    9.81   3
  29   1  -7   -1.42    8.61   3
  27  -1  -7   11.82   10.31   3
  27   1  -7   -5.63    7.89   3
  25  -1  -7    7.77    8.08   3
  25   1  -7   -2.65    7.03   3
  23   1  -7  131.97   19.98   3
  23  -1  -7   83.43   16.32   3
  21   1  -7   15.15    8.40   3
 -21  -1   7    7.46    6.80   1
  21  -1  -7   15.07    8.12   3
 -19   1   7   37.97    7.77   1
 -19  -1   7   48.79    9.26   1
  19  -1  -7   26.11    7.29   2
  19   1  -7   31.47    9.87   3
  19  -1  -7   22.93    8.86   3
  17  -1  -7    1.20    4.10   2
  17  -1  -7   -0.26    4.78   3
 -17  -1   7   -3.25    3.99   1
  17   1  -7    1.35    5.52   3
 -17   1   7   -0.39    4.23   1
 -15  -1   7   31.44    7.11   1
  15   1  -7   29.14    4.93   2
  15  -1  -7   38.05    6.86   2
  15  -1  -7   36.91    8.81   3
 -15   1   7   36.75    6.87   1
  15   1  -7   35.40    8.53   3
 -13  -1   7  222.07   14.63   1
  13   1  -7  239.94   16.37   3
 -13   1   7  215.37   13.22   1
  13   1  -7  232.23   11.60   2
  13  -1  -7  238.28   13.88   2
  11   1  -7   68.08    9.21   3
 -11   1   7   64.79    7.59   1
 -11  -1   7   60.87    8.18   1
  11   1  -7   62.36    6.03   2
  11  -1  -7   63.65    7.63   2
  -9   1   7 1495.61   50.43   1
  -9   1   7 1530.98   51.31   2
   9   1  -7 1501.28   52.58   3
  -9   1   7 1580.04   53.41   3
  -9  -1   7 1488.85   52.05   1
  -9  -1   7 1517.87   48.80   2
   7   1  -7    2.25    2.93   3
  -7   1   7   -0.47    2.89   3
  -7   1   7   -0.46    2.44   1
  -7  -1   7   -0.42    2.27   2
  -7   1   7   -0.04    2.88   2
  -7  -1   7   -1.38    1.28   1
  -5  -1   7  339.99   14.52   2
  -5   1   7  351.45   15.03   3
  -5  -1   7  338.96   15.98   1
  -5   1   7  318.19   15.39   2
   5   1  -7  340.85   14.03   3
  -5   1   7  339.16   15.07   1
  -3  -1   7  368.85   16.64   1
  -3   1   7  385.13   16.25   1
   3   1  -7  390.61   13.33   3
  -3  -1   7  379.63   16.33   2
  -3   1   7  363.59   14.98   3
  -3   1   7  367.53   16.65   2
  -1  -1   7   56.45    6.44   1
  -1   1   7   50.52    6.62   2
  -1   1   7   48.17    5.13   3
  -1  -1   7   62.57    6.89   2
   1  -1  -7   60.65    6.80   1
   1  -1   7  231.96   11.78   1
   1  -1   7  250.09    9.06   3
   1   1   7  243.21   11.33   3
   1  -1   7  252.79   13.66   2
   1   1   7  232.15   13.25   2
   3   1   7   30.78    5.82   2
   3  -1   7   36.21    4.39   3
   3   1   7   33.74    5.11   3
  -3   1  -7   33.71    5.01   1
   3  -1   7   37.03    6.25   2
  -5   1  -7  115.98    8.01   1
   5  -1   7  123.55    8.72   3
   5   1   7  121.56    9.24   3
   5  -1   7  110.15   10.85   2
   5   1   7  105.12   10.29   2
  -5  -1  -7  130.78    9.51   1
   7  -1   7   18.04    6.03   2
  -7  -1  -7   26.26    5.26   1
   7   1   7   25.40    5.94   2
   7   1   7   21.99    5.69   3
   7  -1   7   17.87    5.05   3
  -7   1  -7   22.31    4.43   1
   9   1   7   68.60    9.26   2
   9   1   7   95.64   10.99   3
   9  -1   7   85.38   10.91   2
  -9  -1  -7   72.05    8.91   1
   9  -1   7   74.57    9.74   3
  -9   1  -7   79.35    7.90   1
 -11   1  -7  636.95   25.15   1
  11  -1   7  646.91   30.06   3
  11   1   7  626.62   29.80   3
 -11  -1  -7  599.95   26.89   1
  11  -1   7  653.88   30.08   2
  11   1   7  634.70   28.52   2
  13   1   7  286.81   18.59   2
  13  -1   7  290.22   19.75   2
  13  -1   7  325.16   21.13   3
 -13   1  -7  327.99   16.32   1
  13   1   7  331.40   21.04   3
 -13  -1  -7  327.40   18.08   1
  15  -1   7    3.21    6.23   3
  15   1   7    4.97    5.71   3
  15  -1   7    2.47    6.01   2
  15   1   7   -3.60    4.50   2
 -15   1  -7   -1.81    3.84   1
 -15  -1  -7    1.53    4.69   1
  17  -1   7   37.92   10.11   2
  17  -1   7   30.24    9.36   3
 -17  -1  -7   40.26    8.39   1
  17   1   7   32.24    9.44   3
  17   1   7   33.60    8.94   2
  19  -1   7   58.63   12.11   2
  19   1   7   47.97   11.62   3
  19  -1   7   66.03   13.30   3
  21  -1   7   -6.15    6.37   3
  21   1   7   -0.58    5.08   3
  23   1   7   -1.55    4.57   3
  23  -1   7   11.94    9.60   3
  25  -1   7   16.79   10.14   3
  25   1   7   -1.14    6.29   3
  28   2  -7   38.62   14.31   3
  28  -2  -7   13.44   10.65   3
  26  -2  -7   37.59   13.00   3
  26   2  -7   19.00   10.36   3
  24  -2  -7   -3.87    6.01   3
  24   2  -7   -3.93    7.13   3
 -22  -2   7   13.98    8.04   1
  22  -2  -7   14.34    8.80   3
  22   2  -7    8.27    8.36   3
 -20  -2   7  183.89   18.35   1
  20  -2  -7  197.87   21.97   3
  20  -2  -7  181.67   17.15   2
  20   2  -7  178.79   21.14   3
  18  -2  -7  346.71   24.24   3
  18   2  -7  322.62   23.31   3
 -18   2   7  348.85   17.70   1
  18  -2  -7  336.71   20.27   2
 -18  -2   7  344.08   21.26   1
 -16  -2   7    7.28    5.61   1
  16  -2  -7   23.31    6.61   2
 -16   2   7   22.88    5.34   1
  16   2  -7   11.92    6.95   3
 -14  -2   7   61.30    9.59   1
  14  -2  -7   68.95    9.38   2
  14   2  -7   67.51   10.99   3
  14   2  -7   65.70    5.10   2
 -14   2   7   68.47    7.74   1
 -14   2   7   62.85   10.56   3
 -12  -2   7  451.49   21.81   1
  12   2  -7  405.38   15.50   2
 -12   2   7  422.56   18.40   1
  12   2  -7  401.68   22.09   3
 -12   2   7  416.44   22.47   3
  12  -2  -7  452.68   21.18   2
 -10   2   7  164.92    9.79   1
 -10  -2   7  146.65    7.46   2
  10   2  -7  149.02   11.65   3
 -10   2   7  152.38   12.16   3
  10  -2  -7  139.55   10.99   2
  -8   2   7  447.56   18.49   1
  -8   2   7  435.57   20.12   2
  -8  -2   7  431.45   16.44   2
   8   2  -7  464.70   19.99   3
  -8  -2   7  435.41   20.51   1
  -6  -2   7  868.55   32.84   1
  -4   2   7  118.13    8.49   3
   4   2  -7  105.83    6.68   3
  -4   2   7   99.95    9.39   2
  -4  -2   7   90.92    9.16   1
  -4  -2   7  116.84    7.80   2
   4  -2  -7  117.18    8.35   1
   2  -2  -7   12.12    3.78   1
  -2  -2   7   12.86    3.93   2
  -2   2   7   20.25    4.19   3
  -2  -2   7   13.07    4.07   1
   2   2  -7   17.05    2.43   3
  -2   2   7    9.61    3.81   2
   0   2   7    6.28    3.60   2
   0   2   7    6.78    3.57   3
   0  -2   7    4.16    3.50   2
   0  -2   7    5.05    3.00   1
   0   2  -7    8.33    1.70   3
   0  -2  -7    5.51    3.20   1
   2   2   7 2581.04   84.73   2
   2   2   7 2649.67   84.08   3
   2  -2   7 2664.71   82.03   1
   2  -2   7 2690.16   85.57   2
  -2  -2  -7 2640.17   83.59   1
  -2   2  -7 2674.47   80.82   3
   4  -2   7   33.21    6.37   2
   4   2   7   44.33    6.73   2
  -4  -2  -7   33.87    6.03   1
   4  -2   7   33.35    4.85   3
   4   2   7   44.77    6.88   3
   6   2   7   24.84    5.69   2
   6  -2   7   32.94    6.75   2
  -6   2  -7   28.98    4.41   1
  -6  -2  -7   22.37    5.47   1
   6   2   7   22.15    5.92   3
   6  -2   7   24.66    5.02   3
   8  -2   7   15.87    5.71   2
  -8  -2  -7    9.74    4.77   1
   8   2   7    7.83    4.40   2
  -8   2  -7   11.99    3.39   1
   8   2   7   15.74    5.46   3
   8  -2   7   13.07    4.97   3
  10   2   7  232.22   14.66   2
  10   2   7  208.32   16.18   3
 -10   2  -7  208.50   11.38   1
  10  -2   7  228.33   16.10   2
  10  -2   7  237.63   15.70   3
 -10  -2  -7  208.93   14.59   1
  12   2   7   98.66   11.50   2
 -12   2  -7   99.54    8.84   1
  12   2   7  132.45   15.56   3
  12  -2   7   95.39   12.87   2
 -12  -2  -7  112.05   12.30   1
  12  -2   7  127.26   14.56   3
 -14  -2  -7   93.83   11.97   1
  14   2   7  125.95   13.14   2
  14   2   7   91.93   13.29   3
  14  -2   7   98.97   13.59   2
  14  -2   7  100.60   13.90   3
  16  -2   7    9.02    6.47   3
  16   2   7    2.08    3.92   3
  16  -2   7   -1.70    5.85   2
  16   2   7    6.35    5.58   2
 -16  -2  -7   11.29    6.09   1
  18  -2   7    4.36    6.72   3
 -18  -2  -7   12.61    6.46   1
  18  -2   7    5.35    7.29   2
  18   2   7   -4.36    3.43   3
  20  -2   7    3.16    6.98   3
  20  -2   7   11.47    8.95   2
  20   2   7   13.00    8.06   3
  22  -2   7   74.95   16.12   3
  22   2   7   56.51   13.82   3
  24   2   7   13.46   10.50   3
  24  -2   7   13.95   10.31   3
  26   2   7    5.95    9.66   3
  26  -2   7   -2.38    8.86   3
  29   3  -7   12.32   11.14   3
  29  -3  -7    0.35    9.45   3
  27   3  -7   15.28   10.82   3
  27  -3  -7    5.24    8.45   3
  25  -3  -7    3.10    7.49   3
  25   3  -7    7.44    8.55   3
  23   3  -7   18.09   10.07   3
  23  -3  -7   19.22    9.35   3
 -23  -3   7   19.03    9.10   1
  21  -3  -7   39.86   11.06   3
  21  -3  -7   34.88    9.42   2
 -21  -3   7   51.09   11.28   1
  21   3  -7   41.83   11.41   3
  19  -3  -7    0.69    4.88   2
  19   3  -7    2.22    6.42   3
 -19  -3   7   -2.98    5.62   1
 -17  -3   7   65.59   11.25   1
 -17   3   7   98.68   14.87   3
  17   3  -7  100.49   14.96   3
  17  -3  -7   88.68   12.21   2
 -15   3   7  152.06   10.09   1
  15  -3  -7  145.38   14.75   2
  15   3  -7  136.59   15.78   3
 -15  -3   7  143.08   14.95   1
 -15   3   7  109.99   14.50   3
  13  -3  -7  116.46   12.66   2
  13   3  -7  111.19   13.31   3
 -13   3   7  117.31    8.57   1
 -13   3   7  116.50   13.91   3
 -13  -3   7  111.62   12.73   1
 -11   3   7    2.56    4.42   3
  11   3  -7    7.24    4.50   3
 -11   3   7    6.92    3.29   1
  11  -3  -7    7.81    4.84   2
 -11  -3   7    7.17    4.39   1
  -9  -3   7    9.07    4.70   1
   9  -3  -7    9.68    4.75   2
   9  -3  -7    5.85    3.09   1
  -9  -3   7    4.92    2.14   2
   9   3  -7    8.89    4.43   3
  -9   3   7   11.67    5.20   3
   7   3  -7    0.34    3.22   3
  -7  -3   7   -1.25    3.30   1
  -7   3   7    4.38    3.59   2
   7  -3  -7   -4.15    2.16   1
  -7   3   7    5.93    3.56   3
  -7  -3   7   -2.04    2.07   2
  -5  -3   7   41.92    6.84   1
   5  -3  -7   45.56    5.95   1
   5   3  -7   47.67    5.83   3
  -5  -3   7   48.67    5.61   2
  -5   3   7   47.91    7.26   2
  -3  -3   7   12.67    4.34   1
  -3   3   7    5.48    3.32   3
  -3   3   7   13.69    4.57   2
  -3  -3   7    9.50    3.78   2
   3  -3  -7   10.23    3.71   1
   3   3  -7   16.66    3.40   3
   1   3  -7   45.44    4.47   3
  -1  -3   7   39.60    6.06   1
  -1   3   7   36.23    6.27   2
   1  -3  -7   43.16    6.22   1
  -1  -3   7   43.48    6.39   2
  -1   3   7   47.94    6.75   3
   1  -3   7  454.24   20.29   2
  -1  -3  -7  449.40   20.02   1
   1   3   7  419.87   19.76   3
  -1   3  -7  444.03   16.41   3
   1   3   7  441.13   19.94   2
   1  -3   7  428.34   18.53   1
   3  -3   7  191.79   12.71   2
   3  -3   7  218.42   11.01   1
  -3  -3  -7  217.27   13.26   1
   3   3   7  178.48   12.16   2
  -3   3  -7  197.50   10.23   3
   3   3   7  207.86   12.95   3
  -5  -3  -7  438.98   20.66   1
  -5   3  -7  398.64   18.18   3
   5   3   7  388.33   19.14   2
   5   3   7  426.78   20.83   3
   5  -3   7  426.93   21.34   2
   5  -3   7  419.78   17.04   1
   7   3   7   56.84    8.51   3
  -7   3  -7   40.12    4.97   1
  -7  -3  -7   13.62    4.49   1
   7  -3   7   40.02    7.72   2
  -7   3  -7   33.68    6.47   3
   7   3   7   34.62    6.14   2
   9   3   7    0.33    2.95   3
   9  -3   7   -3.93    3.96   2
   9   3   7    1.64    3.87   2
  -9   3  -7    1.61    2.38   1
  -9  -3  -7    0.15    3.57   1
   9  -3   7    2.21    3.78   3
 -11  -3  -7  163.75   15.46   1
  11  -3   7  171.75   16.17   3
 -11   3  -7  166.86    9.15   1
  11   3   7  158.23   12.65   2
  11  -3   7  170.78   17.03   2
 -13  -3  -7   76.03   10.95   1
  13  -3   7   72.33   11.83   3
  13  -3   7   76.94   12.53   2
  13   3   7   72.01    9.87   2
  15   3   7   82.94   10.75   2
  15   3   7   75.95   13.60   3
 -15  -3  -7   77.25   12.06   1
  15  -3   7   78.03   12.73   2
  15  -3   7   59.92   11.65   3
  17   3   7  132.13   18.42   3
  17  -3   7  118.31   16.45   2
 -17  -3  -7   83.70   13.03   1
  17  -3   7   96.91   15.27   3
 -19  -3  -7   11.28    7.63   1
  19  -3   7    3.01    6.99   3
  19  -3   7    6.10    7.40   2
  19   3   7   -9.05    5.23   3
  21  -3   7   -0.28    8.41   2
  21   3   7    9.65    8.95   3
  21  -3   7    8.14    8.67   3
 -21  -3  -7    7.84    7.56   1
  23   3   7    0.98    8.83   3
  23  -3   7   14.38    9.95   3
  25   3   7    6.04   10.18   3
  25  -3   7    2.43    9.65   3
  28   4  -7  164.82   25.71   3
  28  -4  -7  163.25   24.46   3
  26  -4  -7   48.74   14.10   3
 -26  -4   7   46.91   12.51   1
  26   4  -7   54.27   14.87   3
 -24  -4   7   75.58   14.42   1
  24  -4  -7   49.00   13.22   3
  24   4  -7   48.54   14.03   3
  22  -4  -7    1.75    5.98   3
  22   4  -7   -7.32    6.27   3
  22  -4  -7   -0.21    6.00   2
 -22  -4   7    1.92    7.22   1
 -20   4   7   11.09    8.09   3
  20  -4  -7   16.16    7.59   2
 -20  -4   7   26.11    8.44   1
  20   4  -7    9.87    8.61   3
 -18  -4   7   28.24    8.73   1
 -18   4   7   21.30    8.93   3
  18   4  -7   32.50    9.75   3
  18  -4  -7   30.06    8.59   2
 -16   4   7  236.56   19.32   3
  16  -4  -7  224.02   17.15   2
 -16  -4   7  192.90   19.10   1
  16   4  -7  228.11   21.80   3
  14   4  -7    3.27    5.58   3
  14  -4  -7   -0.23    2.85   1
  14  -4  -7    0.16    4.69   2
 -14  -4   7    1.13    2.62   1
 -14   4   7    1.93    5.16   3
  12   4  -7    4.24    4.90   3
  12  -4  -7    0.86    4.71   2
  12  -4  -7   -3.08    2.50   1
 -12  -4   7   -0.26    4.13   1
 -12   4   7    1.51    4.73   3
 -10  -4   7   96.34    5.17   2
  10  -4  -7   86.94   10.99   2
  10   4  -7  107.17   11.99   3
  10  -4  -7   99.62    7.92   1
 -10   4   7  101.99   12.37   3
 -10  -4   7  105.52   12.46   1
  -8  -4   7  396.55   15.49   2
   8  -4  -7  395.03   20.83   2
  -8  -4   7  390.16   20.84   1
   8   4  -7  389.57   19.78   3
  -8   4   7  404.62   21.00   3
   8  -4  -7  409.10   17.38   1
   6   4  -7  601.78   24.29   3
   6  -4  -7  537.74   22.51   1
  -6   4   7  559.72   25.52   2
  -6  -4   7  586.70   25.93   1
  -6   4   7  579.65   25.77   3
  -6  -4   7  552.97   21.60   2
  -4  -4   7  976.85   33.95   2
   4  -4  -7  953.38   34.40   1
  -4   4   7  964.43   36.96   2
  -4  -4   7  947.51   36.27   1
  -4   4   7  918.96   36.46   3
   4   4  -7  923.25   33.66   3
  -2   4   7    8.01    4.02   2
  -2  -4   7    8.66    3.64   2
  -2  -4   7   12.69    4.69   1
  -2   4   7    5.11    3.72   3
   2  -4  -7    6.03    3.73   1
   2   4  -7    5.15    3.22   3
   0   4   7 2450.71   80.97   2
   0  -4   7 2409.80   78.71   1
   0  -4  -7 2529.94   80.15   1
   0  -4   7 2472.36   80.61   2
   0   4  -7 2461.52   77.16   3
   2   4   7  295.82   16.13   2
  -2  -4  -7  314.53   16.97   1
   2  -4   7  326.49   15.34   1
  -2   4  -7  294.96   14.05   3
   2  -4   7  327.71   17.53   2
   4   4   7  463.78   21.44   2
  -4   4  -7  472.38   20.01   3
   4  -4   7  479.34   19.07   1
  -4  -4  -7  463.87   22.44   1
   6   4   7   52.11    8.97   3
   6  -4   7   85.44   10.95   2
  -6   4  -7   69.74    8.48   3
   6  -4   7   88.70    7.44   1
   6   4   7   74.34    8.94   2
  -6  -4  -7   76.36   10.33   1
   8   4   7  155.85   11.29   2
   8   4   7  141.17   15.04   3
  -8   4  -7  143.26   11.77   3
   8  -4   7  117.67   13.75   2
  -8  -4  -7  152.37   14.58   1
  -8   4  -7  129.33    7.94   1
 -10   4  -7   71.75    5.76   1
  10   4   7   81.68    9.77   2
 -10   4  -7   76.26   10.66   3
  10  -4   7   69.61   11.76   2
  10   4   7   77.97   12.52   3
 -12  -4  -7   16.85    7.36   1
  12  -4   7   35.45    8.67   3
  12   4   7   15.52    8.04   3
  12   4   7   24.79    6.12   2
  12  -4   7   17.77    7.44   2
  14   4   7   19.55    8.51   3
  14  -4   7   10.29    6.80   3
 -14  -4  -7    5.46    6.40   1
  14  -4   7   18.76    8.12   2
  14   4   7   13.73    5.69   2
  16  -4   7   30.49   10.10   2
  16   4   7   27.76   10.11   3
 -16  -4  -7   16.94    7.49   1
  16  -4   7   30.27    9.64   3
  18  -4   7  177.20   20.95   2
 -18  -4  -7  119.18   16.00   1
  18  -4   7  142.15   19.09   3
  18   4   7  158.16   20.64   3
  20  -4   7  350.17   27.34   2
  20   4   7  347.20   28.45   3
 -20  -4  -7  396.41   26.25   1
  22  -4   7   65.12   15.52   3
 -22  -4  -7   61.59   13.36   1
  22   4   7   72.94   16.06   3
  22  -4   7   89.27   17.35   2
  24  -4   7   14.75   10.50   3
  24   4   7   25.40   12.29   3
  27   5  -7   44.74   15.24   3
 -27  -5   7   35.41   12.96   1
  27  -5  -7   62.85   15.77   3
  25  -5  -7   73.33   15.92   3
  25   5  -7   75.56   17.21   3
 -25  -5   7   67.43   14.40   1
  23  -5  -7   -1.54    6.80   2
  23   5  -7   -2.19    7.82   3
 -23  -5   7    6.00    8.00   1
 -21  -5   7   29.89   10.64   1
  21  -5  -7   29.48    9.29   2
  21   5  -7   62.96   14.43   3
 -21   5   7   46.98   12.21   3
 -19   5   7   -0.02    6.88   3
  19   5  -7    1.15    6.70   3
 -19  -5   7    6.02    7.35   1
  19  -5  -7   10.89    7.36   2
  17   5  -7  209.05   21.81   3
 -17  -5   7  132.36   16.94   1
 -17   5   7  223.89   22.58   3
  17  -5  -7  278.53   20.11   2
  15  -5  -7  435.80   25.08   2
 -15   5   7  376.86   25.55   3
 -15  -5   7  415.40   25.58   1
  15   5  -7  428.16   26.06   3
  13   5  -7   -7.67    5.37   3
 -13   5   7   -4.19    4.62   3
 -13  -5   7    2.17    5.48   1
  13  -5  -7   -5.91    3.78   2
  13  -5  -7   -2.38    2.84   1
  11  -5  -7  340.27   15.03   1
 -11   5   7  326.07   20.92   3
  11   5  -7  273.75   19.49   3
  11  -5  -7  361.25   21.23   2
 -11  -5   7  331.61   20.58   1
  -9  -5   7   -2.27    3.83   1
   9   5  -7   -0.96    4.47   3
   9  -5  -7   -2.79    2.79   1
  -9   5   7   -2.05    3.70   3
   9  -5  -7   -5.64    3.45   2
  -9  -5   7    2.77    2.47   2
   7  -5  -7  815.70   30.55   1
  -7   5   7  815.80   35.04   3
   7   5  -7  851.05   33.50   3
  -7  -5   7  775.41   34.34   1
  -7  -5   7  795.10   29.06   2
   7  -5  -7  827.81   35.08   2
   5   5  -7  942.53   35.39   3
   5  -5  -7  955.83   34.66   1
  -5  -5   7  865.05   36.80   1
  -5   5   7 1003.05   38.41   3
  -5  -5   7  875.16   33.21   2
  -3   5   7  293.43   17.15   3
   3  -5  -7  273.35   15.14   1
  -3  -5   7  257.25   14.34   2
  -3   5   7  258.90   16.18   2
   3   5  -7  263.53   14.12   3
  -3  -5   7  249.05   15.50   1
   1   5  -7  510.93   22.16   3
   1  -5  -7  543.72   24.30   1
  -1  -5   7  561.67   24.31   2
  -1   5   7  577.38   25.40   2
  -1  -5   7  534.17   23.84   1
  -1   5   7  535.80   25.52   3
  -1   5  -7   81.82    8.23   3
   1   5   7   71.41    8.92   2
  -1  -5  -7   79.05    9.78   1
   1   5   7   67.76    9.73   3
   1  -5   7   66.08    8.39   1
  -3   5  -7  203.86   12.45   3
  -3  -5  -7  190.23   14.36   1
   3  -5   7  238.84   15.64   2
   3   5   7  219.60   14.13   2
   3  -5   7  212.42   12.65   1
   3   5   7  257.29   16.96   3
   5   5   7  491.61   22.89   2
  -5  -5  -7  500.38   25.07   1
   5   5   7  505.38   25.87   3
   5  -5   7  542.65   26.24   2
   5  -5   7  485.25   20.15   1
  -5   5  -7  472.37   22.07   3
  -7   5  -7  444.08   21.74   3
   7  -5   7  430.10   17.73   1
   7   5   7  446.59   21.16   2
   7  -5   7  433.31   24.47   2
  -7  -5  -7  417.88   23.13   1
   7   5   7  447.48   24.52   3
   9   5   7   80.45   12.71   3
  -9   5  -7   74.88    5.75   1
   9  -5   7   87.99   13.19   2
  -9   5  -7   71.08   10.31   3
  -9  -5  -7   46.56    9.47   1
   9   5   7   55.84    8.35   2
 -11  -5  -7   54.54   10.41   1
  11  -5   7   39.89   10.10   2
 -11   5  -7   34.08    8.67   3
  11   5   7   48.84   10.99   3
  11   5   7   42.30    7.46   2
  13  -5   7  213.72   21.52   2
 -13  -5  -7  148.83   17.05   1
  13   5   7  175.81   20.12   3
 -15  -5  -7    8.68    6.99   1
  15  -5   7    4.87    6.31   3
  15  -5   7   28.52    9.55   2
  15   5   7   21.75    9.59   3
 -17  -5  -7  146.49   18.23   1
  17   5   7  177.76   21.64   3
  17  -5   7  220.13   22.87   3
  17  -5   7  204.16   22.11   2
  19   5   7  447.61   31.78   3
  19  -5   7  450.85   31.08   2
 -19  -5  -7  455.50   28.87   1
  19  -5   7  450.35   30.86   3
  21  -5   7   99.73   18.32   2
  21  -5   7   91.78   17.29   3
  21   5   7   97.10   18.19   3
 -21  -5  -7  113.92   17.14   1
 -23  -5  -7   -1.72    8.54   1
  23  -5   7   12.54    9.89   3
  23   5   7    8.59   10.04   3
  23  -5   7    2.98    9.78   2
  26  -6  -7   15.80   11.25   3
 -26  -6   7   13.02   10.91   1
  26   6  -7   11.09   10.95   3
 -24  -6   7    5.21    9.08   1
  24   6  -7    7.59    9.21   3
  24  -6  -7   -1.32    6.90   2
  22   6  -7    8.37    9.98   3
 -22  -6   7   -2.22    7.27   1
 -22   6   7   -0.91    7.53   3
  22  -6  -7  -11.65    5.92   2
 -20   6   7   28.33   10.70   3
  20   6  -7   17.12    9.58   3
  20  -6  -7   23.63    9.29   2
 -20  -6   7   21.12    9.14   1
  18  -6  -7  130.67   17.25   2
 -18  -6   7   84.64   14.58   1
  18   6  -7   99.39   16.78   3
 -18   6   7  130.54   17.92   3
  16   6  -7  122.59   17.18   3
 -16  -6   7  124.49   17.00   1
  16  -6  -7  133.66   17.27   2
 -16   6   7  107.14   15.85   3
  14   6  -7  120.74   16.28   3
  14  -6  -7  152.63   17.71   2
 -14  -6   7  158.25   18.10   1
 -14   6   7  140.28   17.29   3
  12   6  -7   47.03   10.51   3
  12  -6  -7   46.53   10.32   2
 -12   6   7   36.05    9.54   3
  12  -6  -7   51.40    6.46   1
 -12  -6   7   33.57    9.11   1
 -10  -6   7  130.17   14.94   1
  10   6  -7  155.16   16.10   3
 -10   6   7  144.40   16.31   3
  10  -6  -7  124.97    9.61   1
 -10  -6   7  145.22    8.18   2
  10  -6  -7  117.60   14.56   2
  -8   6   7   74.62   11.09   3
  -8  -6   7   89.25    7.92   2
   8   6  -7   91.12   11.74   3
  -8  -6   7   76.22   11.44   1
   8  -6  -7   61.48   10.40   2
   8  -6  -7   89.00    9.09   1
   6  -6  -7   -3.16    3.56   2
  -6   6   7   -1.29    4.19   3
  -6  -6   7    0.01    3.15   2
   6   6  -7    1.45    4.69   3
  -6  -6   7   -1.32    4.19   1
   6  -6  -7    0.41    3.44   1
   4  -6  -7   23.47    6.78   2
  -4  -6   7   32.18    7.79   1
   4   6  -7   34.82    6.97   3
  -4   6   7   33.36    7.83   3
  -4  -6   7   37.35    6.45   2
   4  -6  -7   43.40    7.25   1
  -2   6   7   79.68   10.71   2
  -2  -6   7   76.55   10.05   1
  -2  -6   7   84.05   10.05   2
  -2   6   7   81.04   11.25   3
   2  -6  -7   90.77   10.63   1
   2   6  -7   74.44    9.05   3
   0   6   7   48.04    8.24   2
   0   6   7   73.54   11.09   3
   0  -6   7   60.75    8.69   1
   0   6  -7   64.13    8.33   3
   0  -6  -7   66.42    9.41   1
   0  -6   7   65.39    9.44   2
   2  -6   7   -0.13    2.14   2
  -2   6  -7    7.40    4.48   3
   2  -6   7   17.15    5.22   1
  -2  -6  -7   14.83    5.87   1
   2   6   7   12.04    5.47   2
   2   6   7   10.43    5.87   3
   4  -6   7   -1.12    3.16   1
  -4  -6  -7    0.04    4.80   1
   4   6   7   -1.92    3.61   2
   4   6   7   -2.09    4.87   3
  -4   6  -7   -1.26    3.54   3
   4  -6   7   -1.06    4.73   2
   6  -6   7  322.67   15.27   1
   6   6   7  309.75   17.64   2
  -6   6  -7  318.62   18.19   3
   6   6   7  306.46   21.11   3
   6  -6   7  316.23   20.67   2
  -6  -6  -7  304.54   19.68   1
   8   6   7   46.01   11.03   3
   8   6   7   44.62    7.77   2
  -8  -6  -7   46.15    9.94   1
   8  -6   7   52.72   10.96   2
  -8   6  -7   35.88    7.91   3
  10  -6   7  340.35   23.77   2
  10   6   7  370.47   25.18   3
 -10  -6  -7  360.97   23.15   1
 -10   6  -7  368.99   21.99   3
  10   6   7  364.65   19.38   2
 -12  -6  -7   53.38   11.69   1
  12  -6   7   43.06   11.59   2
 -12   6  -7   44.92   10.31   3
  12   6   7   55.01   12.32   3
 -14   6  -7    1.09    5.98   3
 -14  -6  -7   -1.83    4.68   1
  14  -6   7   -2.07    6.02   2
  14   6   7   -0.54    6.82   3
  16  -6   7   -0.61    7.43   2
  16  -6   7   15.28    7.50   3
 -16  -6  -7   11.23    8.07   1
  16   6   7    8.58    8.13   3
  18  -6   7   36.54   10.86   3
 -18  -6  -7   55.59   12.86   1
  18  -6   7   40.19   11.94   2
  18   6   7   47.13   13.37   3
  20  -6   7   13.05    9.60   3
  20  -6   7   11.50    9.25   2
  20   6   7   -2.47    8.21   3
 -20  -6  -7   15.55   10.08   1
 -22  -6  -7   -4.49    8.80   1
  22   6   7    9.32    9.77   3
  22  -6   7   -0.79    8.51   3
  22  -6   7    2.70    9.67   2
  24  -6   7    8.34   11.30   2
  24   6   7   27.37   13.05   3
  24  -6   7   19.11   11.35   3
 -24  -6  -7   16.39   11.26   1
 -25  -7   7  100.93   18.67   1
  25   7  -7  104.10   20.40   3
  25  -7  -7   82.07   15.82   2
  23  -7  -7    1.28    7.94   2
  23   7  -7    4.03    8.79   3
 -23   7   7   -9.92    6.71   3
 -23  -7   7    9.27    8.98   1
 -21   7   7    2.21    7.61   3
  21  -7  -7   -1.75    6.49   2
 -21  -7   7   -1.17    4.99   1
  21   7  -7   -0.18    8.16   3
 -19  -7   7   51.09   13.42   1
 -19   7   7   74.49   14.93   3
  19   7  -7   59.16   14.71   3
  19  -7  -7   73.48   14.00   2
  17  -7  -7  379.42   26.45   2
 -17  -7   7  327.32   24.89   1
  17   7  -7  342.05   26.30   3
 -17   7   7  391.75   27.70   3
 -15  -7   7  303.20   22.91   1
  15  -7  -7  305.13   22.90   2
 -15   7   7  349.38   24.75   3
  15   7  -7  352.56   24.88   3
  13  -7  -7   27.05    9.02   2
 -13  -7   7   25.31    8.99   1
 -13   7   7   15.52    7.97   3
  13   7  -7   12.37    7.85   3
 -11   7   7  138.81   16.70   3
  11  -7  -7  147.55   17.39   2
 -11  -7   7  120.97   15.65   1
  11   7  -7  158.91   17.60   3
  -9   7   7  335.95   22.48   3
  -9  -7   7  333.72   22.19   1
   9   7  -7  339.91   22.03   3
  -9  -7   7  311.96   15.32   2
   9  -7  -7  328.46   22.15   2
   9  -7  -7  320.08   16.69   1
  -7  -7   7  580.95   29.27   1
   7  -7  -7  579.27   25.15   1
   7   7  -7  560.39   28.39   3
  -7   7   7  544.98   29.61   3
   7  -7  -7  554.99   29.63   2
  -7  -7   7  615.25   24.46   2
  -5  -7   7  595.72   26.07   2
   5  -7  -7  614.72   26.54   1
   5   7  -7  547.83   27.53   3
  -5  -7   7  567.50   28.74   1
  -5   7   7  594.91   30.22   3
   5  -7  -7  638.00   30.39   2
  -3  -7   7    2.95    4.10   2
   3  -7  -7    2.55    4.68   1
  -3   7   7    4.65    5.68   3
   3   7  -7    0.30    4.50   3
  -3  -7   7    7.93    5.68   1
   3  -7  -7    5.59    4.87   2
  -1  -7   7  253.91   16.61   1
   1   7  -7  221.33   15.02   3
  -1   7   7  220.78   17.38   3
   1  -7  -7  206.90   15.09   1
  -1  -7   7  236.02   16.16   2
   1  -7   7  130.02   14.02   2
  -1   7  -7  130.37   12.92   3
   1  -7   7  167.31   14.69   1
   1   7   7  154.72   15.16   2
  -1  -7  -7  116.11   13.14   1
   1   7   7  119.85   14.55   3
  -3   7  -7  173.63   13.30   3
   3   7   7  177.97   18.51   3
  -3  -7  -7  131.55   14.66   1
   3  -7   7  191.66   13.29   1
   3   7   7  160.61   13.47   2
   3  -7   7  155.95   16.03   2
  -5  -7  -7  720.27   34.45   1
   5   7   7  729.44   32.38   2
   5   7   7  813.76   37.92   3
  -5   7  -7  775.49   33.16   3
   5  -7   7  718.90   29.72   1
   5  -7   7  795.70   36.98   2
  -7   7  -7   14.31    6.48   3
   7  -7   7   16.02    7.54   2
   7   7   7   22.53    6.43   2
   7   7   7   13.55    7.97   3
  -7  -7  -7    3.45    5.97   1
   9  -7   7  181.68   19.83   2
   9   7   7  162.70   13.27   2
  -9  -7  -7  152.96   17.65   1
   9   7   7  166.13   20.04   3
  -9   7  -7  130.99   14.98   3
  11   7   7  290.59   27.17   3
  11  -7   7  268.83   21.94   2
 -11   7  -7  257.98   19.02   3
 -11  -7  -7  254.63   20.85   1
 -13   7  -7  231.67   19.30   3
 -13  -7  -7  205.57   22.30   1
  13   7   7  242.04   25.20   3
  13  -7   7  292.04   27.34   2
 -15   7  -7   51.87   11.96   3
 -15  -7  -7   44.59   11.65   1
  15  -7   7   92.73   16.32   2
  15   7   7   90.42   17.15   3
  17   7   7    1.72    8.55   3
  17  -7   7   -7.67    6.57   2
 -17  -7  -7   -0.36    4.69   1
  19  -7   7   30.87   11.80   2
  19  -7   7   18.93    9.84   3
  19   7   7   14.08    9.64   3
 -19  -7  -7   49.60   13.79   1
  21  -7   7   54.96   15.38   2
  21  -7   7   60.44   14.61   3
 -21  -7  -7   48.87   13.47   1
  21   7   7   63.51   16.02   3
  23  -7   7    9.32   10.98   2
 -23  -7  -7   15.00   11.21   1
  23   7   7    2.37   10.22   3
  23  -7   7   23.26   11.73   3
  24  -8  -7   25.34   11.18   2
  24   8  -7   12.28   12.49   3
 -24   8   7   29.64   12.69   3
 -24  -8   7   31.77   13.62   1
  22   8  -7    0.89    9.60   3
 -22  -8   7    0.91    8.12   1
  22  -8  -7   -3.27    6.39   2
 -22   8   7    5.48    8.84   3
 -20   8   7   20.75   10.64   3
  20   8  -7   14.99   10.98   3
 -20  -8   7   21.51   10.50   1
  20  -8  -7   13.51    9.30   2
 -18   8   7   -6.03    6.31   3
 -18  -8   7   -4.31    7.22   1
  18   8  -7   -0.58    7.79   3
  18  -8  -7    1.87    7.28   2
 -16  -8   7   15.22    8.83   1
  16  -8  -7   20.45    9.66   2
 -16   8   7   21.08    9.78   3
  16   8  -7   10.66    9.34   3
  14  -8  -7    5.74    7.03   2
  14   8  -7    2.52    7.35   3
 -14  -8   7    1.52    6.49   1
 -14   8   7    3.67    6.39   3
 -12  -8   7   34.40   10.10   1
 -12   8   7   33.89   10.24   3
  12   8  -7   36.08   10.06   3
  12  -8  -7   29.58    9.88   2
  10   8  -7   50.28   11.64   3
  10  -8  -7   41.16   10.40   2
 -10   8   7   69.88   12.79   3
 -10  -8   7   53.04   11.49   1
   8  -8  -7   18.74    6.03   1
   8  -8  -7   19.82    7.51   2
   8   8  -7   26.96    8.56   3
  -8  -8   7   18.66    5.51   2
  -8   8   7   13.70    7.60   3
  -8  -8   7   10.69    7.27   1
   6  -8  -7    3.97    6.27   2
   6   8  -7    0.56    5.29   3
  -6   8   7   -0.93    5.38   3
   6  -8  -7    7.31    5.07   1
  -6  -8   7    1.01    4.19   2
  -6  -8   7    0.71    5.49   1
  -4  -8   7   29.48    7.24   2
  -4  -8   7   15.67    7.02   1
   4  -8  -7   15.24    6.65   2
   4  -8  -7   10.29    5.68   1
  -4   8   7   12.50    7.52   3
   4   8  -7   10.93    6.54   3
  -2  -8   7   78.13   11.22   2
  -2   8   7  122.52   15.55   3
  -2  -8   7  108.70   13.46   1
   2  -8  -7   98.54   12.36   1
   2   8  -7   99.38   12.61   3
   2  -8  -7   74.97   11.64   2
   0   8  -7   35.88    8.05   3
   0   8   7   26.46    8.83   3
   0  -8  -7   32.64    8.00   2
   0  -8  -7   20.32    7.22   1
   0  -8   7   20.49    7.40   1
   0  -8   7   22.72    7.42   2
   2  -8   7  403.98   24.66   2
  -2  -8  -7  409.06   23.68   1
  -2   8  -7  385.32   22.02   3
   2   8   7  409.11   25.82   3
   2  -8   7  430.99   22.35   1
  -4   8  -7    2.94    5.22   3
  -4  -8  -7   -0.36    5.27   1
   4  -8   7   -0.77    4.60   1
   4   8   7   -4.71    5.53   3
   4  -8   7    8.07    6.40   2
   6   8   7   96.43   11.94   2
   6   8   7   68.88   14.13   3
  -6   8  -7   81.27   12.06   3
  -6  -8  -7   68.23   12.27   1
   6  -8   7   73.59   12.71   2
   8   8   7    1.55    7.35   3
   8   8   7   -3.82    4.21   2
  -8   8  -7   -3.33    4.89   3
  -8  -8  -7   -9.98    4.76   1
   8  -8   7   -4.63    5.79   2
 -10   8  -7   17.47    7.22   3
  10  -8   7    8.07    7.15   2
 -10  -8  -7   -1.77    5.99   1
  10   8   7    3.08    7.33   3
 -12  -8  -7   30.20    9.60   1
 -12   8  -7   17.43    8.07   3
  12   8   7   13.37    9.82   3
  12  -8   7   11.21    8.13   2
  14  -8   7    1.00    7.49   2
 -14  -8  -7    0.94    6.24   1
 -14   8  -7    4.68    6.92   3
  14   8   7   -2.39    7.26   3
  16   8   7   -0.51    8.14   3
 -16  -8  -7   -3.65    6.47   1
 -16   8  -7    7.64    7.36   3
  16  -8   7    3.57    8.28   2
  18   8   7   -1.79    8.21   3
 -18  -8  -7    5.12    8.22   1
  18  -8   7   -3.27    8.04   2
  20  -8   7    3.63    8.29   3
  20  -8   7    5.84    9.06   2
 -20  -8  -7    2.62    8.94   1
  20   8   7  -12.29    7.41   3
  22  -8   7   68.86   15.95   3
  22  -8   7   57.19   16.59   2
  22   8   7   24.95   13.32   3
 -22  -8  -7   34.00   13.46   1
 -23   9   7  -14.55    7.46   3
  23  -9  -7   -7.20    7.99   2
  23   9  -7    1.65   10.77   3
 -23  -9   7   -6.45    8.45   1
 -21  -9   7   51.47   14.06   1
 -21   9   7   56.81   15.64   3
  21   9  -7   83.98   18.86   3
  21  -9  -7   53.37   14.00   2
  19   9  -7   59.44   16.14   3
 -19   9   7   75.54   16.16   3
  19  -9  -7   87.52   16.59   2
 -19  -9   7   74.65   15.21   1
  17   9  -7  293.70   29.37   3
 -17  -9   7  237.46   25.82   1
 -17   9   7  234.11   25.71   3
  17  -9  -7  232.02   25.80   2
 -15  -9   7   -1.76    7.05   1
 -15   9   7   26.54   10.24   3
  15  -9  -7   11.79    7.68   2
  15   9  -7   26.95   10.74   3
 -13   9   7   -3.78    5.69   3
 -13  -9   7   -1.93    6.16   1
  13  -9  -7   -3.92    6.38   2
  13   9  -7    6.10    7.86   3
 -11   9   7    9.86    7.71   3
 -11  -9   7  -10.25    4.92   1
  11  -9  -7    9.87    7.80   2
  11   9  -7   -1.69    7.19   3
  -9   9   7    0.85    5.96   3
   9   9  -7    1.95    7.04   3
  -9  -9   7    0.17    6.07   1
   9  -9  -7    3.43    6.79   2
  -7   9   7   93.69   14.99   3
  -7  -9   7  105.70   15.24   1
  -7  -9   7  122.15   12.52   2
   7  -9  -7  108.29   15.66   2
   7   9  -7   86.73   13.63   3
   7  -9  -7  106.86   12.40   1
   5  -9  -7  307.23   19.31   1
  -5  -9   7  326.16   22.03   1
  -5  -9   7  329.15   19.53   2
  -5   9   7  271.39   21.76   3
   5  -9  -7  305.64   22.64   2
   5   9  -7  327.72   21.44   3
   3  -9  -7   11.32    6.84   1
  -3   9   7    6.90    7.35   3
   3  -9  -7   -2.40    3.40   2
   3   9  -7   13.06    7.29   3
  -3  -9   7    6.36    5.53   2
  -3  -9   7    3.68    5.80   1
   1  -9  -7  400.49   24.69   2
  -1  -9   7  442.32   25.25   2
  -1  -9   7  414.56   24.49   1
   1   9  -7  429.67   24.60   3
   1  -9  -7  394.17   23.99   1
  -1  -9  -7  224.36   18.31   2
  -1  -9  -7  273.56   19.44   1
  -1   9  -7  262.76   18.67   3
   1  -9   7  230.89   17.59   1
   1  -9   7  263.93   19.78   2
   1   9   7  256.55   21.03   3
  -3  -9  -7  532.82   29.73   1
   3  -9   7  574.15   27.04   1
  -3  -9  -7  566.80   28.90   2
  -3   9  -7  542.22   28.45   3
   3  -9   7  551.94   30.62   2
   3   9   7  518.73   31.62   3
  -5  -9  -7   55.12   11.57   1
  -5  -9  -7   75.98   11.54   2
  -5   9  -7   43.07   10.15   3
   5   9   7   55.98   12.28   3
   5  -9   7   59.72   12.57   2
  -7   9  -7   54.95   10.99   3
  -7  -9  -7   74.41   13.56   1
   7   9   7   64.02   13.91   3
  -7  -9  -7   70.86   11.06   2
   7  -9   7   76.19   13.63   2
  -9  -9  -7  295.59   22.71   1
  -9   9  -7  249.51   19.89   3
   9   9   7  260.83   27.29   3
   9  -9   7  293.48   23.68   2
 -11   9  -7   82.18   13.56   3
  11   9   7   82.52   16.23   3
 -11  -9  -7   85.99   15.11   1
  11  -9   7   53.73   13.11   2
 -13   9  -7   47.38   11.51   3
 -13  -9  -7   49.65   13.00   1
  13  -9   7   44.67   12.51   2
  13   9   7   52.24   14.27   3
 -15   9  -7  117.67   17.25   3
  15   9   7   69.30   16.27   3
 -15  -9  -7   88.90   16.46   1
  15  -9   7  116.56   18.97   2
  17   9   7   34.18   13.85   3
 -17  -9  -7   38.96   12.78   1
  17  -9   7   26.45   12.76   2
 -17   9  -7   34.77   11.62   3
  19   9   7    9.65   11.32   3
  19  -9   7   25.47   12.82   2
 -19  -9  -7   11.64    9.97   1
  22 -10  -7   -3.59    8.08   2
  22  10  -7   -6.10   10.03   3
 -22 -10   7    0.87    9.55   1
 -22  10   7    2.93   10.10   3
 -20  10   7   45.24   14.12   3
  20  10  -7   72.47   17.52   3
  20 -10  -7   51.23   14.25   2
 -20 -10   7   44.59   13.71   1
 -18 -10   7   30.72   12.01   1
  18 -10  -7   17.70   10.72   2
 -18  10   7   44.99   13.57   3
  18  10  -7   52.73   15.82   3
 -16 -10   7   48.81   13.61   1
  16  10  -7   42.52   13.56   3
  16 -10  -7   63.13   14.45   2
 -16  10   7   63.46   15.01   3
  14 -10  -7   44.67   12.48   2
 -14  10   7   35.01   12.11   3
  14  10  -7   49.16   13.68   3
 -14 -10   7   27.48   10.42   1
 -12 -10   7   -0.18    7.17   1
  12  10  -7    7.26    8.52   3
  12 -10  -7   -2.63    5.94   2
 -12  10   7    4.49    7.22   3
 -10  10   7   -1.25    6.29   3
  10  10  -7    7.46    8.41   3
 -10 -10   7   -1.35    6.87   1
  10 -10  -7    6.42    7.61   2
  -8 -10   7   47.45   11.16   1
  -8  10   7   56.52   12.73   3
   8  10  -7   48.37   11.34   3
   8 -10  -7   88.96   15.06   2
   6  10  -7  210.10   21.07   3
   6 -10  -7  183.91   21.07   2
  -6 -10   7  230.36   22.79   1
  -6 -10   7  208.25   16.46   2
   6 -10  -7  238.57   17.65   1
  -6  10   7  181.11   20.91   3
   4 -10  -7   -7.78    4.58   1
  -4  10   7    8.14    6.79   3
  -4 -10   7   -4.69    4.98   1
   4  10  -7   -2.28    5.45   3
  -4 -10   7   -3.88    5.16   2
   4 -10  -7   -0.30    3.55   2
   2 -10  -7   11.48    6.89   1
   2  10  -7   18.18    7.74   3
   2 -10  -7   26.05    8.53   2
  -2 -10   7    5.22    6.23   2
  -2  10   7    8.43    7.91   3
  -2 -10   7    2.27    5.74   1
   0 -10  -7   31.52    9.16   1
   0  10   7   26.41    9.76   3
   0  10  -7   34.94    9.06   3
   0 -10  -7   46.80   10.89   2
   0 -10   7   73.35   11.98   1
   0 -10   7   53.37   11.32   2
   2 -10   7  135.06   15.54   1
  -2 -10  -7  127.68   16.07   2
  -2  10  -7  124.98   15.42   3
   2  10   7  115.72   16.88   3
  -2 -10  -7  130.70   16.32   1
   2 -10   7  121.28   16.47   2
   4  10   7   77.97   14.50   3
  -4 -10  -7   52.00   10.88   2
  -4  10  -7   70.83   12.31   3
  -4 -10  -7   45.37   11.73   1
   6  10   7   16.01    9.07   3
  -6 -10  -7   20.61    9.28   1
   6 -10   7   19.66    9.44   2
  -6  10  -7   26.69    9.09   3
  -6 -10  -7   29.16    8.64   2
  -8 -10  -7   16.50    8.85   1
   8  10   7   15.60    9.02   3
   8 -10   7   10.95    8.82   2
  -8  10  -7    2.93    6.42   3
 -10  10  -7  158.23   18.84   3
  10 -10   7  104.32   17.92   2
  10  10   7  147.22   21.95   3
 -10 -10  -7  122.34   18.06   1
 -12  10  -7  253.28   25.25   3
  12  10   7  234.49   27.55   3
  14  10   7   62.70   16.69   3
  14 -10   7   79.99   16.52   2
 -14 -10  -7  108.82   17.48   1
 -14  10  -7   88.71   15.77   3
  16  10   7    3.63    9.65   3
 -16  10  -7   13.88    9.54   3
  16 -10   7   -6.07    8.23   2
 -16 -10  -7    3.50    8.96   1
 -18 -10  -7   19.46   11.71   1
  18  10   7   19.08   11.93   3
  18 -10   7   12.24   10.53   2
 -18  10  -7   -1.37    9.19   3
 -19 -11   7    5.65   10.14   1
  19 -11  -7   12.15   10.60   2
  19  11  -7    8.86   12.29   3
 -19  11   7    5.82   10.30   3
 -17  11   7   -2.27    7.73   3
  17  11  -7  -10.01    8.86   3
 -17 -11   7    3.92    9.03   1
  17 -11  -7    7.60    9.87   2
 -15 -11   7   -1.72    7.83   1
  15 -11  -7    2.26    8.07   2
 -15  11   7    9.57    8.75   3
  15  11  -7   -0.76    8.94   3
  13 -11  -7   63.78   14.60   2
 -13  11   7   55.23   14.16   3
 -13 -11   7   64.23   14.68   1
  13  11  -7   53.52   13.84   3
 -11  11   7    8.25    8.14   3
  11  11  -7    0.94    8.27   3
 -11 -11   7   -1.16    7.09   1
  11 -11  -7   -2.71    7.67   2
   9 -11  -7   10.86    8.28   2
  -9 -11   7    3.25    7.01   1
   9  11  -7    3.56    7.60   3
  -9  11   7    0.65    6.81   3
   7 -11  -7   43.24   11.78   2
   7  11  -7   53.68   12.44   3
  -7 -11   7   48.05   11.72   1
  -7  11   7   60.04   13.48   3
  -5 -11   7   30.70   10.15   1
   5 -11  -7   27.48    8.71   1
   5  11  -7   23.37    9.22   3
   5 -11  -7   27.89    9.49   2
  -5  11   7    9.60    8.20   3
  -5 -11   7   25.05    8.89   2
   3 -11  -7   37.97    9.55   1
   3 -11  -7   22.47    9.39   2
  -3  11   7   45.61   12.51   3
   3  11  -7   28.27    9.48   3
  -3 -11   7   53.84   11.55   2
  -3 -11   7   67.51   12.77   1
   1 -11  -7  102.09   15.74   2
   1 -11  -7   60.27   11.84   1
   1  11  -7   75.40   13.22   3
  -1 -11   7   65.06   12.78   1
  -1 -11   7   58.51   12.21   2
  -1  11   7   69.64   14.42   3
  -1 -11  -7  127.33   17.09   1
   1 -11   7  126.55   17.68   2
  -1 -11  -7  134.81   17.51   2
  -1  11  -7  100.08   14.94   3
   1  11   7  119.09   18.39   3
   1 -11   7  142.18   16.71   1
  -3 -11  -7   55.29   11.65   2
   3  11   7   27.85   10.53   3
   3 -11   7   47.83   12.51   2
  -3  11  -7   60.79   12.36   3
  -3 -11  -7   57.05   12.62   1
  -5 -11  -7   22.69    9.32   1
   5  11   7   15.15    9.58   3
  -5  11  -7   15.94    8.22   3
  -5 -11  -7   47.91   11.20   2
  -7 -11  -7    0.51    7.70   1
   7 -11   7   -1.62    6.85   2
  -7  11  -7   -4.57    5.86   3
   7  11   7   12.51    9.50   3
   9 -11   7    3.33    7.86   2
   9  11   7    5.54    7.70   3
  -9 -11  -7   -3.60    6.87   1
  -9  11  -7   -6.20    6.43   3
  11  11   7    6.19    8.74   3
 -11  11  -7    8.70    7.70   3
 -11 -11  -7   -4.17    7.19   1
  11 -11   7    6.52    8.77   2
 -13 -11  -7   15.94   10.88   1
  13 -11   7   13.72    9.81   2
 -13  11  -7    0.03    8.20   3
  13  11   7   11.27   10.71   3
 -15  11  -7   -3.50    8.38   3
 -15 -11  -7    6.73    9.79   1
  15  11   7    7.47   10.80   3
  15 -11   7    2.58    9.00   2
  17 -11   7    5.47   10.44   2
  17  11   7   11.09   11.63   3
 -17 -11  -7   12.57   10.76   1
  18  12  -7   11.99   12.14   3
 -18 -12   7  -11.48    9.14   1
  18 -12  -7    0.21   10.16   2
 -18  12   7   13.97   11.23   3
 -16 -12   7   57.58   16.63   1
  16 -12  -7   44.54   13.64   2
 -16  12   7   35.18   13.33   3
  16  12  -7   83.53   19.06   3
  14 -12  -7   46.42   13.92   2
 -14 -12   7   20.50   11.48   1
 -14  12   7   43.12   13.50   3
  14  12  -7   79.82   17.79   3
 -12  12   7   46.01   13.57   3
  12  12  -7    7.93    9.97   3
 -12 -12   7   47.81   14.29   1
  12 -12  -7   19.88   10.65   2
 -10  12   7  213.69   25.70   3
  10  12  -7  235.72   25.77   3
 -10 -12   7  233.41   25.89   1
  10 -12  -7  230.20   26.39   2
  -8 -12   7   43.47   13.01   1
   8  12  -7   74.43   15.30   3
  -8  12   7   51.48   13.46   3
   8 -12  -7   48.93   13.17   2
   6  12  -7    1.21    7.41   3
  -6 -12   7   -3.11    6.88   1
   6 -12  -7   -9.25    6.81   2
  -6  12   7    4.24    7.63   3
  -4  12   7    8.13    8.13   3
   4 -12  -7   15.43    8.49   2
   4  12  -7   13.93    8.90   3
   4 -12  -7    4.48    7.01   1
  -4 -12   7   15.22    8.48   1
  -4 -12   7   -0.68    6.97   2
   2 -12  -7    6.74    8.04   2
  -2  12   7    9.87    8.26   3
  -2 -12   7   13.10    7.89   1
  -2 -12   7    1.93    7.13   2
   2 -12  -7    6.02    6.99   1
   2  12  -7    0.27    6.74   3
   0 -12  -7   -2.38    5.69   1
   0 -12  -7    2.32    7.59   2
   0 -12   7   -8.03    7.04   2
   0  12  -7    8.71    7.64   3
   0 -12   7    1.26    7.50   1
   0  12   7    5.31    7.91   3
  -2 -12  -7   55.27   12.87   1
   2  12   7   46.09   13.46   3
  -2 -12  -7   74.16   14.40   2
   2 -12   7   55.13   13.48   2
  -2  12  -7   63.05   12.76   3
  -4  12  -7   11.21    8.01   3
  -4 -12  -7   -2.95    6.81   2
   4 -12   7   24.64   10.96   2
  -4 -12  -7    4.91    8.17   1
   4  12   7   16.55    9.58   3
  -6  12  -7    4.34    7.33   3
   6 -12   7   14.20    8.80   2
  -6 -12  -7   -0.80    7.72   1
   6  12   7    9.67    9.64   3
   8 -12   7    7.52    9.52   2
  -8 -12  -7   -5.93    6.38   1
   8  12   7    0.63    9.17   3
  -8  12  -7    6.74    7.81   3
  10  12   7   11.54    9.34   3
  10 -12   7    0.75    8.23   2
 -10  12  -7   14.84    9.57   3
 -10 -12  -7    8.12    9.36   1
  12 -12   7   89.81   19.37   2
  12  12   7   52.99   16.18   3
 -12 -12  -7   43.62   14.49   1
  14  12   7   -4.09    9.96   3
  14 -12   7   -3.59    9.46   2
 -14 -12  -7   -9.10    7.91   1
  15 -13  -7   -2.46    7.86   2
  15  13  -7   -4.02   10.14   3
 -15  13   7    3.54   10.78   3
 -15 -13   7    6.93   10.58   1
  13  13  -7  -10.25    7.86   3
 -13 -13   7   -1.42    9.01   1
 -13  13   7    4.44    9.68   3
  13 -13  -7   -0.74    9.18   2
 -11 -13   7   -3.86    7.90   1
  11  13  -7   12.17   10.70   3
 -11  13   7    7.56    9.09   3
  11 -13  -7    1.47    8.53   2
  -9 -13   7   33.68   12.52   1
  -9  13   7   34.36   12.74   3
   9 -13  -7   65.36   15.43   2
   9  13  -7   35.94   12.65   3
   7 -13  -7   37.95   13.16   2
  -7 -13   7   27.31   11.40   1
   7  13  -7   30.95   11.76   3
  -7  13   7   20.23   10.63   3
  -5  13   7    1.32    7.41   3
   5 -13  -7    5.53    8.37   2
  -5 -13   7   15.57    9.51   1
   5  13  -7  -10.32    6.42   3
   3 -13  -7   -3.87    6.99   2
   3  13  -7    2.39    7.18   3
  -3  13   7   -3.48    6.63   3
  -3 -13   7   -5.03    6.92   1
  -1  13   7   -0.82    7.40   3
   1 -13  -7   -4.58    7.19   1
  -1 -13   7   -3.95    8.31   2
   1  13  -7   -1.39    6.98   3
   1 -13  -7    6.12    8.58   2
  -1  13  -7   68.32   14.00   3
  -1 -13  -7   87.61   16.19   2
  -1 -13  -7   71.82   14.53   1
   1  13   7   55.43   14.30   3
   1 -13   7   70.34   15.37   2
   3  13   7   39.87   13.47   3
   3 -13   7   31.12   12.21   2
  -3 -13  -7   38.55   12.08   2
  -3  13  -7   51.16   12.87   3
  -3 -13  -7   46.21   13.30   1
  -5 -13  -7    7.69    9.00   1
   5  13   7    6.37    8.94   3
  -5  13  -7    6.98    8.54   3
   5 -13   7    0.48    8.92   2
  -7 -13  -7   31.37   12.76   1
   7  13   7   28.65   12.66   3
   7 -13   7   21.06   11.09   2
   9  13   7    2.41    9.91   3
  -9 -13  -7    1.22    9.13   1
   9 -13   7    2.41    9.20   2
  11 -13   7   -8.56    8.33   2
 -11 -13  -7    1.01   10.19   1
  11  13   7    2.00   10.50   3
  10  14  -7    4.08   11.25   3
 -10 -14   7    7.86   11.31   1
  10 -14  -7   16.81   11.88   2
 -10  14   7    7.30   10.07   3
  -8  14   7   33.91   13.50   3
  -8 -14   7   50.19   14.28   1
   8  14  -7   22.86   11.77   3
   8 -14  -7   30.86   13.20   2
   6  14  -7   -4.20    8.20   3
  -6 -14   7    7.03    9.90   1
   6 -14  -7    3.12    8.00   2
  -6  14   7    6.48    9.48   3
  -4 -14   7   23.68   11.29   1
   4  14  -7   14.16    9.86   3
   4 -14  -7   36.79   12.88   2
  -4  14   7   19.07   10.85   3
   2  14  -7    6.50    9.02   3
  -2  14   7    3.96    8.80   3
   2 -14  -7    3.28    9.57   2
   0  14  -7   -2.03    7.82   3
   0 -14   7    1.77    9.45   2
   0  14   7    9.68    9.53   3
   0 -14  -7   -0.88    7.86   1
   0 -14  -7    6.59    9.20   2
   2 -14   7   -4.85    8.89   2
  -2 -14  -7   -5.16    7.75   1
   2  14   7  -11.02    7.50   3
  -4 -14  -7    4.49    8.54   1
   4  14   7   -0.60    8.34   3
   4 -14   7  -15.06    8.31   2
   6  14   7    4.11   10.15   3
   6 -14   7   -2.36   10.02   2
  -6 -14  -7  -15.04    7.65   1
   8 -14   7    0.34   10.15   2
  -8 -14  -7   -1.18    8.63   1
   8  14   7    0.68   10.44   3
  -1  15   7   10.92   10.10   3
  28   0  -8   -2.95    8.12   3
  26   0  -8    9.33    9.37   3
  24   0  -8  189.01   24.44   3
  22   0  -8   45.02   12.12   3
 -20   0   8   30.28    7.96   1
  20   0  -8   30.47   10.02   3
  18   0  -8  229.98   14.14   2
  18   0  -8  224.03   22.11   3
 -18   0   8  225.06   15.75   1
  16   0  -8 1070.22   39.39   2
 -16   0   8 1061.25   41.51   1
  16   0  -8 1099.59   46.61   3
  14   0  -8  103.15   13.22   3
 -14   0   8  115.63   11.71   1
  14   0  -8  109.34    9.98   2
 -12   0   8 2188.37   71.67   1
  12   0  -8 2160.23   70.08   2
  12   0  -8 2132.07   74.21   3
 -10   0   8   17.52    5.18   1
 -10   0   8   19.17    4.41   2
  10   0  -8   15.55    5.01   3
  -8   0   8   45.75    6.58   3
  -8   0   8   50.14    6.08   2
  -8   0   8   45.50    6.52   1
  -6   0   8  104.28    8.17   2
  -6   0   8   97.32    7.25   3
  -4   0   8  192.20   11.48   2
  -4   0   8  212.16    9.55   3
  -4   0   8  220.84   12.18   1
  -2   0   8  208.16   11.43   1
  -2   0   8  191.82    8.21   3
  -2   0   8  191.80   11.57   2
   0   0   8  101.25    9.47   2
   0   0   8   99.40    5.77   3
  -2   0  -8    0.53    2.45   1
   2   0   8    6.88    4.07   2
   2   0   8    9.44    2.87   3
   4   0   8  269.63   13.11   3
   4   0   8  269.96   15.29   2
  -4   0  -8  266.23   13.49   1
   6   0   8   -0.75    3.88   2
  -6   0  -8   11.97    3.99   1
   6   0   8    4.78    3.54   3
  -8   0  -8  628.88   25.06   1
   8   0   8  550.96   26.65   2
   8   0   8  615.28   26.25   3
 -10   0  -8    9.87    4.31   1
  10   0   8   16.47    6.22   2
  10   0   8   23.44    6.20   3
 -12   0  -8  271.22   15.80   1
  12   0   8  248.44   17.32   2
  12   0   8  264.62   18.34   3
  14   0   8  247.79   18.33   2
  14   0   8  231.95   18.25   3
 -14   0  -8  251.91   15.39   1
  16   0   8    2.08    6.26   2
  16   0   8   -2.55    5.41   3
 -16   0  -8    7.60    5.05   1
  18   0   8   28.74    9.65   3
  18   0   8   51.58   11.05   2
  20   0   8   48.57   12.25   3
  22   0   8   74.74   15.49   3
  24   0   8    8.80    8.95   3
  26   0   8    2.69    9.28   3
  29   1  -8   16.54   12.14   3
  29  -1  -8    6.36   10.32   3
  27   1  -8   15.63   10.85   3
  27  -1  -8   11.80   10.42   3
  25  -1  -8   23.73   11.14   3
  25   1  -8   36.19   12.21   3
  23   1  -8    1.11    6.49   3
  23  -1  -8   -0.13    7.07   3
 -21  -1   8   77.55   12.05   1
  21   1  -8   48.63   12.08   3
  21  -1  -8   68.72   14.09   3
[truncated: 2,122,469 more chars]
