# Supplementary material for: Crystal structure of (4,4′-bipyridyl-κN)bis­[N-(2-hydroxy­ethyl)-N-iso­propyl­dithio­carbamato-κ2 S,S′]zinc(II)–4,4′-bipyridyl (2/1) and its isostructural cadmium(II) analogue
Source: Acta Crystallogr E Crystallogr Commun. 2017 Oct 13;73(Pt 11):1642–6. doi: 10.1107/S2056989017014396 (PMC5683481; doi:10.1107/S2056989017014396)
Supplement: Supplementary file 2 [file e-73-01642-Isup2.hkl]

data_I                                                                          
_shelx_title ' Zn'                                                              
_shelx_refln_list_code          4                                               
_shelx_F_calc_maximum      834.65                                               
_exptl_crystal_F_000      2744.00                                               
_reflns_d_resolution_high  0.7494                                               
                                                                                
loop_                                                                           
 _space_group_symop_operation_xyz                                               
 'x, y, z'                                                                      
 '-x, y, -z+1/2'                                                                
 'x+1/2, y+1/2, z'                                                              
 '-x+1/2, y+1/2, -z+1/2'                                                        
 '-x, -y, -z'                                                                   
 'x, -y, z-1/2'                                                                 
 '-x+1/2, -y+1/2, -z'                                                           
 'x+1/2, -y+1/2, z-1/2'                                                         
                                                                                
_cell_length_a    22.4180                                                       
_cell_length_b    11.5007                                                       
_cell_length_c    25.0945                                                       
_cell_angle_alpha  90.000                                                       
_cell_angle_beta  105.503                                                       
_cell_angle_gamma  90.000                                                       
                                                                                
_shelx_F_squared_multiplier     1.000                                           
                                                                                
loop_                                                                           
 _refln_index_h                                                                 
 _refln_index_k                                                                 
 _refln_index_l                                                                 
 _refln_F_squared_calc                                                          
 _refln_F_squared_meas                                                          
 _refln_F_squared_sigma                                                         
 _refln_observed_status                                                         
   4   0   0       6968.34       6557.79       209.43 o                         
   6   0   0       2032.99       1721.23       153.25 o                         
   8   0   0       5538.25       4483.53       258.22 o                         
  10   0   0      21270.20      18448.15       914.84 o                         
  12   0   0        113.14        237.89       136.43 o                         
  14   0   0       2620.43       3033.24       286.38 o                         
  16   0   0       1627.25       2156.30       445.55 o                         
  18   0   0       7617.45       7779.40       511.17 o                         
  20   0   0      88750.80      90005.35      4032.32 o                         
  22   0   0      10685.33      10506.45      1422.28 o                         
  24   0   0       1006.51       1277.32       668.06 o                         
  26   0   0       1405.66        916.96       663.28 o                         
  28   0   0       1673.18       2166.93       886.88 o                         
   1   1   0      13560.99      13151.79       248.00 o                         
   3   1   0      52140.36      52263.91       855.59 o                         
   5   1   0      97734.00      96328.67      1245.79 o                         
   7   1   0        369.44        400.82        75.40 o                         
   9   1   0       3268.93       3109.37       166.61 o                         
  11   1   0       2914.94       3058.57       177.26 o                         
  13   1   0       4323.33       4272.11       222.28 o                         
  15   1   0       2219.78       2867.98       207.83 o                         
  17   1   0      24504.31      24682.27       570.30 o                         
  19   1   0       5485.43       5275.49       425.34 o                         
  21   1   0         38.79         88.73       305.12 o                         
  23   1   0        228.24       -226.11       427.37 o                         
  25   1   0       1494.14        688.55       428.81 o                         
  27   1   0        168.92          3.71       643.79 o                         
   0   2   0         85.52         24.66        59.53 o                         
   2   2   0      93915.25      92689.83      1193.46 o                         
   4   2   0      43397.03      43648.57       701.95 o                         
   6   2   0       7599.41       7546.71       245.03 o                         
   8   2   0      28296.00      27545.99       536.59 o                         
  10   2   0      71192.72      68694.32       995.57 o                         
  12   2   0      19123.34      17679.20       571.88 o                         
  14   2   0        182.19        294.86       106.99 o                         
  16   2   0       1386.03       1723.21       257.28 o                         
  18   2   0       5609.73       6887.57       505.52 o                         
  20   2   0       4486.49       5439.30       460.73 o                         
  22   2   0       7545.41       7411.10      1205.87 o                         
  24   2   0          8.03        258.93       358.37 o                         
  26   2   0       3718.98       4368.47       779.88 o                         
  28   2   0       3490.74       4122.24       790.26 o                         
   1   3   0       2207.83       2126.57       144.12 o                         
   3   3   0       8324.89       7881.38       210.66 o                         
   5   3   0       1774.73       1897.30       106.53 o                         
   7   3   0      26494.65      26076.59       520.85 o                         
   9   3   0      44053.79      41961.53      1328.15 o                         
  11   3   0      26032.93      26381.12       572.83 o                         
  13   3   0      22047.60      21376.06       518.48 o                         
  15   3   0       1649.17       1519.03       333.22 o                         
  17   3   0      19250.93      19594.62       704.11 o                         
  19   3   0      13185.79      13338.96       665.75 o                         
  21   3   0        314.81         35.35       221.28 o                         
  23   3   0        205.56        611.53       318.56 o                         
  25   3   0          9.49       -117.13       344.30 o                         
  27   3   0        864.27        543.90      1038.68 o                         
   0   4   0      14702.77      14994.90       469.88 o                         
   2   4   0       5780.71       5835.60       221.57 o                         
   4   4   0      18972.12      18902.61       379.94 o                         
   6   4   0      12323.66      13744.50       306.09 o                         
   8   4   0       6460.79       6835.88       545.20 o                         
  10   4   0      24655.34      25519.95       558.35 o                         
  12   4   0       3921.57       3736.85       326.98 o                         
  14   4   0         55.55          4.03       167.15 o                         
  16   4   0       6081.24       6645.81       807.24 o                         
  18   4   0        548.91        261.18       208.42 o                         
  20   4   0         30.18       -127.37       197.85 o                         
  22   4   0        220.86       -106.53       263.52 o                         
  24   4   0        213.32       -131.86       275.18 o                         
  26   4   0        876.03        235.97       421.43 o                         
   1   5   0       3793.22       3500.81       194.62 o                         
   3   5   0        363.55        336.52       101.42 o                         
   5   5   0       9664.67      10878.40       300.28 o                         
   7   5   0      29939.28      30089.33       548.84 o                         
   9   5   0      29227.40      28815.34       634.07 o                         
  11   5   0      15416.23      15090.23       417.58 o                         
  13   5   0       2244.66       2421.17       307.54 o                         
  15   5   0        187.48         17.73       192.27 o                         
  17   5   0       6358.85       6093.64       671.64 o                         
  19   5   0       8261.75       8333.99       668.45 o                         
  21   5   0       1466.72       1082.42       308.31 o                         
  23   5   0         93.34        431.93       277.31 o                         
  25   5   0        239.38        158.45       339.09 o                         
  27   5   0       1944.52       1038.61       552.85 o                         
   0   6   0       2396.48       2759.57       281.54 o                         
   2   6   0         60.11        -42.21        75.44 o                         
   4   6   0       1897.81       2157.78       177.18 o                         
   6   6   0      56412.59      56680.20       925.50 o                         
   8   6   0      19027.02      18141.66       417.10 o                         
  10   6   0         55.69        159.42       125.45 o                         
  12   6   0        349.00          4.08       191.03 o                         
  14   6   0       6923.76       6455.78       495.48 o                         
  16   6   0        685.24        265.65       223.84 o                         
  18   6   0         82.24        241.32       245.59 o                         
  20   6   0         67.48        114.69       302.30 o                         
  22   6   0          7.11         26.05       255.60 o                         
  24   6   0         31.23        -78.15       286.25 o                         
  26   6   0       5215.54       5123.01      1002.82 o                         
   1   7   0      13107.18      12345.72       374.84 o                         
   3   7   0       2461.25       2350.31       230.90 o                         
   5   7   0        278.77        278.38       125.49 o                         
   7   7   0         63.45        113.39       116.39 o                         
   9   7   0        129.11        193.73       141.96 o                         
  11   7   0       4982.62       4615.37       412.80 o                         
  13   7   0       8790.91       7741.19       545.32 o                         
  15   7   0        314.10        558.78       262.34 o                         
  17   7   0        738.28        106.04       295.40 o                         
  19   7   0       1531.07       1270.32       307.28 o                         
  21   7   0         32.02        -15.19       278.73 o                         
  23   7   0       1649.86       1739.35       508.29 o                         
  25   7   0         75.01        -58.35       303.19 o                         
   0   8   0       9688.50       9587.82       571.31 o                         
   2   8   0      15840.38      15917.64       459.95 o                         
   4   8   0      11680.25      11659.66       423.75 o                         
   6   8   0        497.29        469.69       152.44 o                         
   8   8   0      10290.52       9917.21       553.34 o                         
  10   8   0        677.15        367.91       220.56 o                         
  12   8   0        373.32        346.48       231.15 o                         
  14   8   0        221.34          6.50       220.44 o                         
  16   8   0      12911.68      13506.90       784.79 o                         
  18   8   0      12583.98      12424.90       791.35 o                         
  20   8   0        144.43        106.08       276.88 o                         
  22   8   0         90.62          3.31       299.35 o                         
  24   8   0        522.73        480.92       350.36 o                         
   1   9   0      21877.20      20936.40       695.56 o                         
   3   9   0      26106.04      25279.27       627.23 o                         
   5   9   0         85.11         50.15       149.75 o                         
   7   9   0       1401.36       1155.45       228.25 o                         
   9   9   0       2319.18       2973.26       365.01 o                         
  11   9   0       7942.01       8843.16       734.40 o                         
  13   9   0        460.01         98.20       231.31 o                         
  15   9   0       6804.63       6917.57       575.00 o                         
  17   9   0       1636.00       2650.99       600.94 o                         
  19   9   0       2162.21       2229.38       417.01 o                         
  21   9   0        830.21       1173.12       376.05 o                         
  23   9   0        644.16        192.52       310.85 o                         
   0  10   0      63958.47      62075.87      1624.19 o                         
   2  10   0       4991.11       5069.62       344.80 o                         
   4  10   0      12645.26      12239.89       538.94 o                         
   6  10   0        802.23        791.54       214.25 o                         
   8  10   0       3701.39       3934.12       514.51 o                         
  10  10   0       5124.47       5066.22       481.88 o                         
  12  10   0       5284.16       5259.72       518.41 o                         
  14  10   0       2607.52       3391.83       448.47 o                         
  16  10   0         47.92        132.32       251.80 o                         
  18  10   0         24.23         85.30       283.75 o                         
  20  10   0       4565.71       4518.75       571.63 o                         
   1  11   0       9025.99       9829.48       490.73 o                         
   3  11   0       3839.15       4334.79       339.54 o                         
   5  11   0        189.43        141.72       169.35 o                         
   7  11   0       1540.82       1379.09       318.75 o                         
   9  11   0       2617.83       2342.18       384.09 o                         
  11  11   0       5086.88       5492.36       534.02 o                         
  13  11   0         34.69       -246.36       246.36 o                         
  15  11   0       1495.31       1227.63       357.28 o                         
  17  11   0        674.80        330.16       323.22 o                         
  19  11   0        278.84       -264.19       306.56 o                         
   0  12   0      16968.86      17968.70      1205.89 o                         
   2  12   0       4325.77       4782.25       374.79 o                         
   4  12   0        132.72        -49.94       208.86 o                         
   6  12   0         35.27        114.96       237.69 o                         
   8  12   0       1845.62       2513.25       400.01 o                         
  10  12   0       4015.65       3180.53       451.79 o                         
  12  12   0       4254.10       3606.66       498.78 o                         
  14  12   0          3.36       -269.58       269.58 o                         
  16  12   0         44.44         44.36       307.19 o                         
   1  13   0       5367.34       5208.34       416.38 o                         
   3  13   0        401.73        862.02       273.48 o                         
   5  13   0       1462.06       1082.82       331.40 o                         
   7  13   0       1102.15       1401.99       361.27 o                         
   9  13   0       2567.65       2388.03       435.19 o                         
  11  13   0       5282.44       5012.33       747.33 o                         
  13  13   0          4.40       -285.62       285.62 o                         
  15  13   0        363.21        150.59       363.70 o                         
   0  14   0        284.95       -119.25       604.81 o                         
   2  14   0        522.74         34.81       286.57 o                         
   4  14   0        547.95        302.34       321.65 o                         
   6  14   0         28.24        152.29       296.39 o                         
   8  14   0       5823.07       5750.06       615.13 o                         
  10  14   0      17530.58      17331.10      1024.10 o                         
   1  15   0       1353.13        612.34       393.78 o                         
   3  15   0       1705.65       1346.44       462.02 o                         
   5  15   0       1975.11       1958.10       444.33 o                         
 -27   1   1       2207.64       1705.08       780.21 o                         
 -25   1   1       6779.72       7499.44       937.80 o                         
 -23   1   1        167.58       -144.17       313.54 o                         
 -21   1   1      29107.22      27903.61      1953.93 o                         
 -19   1   1       3070.25       3295.73       344.98 o                         
 -17   1   1        336.66        300.08       137.82 o                         
 -15   1   1        433.94        445.23       123.80 o                         
 -13   1   1          3.59        -10.60        85.86 o                         
 -11   1   1      23556.87      22956.79       450.24 o                         
  -9   1   1      49130.54      47754.95       782.41 o                         
  -7   1   1       4205.64       4109.10       221.91 o                         
  -5   1   1       1320.75       1275.78        87.46 o                         
  -3   1   1       6514.21       6062.45       223.39 o                         
  -1   1   1      40220.12      40212.24       526.81 o                         
   1   1   1      51903.70      53255.03       686.72 o                         
   3   1   1      15478.61      14963.04       267.49 o                         
   5   1   1      21990.45      22637.28       374.21 o                         
   7   1   1       6043.18       6773.77       395.04 o                         
   9   1   1      27204.15      27240.21       486.57 o                         
  11   1   1      49793.85      49781.07       800.39 o                         
  13   1   1        369.76        289.40       107.41 o                         
  15   1   1       3943.30       4320.02       248.42 o                         
  17   1   1       7859.06       8135.56       603.60 o                         
  19   1   1      11305.75      11094.62       594.76 o                         
  21   1   1      27034.60      26993.63      1386.62 o                         
  23   1   1      12743.03      11228.76      1060.81 o                         
  25   1   1        342.51        -27.35       809.61 o                         
  27   1   1       3952.69       5361.10       838.40 o                         
 -28   2   1       1432.70       1845.99       616.60 o                         
 -26   2   1       3626.75       3823.81       733.35 o                         
 -24   2   1         89.13       -119.60       332.41 o                         
 -22   2   1       1042.30       1083.50       323.02 o                         
 -20   2   1        229.73         94.85       203.17 o                         
 -18   2   1      14537.47      15810.92       660.68 o                         
 -16   2   1       2292.46       2347.59       286.04 o                         
 -14   2   1       3009.24       3186.90       195.13 o                         
 -12   2   1       9223.12       8698.49       263.32 o                         
 -10   2   1      16221.91      15679.25       329.35 o                         
  -8   2   1      35264.11      35605.74       551.06 o                         
  -6   2   1      14045.23      13201.46       687.92 o                         
  -4   2   1      27743.40      28379.93       432.82 o                         
  -2   2   1      51727.52      51717.94       768.73 o                         
   0   2   1      12619.91      12196.03       284.02 o                         
   2   2   1       6853.51       6648.15       165.57 o                         
   4   2   1      51341.93      52729.97       832.01 o                         
   8   2   1        937.50       1073.81       100.46 o                         
  10   2   1       4257.71       4159.58       179.90 o                         
  12   2   1      16027.97      15749.82       364.96 o                         
  14   2   1       2144.59       2470.45       209.42 o                         
  16   2   1      11470.90      11076.57       547.94 o                         
  18   2   1      10160.07      10700.01       596.94 o                         
  20   2   1       4560.78       4820.62       437.61 o                         
  22   2   1        105.02        250.03       352.61 o                         
  24   2   1       2832.85       2580.35       585.41 o                         
  26   2   1       1119.91        972.62       579.51 o                         
  28   2   1        111.82       -111.28       429.08 o                         
 -27   3   1       1698.84       1945.77       586.53 o                         
 -25   3   1         88.39        140.58       371.88 o                         
 -23   3   1       1204.21       1224.77       369.99 o                         
 -21   3   1       4782.29       5167.51       467.26 o                         
 -19   3   1      13683.26      14246.81       687.78 o                         
 -17   3   1        709.53        549.32       236.70 o                         
 -15   3   1       3676.14       3897.66       371.10 o                         
 -13   3   1         27.74       -107.99       131.33 o                         
 -11   3   1      48900.79      50039.20      1075.82 o                         
  -9   3   1      15313.07      13379.97       537.57 o                         
  -7   3   1       2329.42       2851.86       241.54 o                         
  -5   3   1        415.57        462.57        85.22 o                         
  -3   3   1          1.29         20.35        68.41 o                         
  -1   3   1         95.37         37.31        59.78 o                         
   1   3   1      34303.71      33520.12       753.73 o                         
   3   3   1       1771.07       1888.12       122.16 o                         
   5   3   1       9891.86      10021.81       233.76 o                         
   7   3   1       4955.81       5260.80       261.37 o                         
   9   3   1      37943.36      36707.88       783.66 o                         
  11   3   1      32639.54      30497.17       703.20 o                         
  13   3   1      23374.25      22818.23       562.70 o                         
  15   3   1          0.99        -19.24       171.17 o                         
  17   3   1          8.20        -95.00       178.95 o                         
  19   3   1       1447.81       1639.81       299.51 o                         
  21   3   1       1867.29       1731.95       437.94 o                         
  23   3   1        216.31         24.58       354.40 o                         
  25   3   1       4079.05       4386.60       954.23 o                         
  27   3   1       2869.45       1405.02       556.67 o                         
 -28   4   1       1564.70       1516.83       595.14 o                         
 -26   4   1        822.79        391.57       451.57 o                         
 -24   4   1         47.94       -141.08       280.50 o                         
 -22   4   1        252.59        429.18       261.23 o                         
 -20   4   1       3060.82       3031.52       383.22 o                         
 -18   4   1      18893.20      18006.85       805.06 o                         
 -16   4   1      43554.67      46399.04      1161.38 o                         
 -14   4   1         39.99        176.27       186.91 o                         
 -12   4   1       1267.52        650.77       318.55 o                         
 -10   4   1      19131.47      18804.82       592.16 o                         
  -8   4   1      38239.69      37743.19       711.82 o                         
  -6   4   1        472.73        141.64        79.51 o                         
  -4   4   1       1420.82       1929.90       137.35 o                         
  -2   4   1        212.32        239.16        88.52 o                         
   0   4   1       3749.72       3996.85       211.21 o                         
   2   4   1        961.98        768.35       105.36 o                         
   4   4   1      50978.80      50889.55       863.85 o                         
   6   4   1       1611.67       2049.04       130.82 o                         
   8   4   1      19133.63      19073.41       701.41 o                         
  10   4   1      36398.64      35170.68       742.31 o                         
  12   4   1      62294.45      60958.87      1092.48 o                         
  14   4   1      14698.19      15107.59       683.47 o                         
  16   4   1       1057.36       1206.16       362.16 o                         
  18   4   1       3662.69       3690.90       394.68 o                         
  20   4   1        822.28        523.17       252.80 o                         
  22   4   1        383.30        395.66       266.20 o                         
  24   4   1       3529.54       2825.53       628.07 o                         
  26   4   1       3167.51       2676.30       815.42 o                         
 -27   5   1       2906.80       2534.96      1291.00 o                         
 -25   5   1       3618.96       2645.17       516.71 o                         
 -23   5   1         99.17          7.08       241.51 o                         
 -21   5   1         59.13        178.81       255.13 o                         
 -19   5   1       8439.59       7895.49       572.59 o                         
 -17   5   1       3676.19       4113.20       409.87 o                         
 -15   5   1       1919.46       1513.38       291.50 o                         
 -13   5   1       2316.37       2851.35       357.68 o                         
 -11   5   1         94.72       -145.94       145.94 o                         
  -9   5   1       2586.23       2461.97       186.82 o                         
  -7   5   1      10122.36       9384.55       497.15 o                         
  -5   5   1      98309.43      98780.57      1396.30 o                         
  -3   5   1        763.65        813.04       118.65 o                         
  -1   5   1       3249.49       3345.41       193.23 o                         
   1   5   1        182.10        371.77       100.73 o                         
   3   5   1        245.93        432.32       105.44 o                         
   5   5   1      12244.05      13012.44       338.86 o                         
   7   5   1       3945.82       5078.76       247.51 o                         
   9   5   1       4907.31       4823.48       355.62 o                         
  11   5   1         41.53         77.33       113.87 o                         
  13   5   1       6352.02       5821.42       847.62 o                         
  15   5   1      19523.85      19833.77       727.38 o                         
  17   5   1       1482.31       1503.52       301.25 o                         
  19   5   1       3707.74       3190.68       426.89 o                         
  21   5   1       1378.10       1292.70       321.98 o                         
  23   5   1       1369.10       1959.58       379.33 o                         
  25   5   1       1655.28       1381.50       412.76 o                         
  27   5   1         57.99        358.99       741.23 o                         
 -26   6   1       1972.06       2153.11       516.28 o                         
 -24   6   1       1832.14       1500.13       374.79 o                         
 -22   6   1        120.75         52.15       255.51 o                         
 -20   6   1        188.03       -216.94       216.94 o                         
 -18   6   1        328.34        298.41       243.36 o                         
 -16   6   1        501.65        167.32       354.52 o                         
 -14   6   1       1818.05       1690.60       296.87 o                         
 -12   6   1        235.90        348.00       200.54 o                         
 -10   6   1        480.44        203.70       126.28 o                         
  -8   6   1      11552.18      11937.72       433.51 o                         
  -6   6   1      13609.18      13099.11       357.72 o                         
  -4   6   1       9401.02       9571.01       321.85 o                         
  -2   6   1       9901.38      10640.23       365.37 o                         
   0   6   1      26941.06      26837.41       547.72 o                         
   2   6   1      29872.43      28197.16       694.70 o                         
   4   6   1      11934.34      13109.10       363.66 o                         
   6   6   1        387.73        427.76       112.94 o                         
   8   6   1         34.80          0.60       114.42 o                         
  10   6   1        433.71        295.97       254.22 o                         
  12   6   1       1314.59       1514.03       350.08 o                         
  14   6   1        377.15        246.26       217.02 o                         
  16   6   1        422.28        289.73       202.72 o                         
  18   6   1        158.99       -123.66       227.53 o                         
  20   6   1       5924.86       6504.94       649.93 o                         
  22   6   1       2538.14       3257.09       444.36 o                         
  24   6   1       3031.61       2807.02       459.48 o                         
  26   6   1         52.77        121.14       464.77 o                         
 -25   7   1       1462.72        931.46       372.33 o                         
 -23   7   1       2155.16       1748.42       392.68 o                         
 -21   7   1         14.27         88.51       252.37 o                         
 -19   7   1       2222.51       3078.63       490.51 o                         
 -17   7   1      24190.55      23971.65       878.26 o                         
 -15   7   1       5599.20       5825.49       492.90 o                         
 -13   7   1       2843.88       2930.46       361.10 o                         
 -11   7   1         19.10        377.13       210.77 o                         
  -9   7   1       2176.08       2288.79       375.00 o                         
  -7   7   1      48269.88      47558.02       848.47 o                         
  -5   7   1      17657.32      19240.07       476.03 o                         
  -3   7   1        384.40        245.14       110.90 o                         
  -1   7   1       1839.45       1582.78       177.70 o                         
   1   7   1       9583.59      10101.26       543.00 o                         
   3   7   1      32775.70      30644.56       773.80 o                         
   5   7   1       8810.48       8441.25       359.24 o                         
   7   7   1        729.40        840.69       141.79 o                         
   9   7   1       8535.04       9146.87       412.97 o                         
  11   7   1       2362.60       2562.58       337.89 o                         
  13   7   1       3288.35       3437.72       380.10 o                         
  15   7   1       7734.22       7256.47       781.28 o                         
  17   7   1       1780.76       2247.36       358.27 o                         
  19   7   1       1075.40        913.73       492.69 o                         
  21   7   1       1341.64        956.53       385.45 o                         
  23   7   1       1747.14       1855.76       725.14 o                         
  25   7   1       1786.69       2176.11       550.63 o                         
 -24   8   1         51.65       -350.45       350.45 o                         
 -22   8   1        515.72        597.37       334.69 o                         
 -20   8   1        206.25         97.72       274.03 o                         
 -18   8   1       4248.29       4488.87       485.34 o                         
 -16   8   1        670.27        900.57       332.31 o                         
 -14   8   1       1337.92        831.19       276.81 o                         
 -12   8   1         31.67         17.57       199.03 o                         
 -10   8   1       3146.83       3770.58       395.35 o                         
  -8   8   1       9689.76       9668.11       450.16 o                         
  -6   8   1      10076.38      10096.85       401.00 o                         
  -4   8   1       4258.62       4704.87       290.86 o                         
  -2   8   1        953.04        966.72       169.78 o                         
   0   8   1        132.10         50.42       128.27 o                         
   2   8   1        360.83        476.80       163.06 o                         
   4   8   1        100.52       -109.33       124.46 o                         
   6   8   1        377.61        154.49       140.56 o                         
   8   8   1         66.94        -37.32       272.39 o                         
  10   8   1       8045.08       8032.20       545.72 o                         
  12   8   1      23335.48      23238.37       839.24 o                         
  14   8   1       1558.59       1617.15       319.23 o                         
  16   8   1       5616.62       4234.44       463.94 o                         
  18   8   1         20.70        -68.18       258.09 o                         
  20   8   1         47.82        -81.00       228.92 o                         
  22   8   1        305.34        590.22       465.92 o                         
  24   8   1         81.97       -218.94       321.75 o                         
 -23   9   1       1823.77        608.70       636.93 o                         
 -21   9   1       4862.08       4908.80       730.71 o                         
 -19   9   1        819.96        250.08       322.50 o                         
 -17   9   1      10495.44       9862.97       695.73 o                         
 -15   9   1       8273.02       8385.36       685.45 o                         
 -13   9   1        964.15       1498.27       325.12 o                         
 -11   9   1       3315.89       3138.27       604.91 o                         
  -9   9   1        308.56        202.02       218.34 o                         
  -7   9   1      14557.91      14441.86       869.87 o                         
  -5   9   1       5658.51       6342.91       355.43 o                         
  -3   9   1         45.60         45.14       145.63 o                         
  -1   9   1         83.63        -58.39       141.94 o                         
   1   9   1        230.59        170.01       184.67 o                         
   3   9   1      10240.01      11050.37       463.95 o                         
   5   9   1      23805.64      23559.00       602.25 o                         
   7   9   1        147.90        -94.68       186.71 o                         
   9   9   1       2176.13       2053.41       334.43 o                         
  11   9   1        117.36         29.13       233.85 o                         
  13   9   1       4125.56       4595.44       474.19 o                         
  15   9   1       1780.65       1651.07       347.50 o                         
  17   9   1        158.46        -24.20       271.65 o                         
  19   9   1       8142.87      10270.57       757.45 o                         
  21   9   1        215.60        -74.33       309.46 o                         
  23   9   1        963.33        387.59       423.85 o                         
 -22  10   1          1.06       -180.62       323.78 o                         
 -20  10   1       4521.01       4523.56       568.11 o                         
 -18  10   1       1545.31       1458.76       381.42 o                         
 -16  10   1        538.80        739.88       308.16 o                         
 -14  10   1        102.66        -73.52       239.15 o                         
 -12  10   1        671.12        295.69       264.27 o                         
 -10  10   1       6973.80       7332.87       568.19 o                         
  -8  10   1       1792.77       1613.53       352.25 o                         
  -6  10   1       1932.24       2027.94       278.48 o                         
  -4  10   1       2729.46       2806.60       287.55 o                         
  -2  10   1       3162.76       3624.93       299.61 o                         
   0  10   1      22902.62      22620.57       673.88 o                         
   2  10   1       9305.79       9454.68       516.56 o                         
   4  10   1        297.76        300.51       163.56 o                         
   6  10   1        894.30        845.16       218.86 o                         
   8  10   1        822.77        853.73       285.13 o                         
  10  10   1       4033.84       4428.28       466.39 o                         
  12  10   1       4536.98       4881.97       501.33 o                         
  14  10   1        577.93        543.43       285.14 o                         
  16  10   1        753.42        459.35       282.58 o                         
  18  10   1       2503.48       1889.03       419.45 o                         
  20  10   1       5906.49       5591.11       612.69 o                         
 -19  11   1         15.78        306.16       341.37 o                         
 -17  11   1      10602.17      10319.04      1373.83 o                         
 -15  11   1       7603.81       7791.03       669.62 o                         
 -13  11   1       4453.19       3880.98       484.21 o                         
 -11  11   1       1021.75       1580.78       394.25 o                         
  -9  11   1       2764.90       3216.00       431.01 o                         
  -7  11   1        537.64        702.29       269.45 o                         
  -5  11   1       2011.64       2235.88       335.08 o                         
  -3  11   1       1185.15        995.81       216.52 o                         
  -1  11   1       3271.48       3280.38       308.65 o                         
   1  11   1      10771.79      11434.91       527.60 o                         
   3  11   1        186.83          7.06       169.30 o                         
   5  11   1        224.52        182.52       170.34 o                         
   7  11   1        344.32        100.12       240.01 o                         
   9  11   1       4348.89       4009.82       460.14 o                         
  11  11   1        545.32        109.87       260.98 o                         
  13  11   1       1513.31       1332.42       356.77 o                         
  15  11   1       5259.36       4682.84       535.06 o                         
  17  11   1        650.68        133.72       325.68 o                         
  19  11   1        573.69        541.72       378.68 o                         
 -18  12   1       1555.13       1656.38       450.84 o                         
 -16  12   1       1910.83       1011.29       383.55 o                         
 -14  12   1       1120.20       1308.84       381.41 o                         
 -12  12   1        736.99        741.44       320.11 o                         
 -10  12   1       7542.25       7120.66       614.46 o                         
  -8  12   1       6718.93       7687.60       619.19 o                         
  -6  12   1       3336.45       3657.37       446.10 o                         
  -4  12   1       7573.09       7867.76       522.32 o                         
  -2  12   1       1255.82       1130.24       245.56 o                         
   0  12   1      16814.29      17224.55       625.77 o                         
   2  12   1      11702.13      10547.30       536.45 o                         
   4  12   1        910.86        779.85       252.07 o                         
   6  12   1        603.00        899.85       295.77 o                         
   8  12   1       8032.22       7172.64       602.19 o                         
  10  12   1       6461.76       6130.41       666.70 o                         
  12  12   1       5366.65       6044.25       622.48 o                         
  14  12   1       2493.87       2936.84       574.40 o                         
  16  12   1        937.18        792.54       361.86 o                         
 -15  13   1        450.74        732.28       373.43 o                         
 -13  13   1        568.98        660.65       349.66 o                         
 -11  13   1       8466.73       9518.74       819.38 o                         
  -9  13   1       4446.98       4899.98       547.66 o                         
  -7  13   1         21.31        134.39       257.97 o                         
  -5  13   1        224.65        498.55       292.94 o                         
  -3  13   1        203.64       -173.38       255.26 o                         
  -1  13   1       1753.09       1676.24       285.44 o                         
   1  13   1        395.61         79.92       263.37 o                         
   3  13   1       3241.25       2883.68       372.50 o                         
   5  13   1       1846.04       1545.52       363.67 o                         
   7  13   1        820.03        962.03       323.68 o                         
   9  13   1       7220.70       7033.87       620.07 o                         
  11  13   1      10506.30      10645.00       780.31 o                         
  13  13   1       1569.62       1286.22       397.92 o                         
  15  13   1        215.15        205.01       346.64 o                         
 -12  14   1       1528.42        680.56       860.89 o                         
 -10  14   1         99.73       -233.03       297.07 o                         
  -8  14   1        260.76       -264.15       287.70 o                         
  -6  14   1        261.17       -146.44       288.53 o                         
  -4  14   1       3848.89       4459.83       524.59 o                         
  -2  14   1       1939.23       1979.61       408.40 o                         
   0  14   1       3139.58       3458.41       472.74 o                         
   2  14   1       2656.05       3248.45       474.24 o                         
   4  14   1        503.62        648.14       322.23 o                         
   6  14   1       1275.35        912.38       345.18 o                         
   8  14   1        990.86        548.52       353.99 o                         
  10  14   1        438.53        153.65       329.22 o                         
  -5  15   1        258.37        -62.61       320.99 o                         
  -3  15   1        333.05        135.49       335.65 o                         
  -1  15   1        945.98       1128.93       456.07 o                         
   1  15   1      15110.81      13998.67      1026.21 o                         
   3  15   1       1286.23        440.37       354.04 o                         
   5  15   1        959.43        514.60       338.35 o                         
 -28   0   2       2317.75       1632.21       848.58 o                         
 -26   0   2       2461.39       1879.06       807.56 o                         
 -24   0   2      10596.70      10862.02      1501.60 o                         
 -22   0   2         94.06        -17.78       449.93 o                         
 -20   0   2        284.24        -36.24       419.85 o                         
 -18   0   2       7335.97       7587.34       498.96 o                         
 -16   0   2      23061.73      23861.81       756.06 o                         
 -14   0   2       2681.97       2631.66       375.15 o                         
 -12   0   2      15162.63      14506.20       501.28 o                         
 -10   0   2      18587.91      17938.28       529.94 o                         
  -8   0   2     272044.38     275357.09      4844.18 o                         
  -6   0   2     696637.31     675660.88     11522.55 o                         
  -4   0   2      66315.71      68611.55      1526.90 o                         
   2   0   2        890.80        971.81        87.79 o                         
   4   0   2       1611.71       1889.17       171.33 o                         
   6   0   2      95299.16      96779.62      2187.87 o                         
   8   0   2       7021.99       7627.00       324.34 o                         
  10   0   2       3420.61       4326.66       336.28 o                         
  12   0   2      19943.19      20387.87       632.73 o                         
  14   0   2      14052.23      14703.87       639.92 o                         
  16   0   2      13808.97      14179.42       612.58 o                         
  18   0   2        315.56        587.90       228.17 o                         
  20   0   2         65.14       -132.66       417.11 o                         
  22   0   2      18054.82      16169.60      1754.61 o                         
  24   0   2       4175.16       5237.84      1122.78 o                         
  26   0   2       7322.20       6524.05      1288.26 o                         
  28   0   2       2361.14       2781.66       993.55 o                         
 -29   1   2        132.65        -51.59       451.30 o                         
 -27   1   2       1520.44       1476.06       567.20 o                         
 -25   1   2       1817.30       1290.18       493.08 o                         
 -23   1   2       1638.73       2220.87       609.60 o                         
 -21   1   2      12492.42      11603.92      2336.51 o                         
 -19   1   2        557.37        627.85       344.65 o                         
 -17   1   2        126.65         17.78       117.46 o                         
 -15   1   2       1339.31       1541.10       161.24 o                         
 -13   1   2       2284.40       2832.53       181.32 o                         
 -11   1   2       1021.02       1388.19       129.58 o                         
  -9   1   2      13254.46      13509.63       297.65 o                         
  -7   1   2      26151.73      24808.51       415.87 o                         
  -5   1   2       1414.59       1502.55        92.10 o                         
  -3   1   2       3950.86       4035.18       114.44 o                         
  -1   1   2      12903.20      11584.16       274.23 o                         
   1   1   2       1238.19       1377.95        73.51 o                         
   5   1   2       3612.95       3698.37       167.92 o                         
   7   1   2        209.42        295.51        66.95 o                         
   9   1   2      10536.97      11301.92       327.76 o                         
  11   1   2       8540.32       8056.01       271.94 o                         
  13   1   2       3303.81       3476.78       261.87 o                         
  15   1   2        902.22        523.73       137.60 o                         
  17   1   2       1004.78       1413.92       220.38 o                         
  19   1   2       7342.07       8307.00       522.90 o                         
  21   1   2        344.32        193.07       348.44 o                         
  23   1   2       1911.45       2643.36       588.32 o                         
  25   1   2        754.81        915.27       448.98 o                         
  27   1   2        803.52        383.09       429.20 o                         
 -28   2   2       2821.54       1948.81       900.89 o                         
 -26   2   2       1012.78        611.79       465.77 o                         
 -24   2   2        166.90       -130.38       380.19 o                         
 -22   2   2        165.77         57.65       243.61 o                         
 -20   2   2       9266.29      10104.71       598.17 o                         
 -18   2   2        972.42        803.74       227.90 o                         
 -16   2   2        422.56        172.03       131.46 o                         
 -14   2   2       3765.67       3976.80       306.16 o                         
 -12   2   2       1422.67       1397.32       134.96 o                         
 -10   2   2       3514.29       3402.14       150.71 o                         
  -8   2   2       4388.14       5016.31       269.07 o                         
  -6   2   2      32171.42      31933.71       729.27 o                         
  -4   2   2       1799.21       1670.93       103.48 o                         
  -2   2   2      11178.47      10690.26       236.48 o                         
   0   2   2       2443.53       2746.39       154.70 o                         
   2   2   2      18663.30      17781.72       339.97 o                         
   4   2   2        108.27        103.26        66.87 o                         
   6   2   2      23957.07      23680.76       535.79 o                         
   8   2   2       1437.72       1804.67       117.95 o                         
  10   2   2         16.36         -2.58        77.35 o                         
  12   2   2      24399.19      24975.28       532.52 o                         
  14   2   2        308.85        347.11       113.22 o                         
  16   2   2       1182.22       1202.98       260.54 o                         
  18   2   2         12.63       -156.90       174.52 o                         
  20   2   2        161.36        -17.11       192.23 o                         
  22   2   2       7947.97       8846.07       951.37 o                         
  24   2   2       1074.85       1341.48       502.83 o                         
  26   2   2       3624.18       2879.78       674.62 o                         
  28   2   2       1757.57       1783.62       631.39 o                         
 -27   3   2        299.33       -300.65       364.96 o                         
 -25   3   2       1273.02       1736.54       539.35 o                         
 -23   3   2       5171.98       4603.14       555.71 o                         
 -21   3   2         84.49        -77.97       196.23 o                         
 -19   3   2        115.99        118.85       186.67 o                         
 -17   3   2      21905.47      21990.57       742.69 o                         
 -15   3   2      31583.77      31007.39       856.53 o                         
 -13   3   2       5385.47       5434.72       229.36 o                         
 -11   3   2       1771.81       1747.73       220.77 o                         
  -9   3   2       7860.51       7513.78       255.00 o                         
  -7   3   2       3760.91       3862.57       179.24 o                         
  -5   3   2       3687.76       3612.07       145.44 o                         
  -3   3   2       1285.92       1353.52       108.27 o                         
  -1   3   2       8395.98       8155.43       240.75 o                         
   1   3   2       7353.28       6591.57       226.32 o                         
   3   3   2       4663.43       4323.41       172.69 o                         
   5   3   2     112687.96     112445.63      1494.96 o                         
   7   3   2      17641.46      17492.25       419.97 o                         
   9   3   2      11410.87      11308.93       508.76 o                         
  11   3   2      18847.47      19385.84       497.49 o                         
  13   3   2      15262.14      13404.60       476.96 o                         
  15   3   2       4445.52       4139.61       667.50 o                         
  17   3   2       1721.24       2273.11       313.23 o                         
  19   3   2         18.86        157.23       206.81 o                         
  21   3   2        626.93        458.04       251.26 o                         
  23   3   2        117.28       -129.87       327.90 o                         
  25   3   2       2936.33       3219.81       660.23 o                         
  27   3   2        541.44       1305.06       575.09 o                         
 -28   4   2       3775.06       3551.71       919.02 o                         
 -26   4   2       7365.67       7815.11      1005.14 o                         
 -24   4   2       2285.28       1659.39       400.42 o                         
 -22   4   2        946.19       1517.94       328.78 o                         
 -20   4   2        374.71         60.63       222.76 o                         
 -18   4   2         12.11        245.60       241.56 o                         
 -16   4   2       3756.85       3624.43       367.35 o                         
 -14   4   2       1903.52       2037.78       344.43 o                         
 -12   4   2      11870.16      12687.93       647.89 o                         
 -10   4   2       2381.54       1778.00       229.14 o                         
  -8   4   2       2828.33       2953.16       132.66 o                         
  -6   4   2      18864.38      17607.55       359.32 o                         
  -4   4   2       6609.43       5969.31       231.49 o                         
  -2   4   2       3708.79       3765.96       182.64 o                         
   0   4   2        899.99        749.76       104.68 o                         
   2   4   2      12383.26      12765.00       305.73 o                         
   4   4   2       9393.68       8801.12       256.04 o                         
   6   4   2        133.98        176.65        77.44 o                         
   8   4   2        197.97        204.09       110.36 o                         
  10   4   2        378.39        243.97       115.65 o                         
  12   4   2       4369.56       4525.79       272.28 o                         
  14   4   2        704.85        503.70       207.45 o                         
  16   4   2      34191.38      35211.41      1145.27 o                         
  18   4   2        876.32        556.61       399.13 o                         
  20   4   2        458.61        235.41       277.14 o                         
  22   4   2       3557.58       4790.21       552.01 o                         
  24   4   2       1700.01       1079.83       494.52 o                         
  26   4   2       2527.77       2130.79       621.58 o                         
 -27   5   2        178.72        430.19       488.52 o                         
 -25   5   2       5207.08       5000.83       633.66 o                         
 -23   5   2        649.46        888.98       316.60 o                         
 -21   5   2        771.52        335.65       310.60 o                         
 -19   5   2       1716.29       1776.03       336.80 o                         
 -17   5   2      12898.85      13467.14       687.29 o                         
 -15   5   2      23499.45      23441.52       920.12 o                         
 -13   5   2      10012.91      10067.65       622.88 o                         
 -11   5   2       1601.26       2096.72       268.40 o                         
  -9   5   2       1489.88       1785.20       123.02 o                         
  -7   5   2       2478.48       2091.66       193.56 o                         
  -5   5   2      32818.75      31963.82       583.11 o                         
  -3   5   2        961.98       1344.47       138.53 o                         
  -1   5   2      35999.52      37717.76       653.88 o                         
   1   5   2       4192.57       4140.27       212.79 o                         
   3   5   2      44378.80      42732.44       720.13 o                         
   5   5   2      16670.13      15310.29       415.15 o                         
   7   5   2       9721.73      10033.67       297.15 o                         
   9   5   2       8774.08       8328.34       355.87 o                         
  11   5   2       9856.85       9863.54       400.10 o                         
  13   5   2      10119.78      11353.71       713.86 o                         
  15   5   2      16680.13      17619.48       691.97 o                         
  17   5   2         37.02        -36.21       205.21 o                         
  19   5   2        401.71        442.41       214.17 o                         
  21   5   2         81.98         33.14       234.60 o                         
  23   5   2       3943.40       3733.70       474.73 o                         
  25   5   2        173.97        341.19       752.51 o                         
 -26   6   2       5054.80       5868.62       712.22 o                         
 -24   6   2        658.90        387.62       306.21 o                         
 -22   6   2       1235.13        798.37       360.54 o                         
 -20   6   2        278.48        488.80       272.05 o                         
 -18   6   2      11304.85      10533.29       662.72 o                         
 -16   6   2      15741.11      16545.78       739.63 o                         
 -14   6   2      26550.24      26884.29       864.14 o                         
 -12   6   2       6015.13       6240.85       459.98 o                         
 -10   6   2       8688.01       7491.16       317.77 o                         
  -8   6   2       7886.72       7576.70       289.40 o                         
  -6   6   2      40150.54      38655.04       698.40 o                         
  -4   6   2      16234.55      15497.66       396.27 o                         
  -2   6   2        306.37        388.27       131.46 o                         
   0   6   2      26830.47      26670.95       547.06 o                         
   2   6   2       8625.75       7490.42       409.47 o                         
   4   6   2      22907.13      19723.50       457.19 o                         
   6   6   2      10533.12       9523.59       326.12 o                         
   8   6   2          7.95         56.99       102.51 o                         
  10   6   2        238.56        -24.66       179.50 o                         
  12   6   2       1649.59       1859.33       290.23 o                         
  14   6   2       8554.06       9724.18       602.06 o                         
  16   6   2      19126.37      18410.83       898.48 o                         
  18   6   2       5904.40       6148.24       949.17 o                         
  20   6   2      12618.77      11214.24      1559.01 o                         
  22   6   2         92.06        358.78       249.39 o                         
  24   6   2       2461.02        733.54       529.31 o                         
 -25   7   2       1558.38       1406.55       393.78 o                         
 -23   7   2        103.77        172.84       382.17 o                         
 -21   7   2       1003.57        866.78       320.90 o                         
 -19   7   2        259.96        216.28       195.81 o                         
 -17   7   2        687.45       1159.58       313.40 o                         
 -15   7   2        101.31       -119.96       203.61 o                         
 -13   7   2         73.25         74.93       213.65 o                         
 -11   7   2         72.41       -182.12       182.12 o                         
  -9   7   2          1.29        -66.91       106.91 o                         
  -7   7   2      21067.23      20099.21       489.03 o                         
  -5   7   2      22373.87      21539.08       509.00 o                         
  -3   7   2       4893.56       4363.41       364.42 o                         
  -1   7   2        124.69        -25.74       103.52 o                         
   1   7   2       6709.38       6951.86       336.24 o                         
   3   7   2        765.44        758.14       202.44 o                         
   5   7   2          8.67        -12.07       112.33 o                         
   7   7   2      19373.02      19213.33       639.89 o                         
   9   7   2         58.95       -138.11       138.11 o                         
  11   7   2       1917.74       1842.70       305.51 o                         
  13   7   2        200.41        283.20       221.69 o                         
  15   7   2        284.50        113.04       220.75 o                         
  17   7   2       2796.97       3106.15       404.03 o                         
  19   7   2       1112.70        856.56       299.40 o                         
  21   7   2       8947.18       8184.26      1102.61 o                         
  23   7   2       3142.08       2740.48       557.74 o                         
  25   7   2        529.65        603.58       359.67 o                         
 -24   8   2       6453.23       6790.98       786.47 o                         
 -22   8   2       6186.45       5021.70       553.33 o                         
 -20   8   2       5176.05       5189.47       965.94 o                         
 -18   8   2        141.39        141.04       263.01 o                         
 -16   8   2      28083.09      27039.71       968.36 o                         
 -14   8   2       4344.35       4408.80       446.18 o                         
 -12   8   2        183.15        216.02       227.18 o                         
 -10   8   2       7037.04       7023.54       507.35 o                         
  -8   8   2      26584.27      26823.36       612.18 o                         
  -6   8   2      80101.22      80704.80      1302.90 o                         
  -4   8   2      35617.77      35986.51       734.05 o                         
  -2   8   2        354.13        385.82       167.32 o                         
   0   8   2        188.85        493.79       149.44 o                         
   2   8   2       7840.39       8797.76       520.30 o                         
   4   8   2      61889.93      61960.23      1070.77 o                         
   6   8   2      21523.11      22297.55       553.56 o                         
   8   8   2       5503.45       5723.53       376.09 o                         
  10   8   2      10065.23      11506.53       657.15 o                         
  12   8   2       5477.11       6172.36       536.32 o                         
  14   8   2      12878.31      13415.19       754.96 o                         
  16   8   2       9980.27      10216.10       687.18 o                         
  18   8   2       2988.94       3445.48       820.56 o                         
  20   8   2       3079.01       1890.25       675.80 o                         
  22   8   2       5197.67       4868.06       654.38 o                         
  24   8   2       2005.24       2434.45       473.91 o                         
 -23   9   2        654.51        324.28       334.56 o                         
 -21   9   2       3156.60       3432.73       507.47 o                         
 -19   9   2        119.77       -288.10       288.10 o                         
 -17   9   2        168.03        -22.03       256.11 o                         
 -15   9   2        442.08        178.08       254.82 o                         
 -13   9   2       5341.62       4724.75       487.49 o                         
 -11   9   2       1663.13       1744.05       322.17 o                         
  -9   9   2      28544.47      28789.68       928.71 o                         
  -7   9   2       7197.12       8000.26       451.21 o                         
  -5   9   2       1465.93       1529.11       210.22 o                         
  -3   9   2       7154.05       7338.41       380.18 o                         
  -1   9   2       3121.48       3286.50       271.55 o                         
   1   9   2       8044.71       7540.46       385.69 o                         
   3   9   2      10172.61      10397.85       450.35 o                         
   5   9   2        293.23        303.02       165.88 o                         
   7   9   2       3068.78       2822.90       292.99 o                         
   9   9   2       2242.84       2514.56       356.55 o                         
  11   9   2       4175.52       5405.88       482.57 o                         
  13   9   2        419.96        318.79       250.57 o                         
  15   9   2        370.61        406.61       274.30 o                         
  17   9   2         18.82       -144.69       251.59 o                         
  19   9   2        914.39        334.80       309.50 o                         
  21   9   2       1379.95       1390.52       394.58 o                         
 -22  10   2        252.19        257.10       358.77 o                         
 -20  10   2         29.65        127.13       305.83 o                         
 -18  10   2      22107.87      22761.65      1291.16 o                         
 -16  10   2      25023.39      25057.37       992.90 o                         
 -14  10   2       6179.22       6612.02       732.03 o                         
 -12  10   2       1009.39       1037.56       307.78 o                         
 -10  10   2       2452.15       2606.27       384.59 o                         
  -8  10   2        652.72        423.98       240.01 o                         
  -6  10   2        230.59        365.59       196.68 o                         
  -4  10   2       5793.62       5557.60       387.76 o                         
  -2  10   2         96.73         67.05       160.88 o                         
   0  10   2       3514.90       3819.58       348.61 o                         
   2  10   2       8807.82       8850.14       444.20 o                         
   4  10   2      39502.38      39475.92       928.97 o                         
   6  10   2      35572.79      34025.30       881.25 o                         
   8  10   2       8475.56       7476.94       565.50 o                         
  10  10   2       2152.30       2137.22       372.11 o                         
  12  10   2        206.87        325.37       263.68 o                         
  14  10   2       3849.11       3485.07       456.21 o                         
  16  10   2       1498.30       1033.92       349.69 o                         
  18  10   2        436.80        316.86       463.11 o                         
  20  10   2       3150.00       2440.41       643.01 o                         
 -19  11   2       1003.96        342.98       341.63 o                         
 -17  11   2         64.40        178.05       293.63 o                         
 -15  11   2        512.92        861.89       332.58 o                         
 -13  11   2        952.13        780.96       320.80 o                         
 -11  11   2        800.98        990.67       317.03 o                         
  -9  11   2       5352.46       4988.23       506.12 o                         
  -7  11   2       6919.97       7322.54       569.11 o                         
  -5  11   2        221.12        130.63       165.48 o                         
  -3  11   2      15712.12      15935.43       591.37 o                         
  -1  11   2         31.00       -147.05       163.27 o                         
   1  11   2      27775.93      27698.92       727.77 o                         
   3  11   2        442.61        666.19       202.39 o                         
   5  11   2         45.17       -162.46       162.46 o                         
   7  11   2         23.41        197.46       236.24 o                         
   9  11   2        338.38        236.20       252.46 o                         
  11  11   2       8594.46       8330.64       746.15 o                         
  13  11   2       5647.96       6799.97       610.96 o                         
  15  11   2       1632.14       2447.08       439.88 o                         
  17  11   2       1710.09       1733.66       418.41 o                         
  19  11   2        297.75        500.95       364.29 o                         
 -18  12   2        344.93         26.72       401.00 o                         
 -16  12   2       1477.38       1403.70       401.38 o                         
 -14  12   2          1.83       -163.93       271.23 o                         
 -12  12   2          0.49         17.14       286.21 o                         
 -10  12   2       1384.46       1404.56       346.64 o                         
  -8  12   2         40.06       -211.32       223.33 o                         
  -6  12   2        136.70        128.63       250.86 o                         
  -4  12   2        125.10        170.13       223.61 o                         
  -2  12   2        308.50        196.06       197.22 o                         
   0  12   2        118.35        258.57       200.06 o                         
   2  12   2        402.07        196.97       202.30 o                         
   4  12   2        959.98       1187.33       280.92 o                         
   6  12   2       2454.54       2376.57       395.14 o                         
   8  12   2        208.88        274.53       273.90 o                         
  10  12   2        157.81        197.16       268.35 o                         
  12  12   2         61.49        378.95       309.66 o                         
  14  12   2        207.72        -41.62       282.02 o                         
  16  12   2       1166.80        796.22       377.26 o                         
 -15  13   2        368.55        428.06       349.37 o                         
 -13  13   2       4894.98       5012.04       643.95 o                         
 -11  13   2       2952.43       2846.91       462.75 o                         
  -9  13   2         62.55         14.94       270.42 o                         
  -7  13   2       2260.11       3038.68       638.47 o                         
  -5  13   2       1485.13       1045.06       332.09 o                         
  -3  13   2        717.08        215.11       274.81 o                         
  -1  13   2        130.95        301.23       214.18 o                         
   1  13   2       9615.05       9664.46       598.41 o                         
   3  13   2       6623.76       6738.13       512.35 o                         
   5  13   2       1393.93        471.87       300.25 o                         
   7  13   2         60.61        265.96       285.15 o                         
   9  13   2        190.09       -252.80       263.80 o                         
  11  13   2        810.16        501.70       333.33 o                         
  13  13   2       3428.20       3928.51       540.06 o                         
 -12  14   2        290.48       -164.70       427.16 o                         
 -10  14   2        264.10        713.83       368.13 o                         
  -8  14   2        350.87        -71.12       307.47 o                         
  -6  14   2       1984.15       2408.36       431.80 o                         
  -4  14   2        497.25        -12.39       266.69 o                         
  -2  14   2        393.40         42.37       351.76 o                         
   0  14   2        711.92         89.04       436.14 o                         
   2  14   2       3563.51       3604.93       491.74 o                         
   4  14   2       1408.24       1195.68       359.14 o                         
   6  14   2        155.94        115.05       299.20 o                         
   8  14   2         11.88        166.53       318.72 o                         
  10  14   2       3421.28       3513.32       528.36 o                         
  -5  15   2        413.48        806.72       374.34 o                         
  -3  15   2       2071.31       3235.50       493.67 o                         
  -1  15   2       3221.58       3898.69       658.45 o                         
   1  15   2         67.34       -335.74       335.74 o                         
   3  15   2        267.49         88.93       321.92 o                         
   5  15   2       1814.28       1606.42       429.00 o                         
 -29   1   3         90.81        125.12       403.52 o                         
 -27   1   3         30.85        308.65       416.73 o                         
 -25   1   3         92.01        -13.76       314.84 o                         
 -23   1   3       6197.23       6966.82       854.31 o                         
 -21   1   3       8574.73       9625.27       696.27 o                         
 -19   1   3         85.32        169.06       184.87 o                         
 -17   1   3         50.89        -32.90       136.77 o                         
 -15   1   3        853.15        939.82       140.52 o                         
 -13   1   3      20412.84      19729.33       430.56 o                         
 -11   1   3      51437.63      49183.59       832.91 o                         
  -9   1   3       1234.89       1493.19       115.48 o                         
  -7   1   3      22067.63      24111.64       411.58 o                         
  -5   1   3      25743.07      25779.03       589.14 o                         
  -3   1   3     119648.95     120683.27      1847.42 o                         
  -1   1   3     140102.73     134842.44      2043.82 o                         
   1   1   3     125000.23     116210.37      1595.52 o                         
   5   1   3      13918.83      14147.49       350.87 o                         
   7   1   3       1924.31       1933.47       130.98 o                         
   9   1   3       4712.49       4907.41       265.00 o                         
  11   1   3        859.50        523.29       123.97 o                         
  13   1   3       6462.93       6024.33       308.02 o                         
  15   1   3       9756.00       9842.29       364.06 o                         
  17   1   3      10642.60      10886.04       484.52 o                         
  19   1   3      11116.05      11738.67       630.08 o                         
  21   1   3       2207.33       2014.92       498.28 o                         
  23   1   3       6855.06       5827.04       800.51 o                         
  25   1   3         39.47       -315.42       315.42 o                         
  27   1   3          5.36        -84.51       381.73 o                         
 -28   2   3        222.62         77.34       441.70 o                         
 -26   2   3         59.51        433.71       585.33 o                         
 -24   2   3       1826.19       1621.15       507.62 o                         
 -22   2   3       5463.86       5367.98       557.39 o                         
 -20   2   3      13613.31      13386.90       652.65 o                         
 -18   2   3        146.86         82.72       180.24 o                         
 -16   2   3      24028.42      26389.51       637.99 o                         
 -14   2   3      19800.28      21779.08       483.17 o                         
 -12   2   3       9268.45      10666.50       434.19 o                         
 -10   2   3       8396.42       8722.16       293.90 o                         
  -8   2   3      13695.88      12890.21       361.61 o                         
  -6   2   3      18219.19      17571.09       590.11 o                         
  -4   2   3      77723.42      77019.95      1030.70 o                         
  -2   2   3      48419.54      48585.38       682.96 o                         
   2   2   3      52265.51      52562.30       742.19 o                         
   4   2   3      39389.14      39258.33       596.27 o                         
   6   2   3      25965.23      24615.03       473.21 o                         
   8   2   3       1242.47       1199.22       111.18 o                         
  10   2   3       1958.55       1911.10       144.93 o                         
  12   2   3      15416.06      15562.15       416.51 o                         
  14   2   3       7983.53       7037.78       313.71 o                         
  16   2   3      15633.84      15797.34       582.83 o                         
  18   2   3       1130.92        502.17       423.29 o                         
  20   2   3       1051.77        890.18       274.57 o                         
  22   2   3        355.69        174.52       357.99 o                         
  24   2   3       2135.81       2441.88       587.21 o                         
  26   2   3        925.57        755.66       465.18 o                         
 -27   3   3        166.51        549.01       486.46 o                         
 -25   3   3          9.62       -203.76       352.71 o                         
 -23   3   3        819.74        842.83       330.50 o                         
 -21   3   3       1675.05       1857.35       319.06 o                         
 -19   3   3         90.63         -7.88       233.42 o                         
 -17   3   3       2995.26       3559.63       411.35 o                         
 -15   3   3          6.29        162.26       202.66 o                         
 -13   3   3      11583.42      11805.42       462.29 o                         
 -11   3   3      57077.91      57547.26      1191.42 o                         
  -9   3   3        699.04        538.00       104.63 o                         
  -7   3   3        415.11        331.65        91.16 o                         
  -5   3   3      81543.98      81583.20      1119.43 o                         
  -3   3   3      19210.92      19680.08       368.53 o                         
  -1   3   3       3035.46       3117.13       156.08 o                         
   1   3   3       6866.26       7248.54       236.18 o                         
   3   3   3      43664.74      43829.86       670.72 o                         
   5   3   3       5758.37       5296.71       192.64 o                         
   7   3   3       7995.84       8271.78       226.25 o                         
   9   3   3      65640.92      65354.12      1125.52 o                         
  11   3   3        293.41        154.34       119.55 o                         
  13   3   3       1924.44       2268.84       228.96 o                         
  15   3   3       6699.58       6568.89       450.02 o                         
  17   3   3       8896.04       9640.17       660.72 o                         
  19   3   3        115.03         18.61       189.00 o                         
  21   3   3       1909.43       1820.34       371.30 o                         
  23   3   3         33.94       -286.99       286.99 o                         
  25   3   3        465.35        770.12       480.04 o                         
  27   3   3       1477.15       1175.79       557.95 o                         
 -28   4   3        255.52        275.17       705.67 o                         
 -26   4   3       1482.62        942.23       610.97 o                         
 -24   4   3       2184.11       1996.22       449.59 o                         
 -22   4   3      10150.27      11322.50      1214.46 o                         
 -20   4   3        278.99         73.43       261.84 o                         
 -18   4   3       3267.85       3236.27       560.40 o                         
 -16   4   3      21917.49      20895.06       723.13 o                         
 -14   4   3      25526.56      25108.95       766.34 o                         
 -12   4   3       3061.40       2692.13       341.27 o                         
 -10   4   3        218.85        300.08        96.54 o                         
  -8   4   3       1523.72       1843.55       229.21 o                         
  -6   4   3      14345.62      13812.70       312.30 o                         
  -4   4   3       3721.13       4213.18       246.12 o                         
  -2   4   3      44264.43      44490.00       705.63 o                         
   0   4   3        209.24        123.65        84.84 o                         
   2   4   3      21528.31      21291.94       421.96 o                         
   4   4   3      60858.63      56978.97       862.84 o                         
   6   4   3     145676.22     145999.48      1946.02 o                         
   8   4   3      43489.06      42390.02       821.64 o                         
  10   4   3        201.80        294.95       119.81 o                         
  12   4   3       2726.43       2417.57       223.66 o                         
  14   4   3       6944.29       7270.24       487.98 o                         
  16   4   3       2531.69       2208.03       334.09 o                         
  18   4   3       1788.60       2149.39       330.78 o                         
  20   4   3       6041.51       6225.32       780.25 o                         
  22   4   3       8584.39       8593.14       772.32 o                         
  24   4   3       5399.92       5928.47      1262.28 o                         
  26   4   3       7436.61       6443.67       928.69 o                         
 -27   5   3       2430.54       3312.63       746.54 o                         
 -25   5   3       8461.11       8241.72       785.20 o                         
 -23   5   3        220.17        197.30       255.22 o                         
 -21   5   3       5846.18       5391.57       566.83 o                         
 -19   5   3       4027.57       3828.22       416.89 o                         
 -17   5   3       8988.66       9763.24       692.06 o                         
 -15   5   3       4615.63       4472.20       476.63 o                         
 -13   5   3       5747.75       5849.07       434.90 o                         
 -11   5   3       9613.27       9207.12       506.05 o                         
  -9   5   3        935.98       1034.55       106.69 o                         
  -7   5   3        327.71        304.34        92.38 o                         
  -5   5   3      27690.56      25749.01       504.70 o                         
  -3   5   3      17789.83      17736.08       402.10 o                         
  -1   5   3       5038.54       4089.31       214.93 o                         
   1   5   3        892.77        456.09       102.42 o                         
   3   5   3      37531.16      36708.33       649.69 o                         
   5   5   3      54089.31      55863.41       962.80 o                         
   7   5   3      18415.71      18223.57       404.53 o                         
   9   5   3          4.84        -18.37       117.11 o                         
  11   5   3       5707.77       6605.24       366.67 o                         
  13   5   3       1095.92        749.68       417.91 o                         
  15   5   3       2987.73       3421.32       477.69 o                         
  17   5   3      10071.72      10663.72       747.10 o                         
  19   5   3       3138.10       3062.34       604.71 o                         
  21   5   3      10056.01      10464.93       703.13 o                         
  23   5   3       9289.02       9680.24       705.05 o                         
  25   5   3       5713.94       6199.93      1326.55 o                         
 -26   6   3       1931.50       1534.71       689.42 o                         
 -24   6   3        293.69       -255.53       255.53 o                         
 -22   6   3        419.77        262.49       324.50 o                         
 -20   6   3       2170.52       2268.37       368.16 o                         
 -18   6   3          6.79         28.18       218.54 o                         
 -16   6   3         15.28        -57.33       201.90 o                         
 -14   6   3       1437.88       1789.85       298.19 o                         
 -12   6   3       1286.96       1272.32       258.14 o                         
 -10   6   3       1404.38       1430.90       134.39 o                         
  -8   6   3      14559.03      14226.36       538.53 o                         
  -6   6   3      35469.84      36040.38       669.04 o                         
  -4   6   3      78338.98      79583.80      1208.41 o                         
  -2   6   3       2705.23       3120.32       226.43 o                         
   0   6   3       1531.33       1661.24       161.88 o                         
   2   6   3       6568.67       6966.31       366.66 o                         
   4   6   3        436.55        490.69       122.31 o                         
   6   6   3       2409.57       2986.02       232.34 o                         
   8   6   3       3078.07       3222.33       196.86 o                         
  10   6   3       2025.33       2091.71       227.51 o                         
  12   6   3       2920.56       2816.50       343.75 o                         
  14   6   3       3606.97       4074.15       443.84 o                         
  16   6   3       8857.69       8384.53       574.28 o                         
  18   6   3       5413.56       5296.96       588.95 o                         
  20   6   3       1796.66       1779.61       357.88 o                         
  22   6   3        157.20        226.35       270.30 o                         
  24   6   3         82.47       -231.70       282.64 o                         
 -25   7   3       6448.45       7257.79       672.69 o                         
 -23   7   3       2637.81       2759.82       521.90 o                         
 -21   7   3       1403.12       1214.41       334.48 o                         
 -19   7   3        868.03        495.69       271.43 o                         
 -17   7   3      10133.52      11016.19      1062.96 o                         
 -15   7   3      25487.69      25000.53       957.26 o                         
 -13   7   3       1160.61       1666.95       302.66 o                         
 -11   7   3        579.09        478.68       259.17 o                         
  -9   7   3         41.12        149.67       115.89 o                         
  -7   7   3      19786.88      20081.57       489.86 o                         
  -5   7   3      81377.55      79347.54      1245.68 o                         
  -3   7   3      28083.06      26154.77       611.47 o                         
  -1   7   3        695.30        955.20       151.50 o                         
   1   7   3       3450.15       3503.94       237.76 o                         
   3   7   3      26142.06      24661.05       604.18 o                         
   5   7   3      52194.09      52214.80       945.79 o                         
   7   7   3       8956.08       8841.28       345.13 o                         
   9   7   3       5224.57       6145.76       370.36 o                         
  11   7   3       4428.36       4483.66       429.33 o                         
  13   7   3       9694.59      11051.12       663.49 o                         
  15   7   3      31668.47      32635.20      1025.26 o                         
  17   7   3      12924.66      13234.84       771.87 o                         
  19   7   3        144.78         49.68       250.85 o                         
  21   7   3       1814.60       1627.93       366.65 o                         
  23   7   3       8029.91       7773.96       739.44 o                         
 -24   8   3        662.58        315.37       387.83 o                         
 -22   8   3       4921.16       3260.33       669.16 o                         
 -20   8   3       4091.44       3803.76       479.84 o                         
 -18   8   3        202.88        304.21       271.29 o                         
 -16   8   3        977.01        711.60       284.19 o                         
 -14   8   3       9520.12       8693.10       760.95 o                         
 -12   8   3       1781.77       1699.00       317.33 o                         
 -10   8   3        628.58        521.39       237.43 o                         
  -8   8   3        479.42        298.84       142.88 o                         
  -6   8   3       4053.33       4424.48       309.83 o                         
  -4   8   3        829.08        567.87       157.93 o                         
  -2   8   3         20.61        121.57       134.04 o                         
   0   8   3       8094.47       8123.78       379.41 o                         
   2   8   3         27.73         23.94       130.30 o                         
   4   8   3       8157.75       8159.66       376.96 o                         
   6   8   3      14144.02      13277.58       458.13 o                         
   8   8   3       2069.18       2024.98       246.88 o                         
  10   8   3        212.88        186.23       205.28 o                         
  12   8   3        662.89       1201.91       283.50 o                         
  14   8   3       1716.02       1345.72       315.57 o                         
  16   8   3        580.44        371.17       416.80 o                         
  18   8   3        109.57       -227.53       227.53 o                         
  20   8   3          1.67       -109.95       236.73 o                         
  22   8   3        357.19        343.10       319.80 o                         
 -23   9   3        603.66        295.11       337.53 o                         
 -21   9   3        324.27        310.00       400.51 o                         
 -19   9   3         16.20        -22.13       266.84 o                         
 -17   9   3       3278.58       3774.50       462.97 o                         
 -15   9   3       8943.77       9730.01       922.62 o                         
 -13   9   3       1787.70       2053.28       348.04 o                         
 -11   9   3       3456.75       3735.03       615.67 o                         
  -9   9   3       3027.19       2630.46       348.93 o                         
  -7   9   3      23475.83      23789.16       653.95 o                         
  -5   9   3      28910.64      28041.14       672.02 o                         
  -3   9   3       1919.51       1855.12       224.92 o                         
  -1   9   3        835.36        975.37       192.96 o                         
   1   9   3        106.62         26.47       141.10 o                         
   3   9   3       4403.84       4571.89       315.30 o                         
   5   9   3      23435.37      23501.28       607.19 o                         
   7   9   3      12121.93      12624.41       553.95 o                         
   9   9   3       5281.12       4835.70       447.97 o                         
  11   9   3      14125.53      14757.46       785.92 o                         
  13   9   3      23468.15      25019.86       915.71 o                         
  15   9   3      18465.96      16615.42      1221.57 o                         
  17   9   3       1318.18       1389.01       354.76 o                         
  19   9   3        893.63        853.28       336.75 o                         
  21   9   3       3337.49       2989.91       486.67 o                         
 -22  10   3       2433.31       1454.56       531.92 o                         
 -20  10   3        120.26        262.67       311.19 o                         
 -18  10   3        404.62         93.04       385.52 o                         
 -16  10   3        188.25       -209.98       247.87 o                         
 -14  10   3       1139.85       1426.25       353.55 o                         
 -12  10   3       5118.11       5035.62       510.78 o                         
 -10  10   3          3.32       -205.62       205.62 o                         
  -8  10   3       2807.21       2657.79       372.90 o                         
  -6  10   3      15148.49      15647.93       539.80 o                         
  -4  10   3       5805.38       6068.26       408.04 o                         
  -2  10   3       4136.85       4662.03       335.01 o                         
   0  10   3       2838.06       2296.17       264.39 o                         
   2  10   3         65.53         64.11       161.32 o                         
   4  10   3       7215.45       7033.72       431.84 o                         
   6  10   3        345.91        370.69       197.32 o                         
   8  10   3       6833.53       6573.69       534.27 o                         
  10  10   3        246.26        -32.00       292.77 o                         
  12  10   3       7942.44       6895.38       578.70 o                         
  14  10   3      10463.25      11147.91       752.46 o                         
  16  10   3       3764.67       4114.62       506.86 o                         
  18  10   3        522.74        527.78       328.85 o                         
  20  10   3        630.11        283.40       354.39 o                         
 -19  11   3          0.06       -114.66       305.16 o                         
 -17  11   3       1405.30       1239.58       390.88 o                         
 -15  11   3       6818.72       7160.53       654.81 o                         
 -13  11   3        365.66         87.57       261.19 o                         
 -11  11   3       1514.56       1543.64       342.21 o                         
  -9  11   3        179.62         52.93       231.98 o                         
  -7  11   3       1498.66       1215.56       307.48 o                         
  -5  11   3        302.12         -7.58       165.43 o                         
  -3  11   3       6178.41       6437.65       403.98 o                         
  -1  11   3      19664.75      19234.38       613.45 o                         
   1  11   3        600.56        553.44       200.19 o                         
   3  11   3       8451.49       8589.80       461.60 o                         
   5  11   3      19647.00      20936.16       787.34 o                         
   7  11   3       7503.75       7152.26       559.87 o                         
   9  11   3       1099.96        940.99       315.26 o                         
  11  11   3       6201.26       6020.79       567.68 o                         
  13  11   3        172.85         81.63       261.44 o                         
  15  11   3        621.99        867.16       347.74 o                         
  17  11   3        107.87         29.31       309.32 o                         
  19  11   3       3841.74       4547.85       602.77 o                         
 -18  12   3       2077.95       1606.33       502.83 o                         
 -16  12   3        365.44        348.06       322.43 o                         
 -14  12   3       7217.95       7190.46       654.23 o                         
 -12  12   3      20503.07      20945.76      1006.02 o                         
 -10  12   3       7840.94       7420.20       620.29 o                         
  -8  12   3         29.62        377.65       270.55 o                         
  -6  12   3       1427.21       1492.60       474.27 o                         
  -4  12   3       6087.70       5993.27       463.22 o                         
  -2  12   3        743.73       1105.45       243.86 o                         
   0  12   3       3688.57       3799.77       347.57 o                         
   2  12   3      25792.95      25462.12       810.28 o                         
   4  12   3       3607.19       4020.27       397.64 o                         
   6  12   3       4312.15       3777.61       640.74 o                         
   8  12   3       2906.35       3163.16       442.55 o                         
  10  12   3       3031.20       2553.58       425.46 o                         
  12  12   3        371.61        482.00       325.47 o                         
  14  12   3        142.78       -248.90       270.07 o                         
  16  12   3        390.86        491.40       346.63 o                         
 -15  13   3        176.15        361.33       373.30 o                         
 -13  13   3       4249.47       4706.77       572.55 o                         
 -11  13   3       1773.36       2128.60       456.57 o                         
  -9  13   3        191.75        248.57       277.45 o                         
  -7  13   3        252.02        248.24       286.84 o                         
  -5  13   3       2703.20       2622.59       414.26 o                         
  -3  13   3         61.05        132.89       258.75 o                         
  -1  13   3        361.28        198.01       211.71 o                         
   1  13   3        652.69        511.02       246.32 o                         
   3  13   3       4105.91       4031.27       418.21 o                         
   5  13   3       2647.65       2200.26       396.76 o                         
   7  13   3       5359.36       5117.99       547.04 o                         
   9  13   3       2785.66       3105.15       461.00 o                         
  11  13   3         47.42       -262.83       276.64 o                         
  13  13   3       1645.09       1536.51       425.25 o                         
 -12  14   3       2442.72       2648.25       516.66 o                         
 -10  14   3        103.66         51.88       304.15 o                         
  -8  14   3        467.51        489.05       350.41 o                         
  -6  14   3       3492.23       3314.01       482.62 o                         
  -4  14   3        375.43        180.24       296.61 o                         
  -2  14   3        108.09        104.54       274.17 o                         
   0  14   3        255.24         -9.75       260.05 o                         
   2  14   3        797.03        442.45       314.01 o                         
   4  14   3        148.14          1.30       286.34 o                         
   6  14   3       2949.93       3074.45       476.62 o                         
   8  14   3          0.75        294.24       329.86 o                         
  10  14   3        338.09        413.47       353.03 o                         
  -5  15   3       1300.71       1131.61       448.87 o                         
  -3  15   3       1146.67       1472.06       534.15 o                         
  -1  15   3       1033.42       1100.24       453.82 o                         
   1  15   3         90.80       -221.85       352.13 o                         
   3  15   3        199.34        -52.55       320.78 o                         
 -28   0   4        943.95        551.82       657.81 o                         
 -26   0   4       1096.18        975.77       670.12 o                         
 -24   0   4       1223.60       1831.88       725.50 o                         
 -22   0   4      22391.90      23140.17      1859.23 o                         
 -20   0   4       1024.67       1045.63       418.82 o                         
 -18   0   4       6802.60       6772.75       467.75 o                         
 -16   0   4       1415.33       1422.08       235.39 o                         
 -14   0   4      59459.52      60325.60      1366.04 o                         
 -12   0   4     232362.31     230297.00      4204.58 o                         
 -10   0   4     326513.34     329848.81      5812.21 o                         
  -8   0   4      17011.66      16588.14       480.16 o                         
  -6   0   4     117246.49     120792.52      2680.53 o                         
  -4   0   4      23846.25      23414.41       644.81 o                         
   0   0   4       1615.35       2022.72       128.31 o                         
   2   0   4       8184.73       8342.57       271.16 o                         
   4   0   4      34305.72      35575.04       783.62 o                         
   6   0   4      19160.34      18506.99       521.74 o                         
   8   0   4      12309.01      13441.09       461.12 o                         
  10   0   4      48839.18      44231.83      3801.83 o                         
  12   0   4       4941.23       5913.80       453.12 o                         
  14   0   4       9634.23      10988.64       614.62 o                         
  16   0   4      20237.02      20283.92       736.06 o                         
  18   0   4      15121.38      17985.49      1603.83 o                         
  20   0   4       3632.99       6280.62      1109.79 o                         
  22   0   4         43.03        306.34       508.74 o                         
  24   0   4        390.74       -240.01       462.93 o                         
  26   0   4       1329.66       2357.03       888.93 o                         
 -29   1   4       2706.72       2350.37       670.90 o                         
 -27   1   4       5415.46       6174.72       894.19 o                         
 -25   1   4        724.58        225.96       575.41 o                         
 -23   1   4        887.62         99.30       335.72 o                         
 -21   1   4       7012.45       7101.04       600.29 o                         
 -19   1   4        818.74        905.07       229.79 o                         
 -17   1   4        108.99        164.10       139.93 o                         
 -15   1   4       4946.83       4684.44       246.19 o                         
 -13   1   4       7185.09       7578.50       337.36 o                         
 -11   1   4       3189.82       3279.75       189.67 o                         
  -9   1   4       6625.60       6839.11       215.50 o                         
  -7   1   4       1840.69       1844.52       172.83 o                         
  -5   1   4     298136.34     299387.44      4491.96 o                         
  -3   1   4      10007.73      10125.06       229.41 o                         
  -1   1   4      11470.28      11566.56       307.64 o                         
   1   1   4        753.92        947.89        76.73 o                         
   3   1   4         34.42         29.62        52.14 o                         
   5   1   4       7279.66       6690.62       201.76 o                         
   7   1   4        725.01        430.96        85.68 o                         
   9   1   4        237.43        194.66        92.74 o                         
  11   1   4      23811.33      25148.31       517.96 o                         
  13   1   4      10208.51      10067.78       374.71 o                         
  15   1   4      28152.31      28830.82       665.48 o                         
  17   1   4       2466.00       2377.64       292.44 o                         
  19   1   4        125.81        318.34       206.80 o                         
  21   1   4       4745.39       3902.95       650.81 o                         
  23   1   4       4075.82       3954.08       679.97 o                         
  25   1   4         87.00       -182.10       515.92 o                         
  27   1   4        212.18        374.79       445.22 o                         
 -28   2   4         10.56       -243.73       384.44 o                         
 -26   2   4        168.21        -77.86       361.06 o                         
 -24   2   4       4123.63       4390.64       998.68 o                         
 -22   2   4      15839.77      17723.99       925.33 o                         
 -20   2   4      13051.99      12816.27       662.42 o                         
 -18   2   4       1463.02       1526.39       266.66 o                         
 -16   2   4       5626.64       5911.21       326.27 o                         
 -14   2   4         47.94         -7.81        86.89 o                         
 -12   2   4      24445.26      24572.01       465.48 o                         
 -10   2   4      20070.46      19516.52       456.67 o                         
  -8   2   4         42.55         39.08        75.01 o                         
  -6   2   4      10472.37      10220.95       234.49 o                         
  -4   2   4        728.85        883.62        95.47 o                         
  -2   2   4     103917.09      99473.61      1418.76 o                         
   2   2   4       1444.23       1421.50       132.10 o                         
   4   2   4      37910.02      36872.07       834.07 o                         
   6   2   4        340.70        454.11        82.26 o                         
   8   2   4      65753.69      66321.79      1070.59 o                         
  10   2   4      31258.20      30124.57       567.14 o                         
  12   2   4      11221.23      11223.95       344.95 o                         
  14   2   4        797.28        966.85       149.24 o                         
  16   2   4       6388.82       6307.47       384.37 o                         
  18   2   4       3854.20       4478.44       453.19 o                         
  20   2   4        874.33        553.75       395.38 o                         
  22   2   4          5.15        -71.49       276.96 o                         
  24   2   4      10394.15       8925.90      1012.03 o                         
  26   2   4       1927.48       1395.48       535.28 o                         
 -29   3   4       2910.11       2427.09       696.62 o                         
 -27   3   4         35.62       -235.50       392.09 o                         
 -25   3   4         94.65        -54.91       329.64 o                         
 -23   3   4       9857.59      10120.07       789.26 o                         
 -21   3   4       6703.60       7516.70       542.42 o                         
 -19   3   4      17979.91      19025.34       733.13 o                         
 -17   3   4      11042.40      10691.23       655.89 o                         
 -15   3   4      12205.60      12595.67       503.11 o                         
 -13   3   4      11375.89      11922.44       374.40 o                         
 -11   3   4       8979.31       9104.30       578.56 o                         
  -9   3   4      12152.95      13207.80       360.90 o                         
  -7   3   4        766.43        832.79       100.25 o                         
  -5   3   4       5364.84       5010.69       195.87 o                         
  -3   3   4      34221.98      33398.53       542.65 o                         
  -1   3   4      16377.16      15962.54       331.12 o                         
   1   3   4      48690.74      46837.46       772.98 o                         
   3   3   4      43211.52      44236.46       686.91 o                         
   5   3   4      42286.94      38683.15       627.17 o                         
   7   3   4      49514.00      46811.88       742.00 o                         
   9   3   4       1548.91       1587.81       128.09 o                         
  11   3   4       2490.34       2723.72       235.99 o                         
  13   3   4      12403.97      11996.50       457.92 o                         
  15   3   4      10915.22      10585.19       470.45 o                         
  17   3   4       3394.75       3662.93       375.65 o                         
  19   3   4       1625.35       1530.94       339.71 o                         
  21   3   4        852.05        672.80       262.14 o                         
  23   3   4       1475.26        169.79       270.32 o                         
  25   3   4       4525.67       2216.38      2622.34 o                         
 -28   4   4         35.84       -239.83       404.64 o                         
 -26   4   4       1450.68       1555.92       571.52 o                         
 -24   4   4         76.50         62.13       487.68 o                         
 -22   4   4       2601.91       2575.34       412.16 o                         
 -20   4   4       1002.82       1173.33       480.30 o                         
 -18   4   4         33.20         42.62       204.80 o                         
 -16   4   4        503.21        481.18       213.27 o                         
 -14   4   4       3287.01       2876.36       311.49 o                         
 -12   4   4       9029.23       9376.00       334.55 o                         
 -10   4   4       2686.31       2910.09       198.65 o                         
  -8   4   4       4360.25       4910.34       382.25 o                         
  -6   4   4      12775.97      12956.87       309.58 o                         
  -4   4   4      31904.69      31634.40       553.00 o                         
  -2   4   4        104.54         50.91       105.71 o                         
   0   4   4     111060.40     116858.65      1582.83 o                         
   2   4   4       4874.94       5049.45       230.27 o                         
   4   4   4          1.75         55.62        81.02 o                         
   6   4   4        681.01        647.76       151.63 o                         
   8   4   4         98.37         43.66        71.90 o                         
  10   4   4          4.12         10.84       106.62 o                         
  12   4   4        170.51        302.73       146.46 o                         
  14   4   4        635.84        310.24       235.46 o                         
  16   4   4      11270.75      11133.88       631.38 o                         
  18   4   4       2207.35       2419.28       360.43 o                         
  20   4   4       7135.10       6940.17       566.52 o                         
  22   4   4       1149.50       1154.44       314.58 o                         
  24   4   4          4.33       -283.79       514.21 o                         
  26   4   4       1260.27       1136.60       538.49 o                         
 -27   5   4        256.16         92.80       426.95 o                         
 -25   5   4       3121.15       2799.86       595.46 o                         
 -23   5   4       1669.53       1347.74       339.16 o                         
 -21   5   4      11488.78      10314.55       748.23 o                         
 -19   5   4       1303.03       1504.72       313.29 o                         
 -17   5   4       4353.19       5442.16       463.05 o                         
 -15   5   4       3090.61       3832.95       452.75 o                         
 -13   5   4       4460.38       4241.82       380.67 o                         
 -11   5   4      15813.71      15042.72       419.98 o                         
  -9   5   4        365.28        418.41        91.89 o                         
  -7   5   4       4853.19       5314.14       224.45 o                         
  -5   5   4       8505.14       8080.46       281.55 o                         
  -3   5   4      15188.02      14641.89       363.83 o                         
  -1   5   4      30444.78      30672.16       623.25 o                         
   1   5   4       5046.77       5022.14       337.40 o                         
   3   5   4       2015.07       1928.78       195.87 o                         
   5   5   4      43401.97      42443.23       727.71 o                         
   7   5   4      20706.12      19554.60       433.32 o                         
   9   5   4      23366.30      24250.85       609.02 o                         
  11   5   4         98.88        166.88       139.62 o                         
  13   5   4        455.99        138.87       180.42 o                         
  15   5   4         48.64        -28.03       202.41 o                         
  17   5   4       7830.13       8025.32       591.49 o                         
  19   5   4       3768.61       4270.90       459.99 o                         
  21   5   4        546.21        585.15       293.79 o                         
  23   5   4       1758.44       1279.52       366.26 o                         
  25   5   4       1578.63        986.32       516.00 o                         
 -26   6   4       1857.07       1916.52       475.81 o                         
 -24   6   4       6388.71       6600.12       612.55 o                         
 -22   6   4        159.93        -49.34       252.32 o                         
 -20   6   4        247.95        591.68       280.15 o                         
 -18   6   4       2881.80       2239.46       531.98 o                         
 -16   6   4         13.82        106.76       212.15 o                         
 -14   6   4       8069.80       7470.15       518.56 o                         
 -12   6   4       1885.52       2106.39       450.75 o                         
 -10   6   4        521.55        468.14       106.84 o                         
  -8   6   4       3177.99       3621.59       215.02 o                         
  -6   6   4       4029.88       3847.83       233.40 o                         
  -4   6   4      56171.30      54708.00       919.28 o                         
  -2   6   4        146.05        214.79        95.19 o                         
   0   6   4      28671.75      30535.04       603.36 o                         
   2   6   4      17661.42      17261.68       526.85 o                         
   4   6   4       2650.50       2296.85       186.72 o                         
   6   6   4      20290.46      20486.69       474.27 o                         
   8   6   4      11651.26      11439.15       348.95 o                         
  10   6   4        143.81         45.52       143.21 o                         
  12   6   4        329.35        232.06       203.86 o                         
  14   6   4        903.89        990.40       342.18 o                         
  16   6   4      14594.72      14610.89       765.42 o                         
  18   6   4        299.76        153.93       386.67 o                         
  20   6   4       7580.61       8435.11       644.09 o                         
  22   6   4      10090.43      10515.25       741.65 o                         
  24   6   4       4024.36       4616.34       556.50 o                         
 -25   7   4         27.89        168.85       364.59 o                         
 -23   7   4         12.34        -36.80       279.23 o                         
 -21   7   4       2411.55       2346.96       399.84 o                         
 -19   7   4          1.85        -53.29       229.19 o                         
 -17   7   4         89.01        271.86       276.63 o                         
 -15   7   4       1850.81       2060.90       349.98 o                         
 -13   7   4       6131.61       6614.91       520.13 o                         
 -11   7   4         82.01         14.43       190.47 o                         
  -9   7   4       1216.47       1024.11       200.03 o                         
  -7   7   4        662.56        923.64       154.46 o                         
  -5   7   4       4893.97       4380.08       262.88 o                         
  -3   7   4       9829.24      10126.15       377.38 o                         
  -1   7   4      15388.04      15935.22       652.63 o                         
   1   7   4       3840.98       4126.53       260.66 o                         
   3   7   4          1.59        -15.50       104.07 o                         
   5   7   4       9512.72       9626.46       379.56 o                         
   7   7   4        427.54        684.47       168.86 o                         
   9   7   4       1972.78       2317.36       317.79 o                         
  11   7   4       4843.95       4396.97       414.50 o                         
  13   7   4        188.36        -44.95       199.29 o                         
  15   7   4       3181.85       3684.43       422.78 o                         
  17   7   4      11831.70      13743.26       923.84 o                         
  19   7   4       1233.40       1095.82       382.79 o                         
  21   7   4        525.38        398.64       296.36 o                         
  23   7   4        181.30        241.10       322.36 o                         
 -24   8   4         41.13        127.02       330.14 o                         
 -22   8   4        105.13        -87.41       254.49 o                         
 -20   8   4         28.69       -100.10       249.53 o                         
 -18   8   4        585.97        141.91       262.75 o                         
 -16   8   4      13842.25      13031.24       760.00 o                         
 -14   8   4      21599.77      24249.60      1114.58 o                         
 -12   8   4        622.41        376.31       285.92 o                         
 -10   8   4        582.46        443.26       233.88 o                         
  -8   8   4        114.43        242.22       167.68 o                         
  -6   8   4      13684.12      13807.80       445.29 o                         
  -4   8   4      16642.49      16358.67       476.23 o                         
  -2   8   4      17107.87      17177.23       489.68 o                         
   0   8   4       1956.47       2324.51       226.28 o                         
   2   8   4       1280.49       1017.39       180.43 o                         
   4   8   4       2101.04       2286.79       225.33 o                         
   6   8   4      25198.91      25075.34       632.29 o                         
   8   8   4        975.52       1150.76       220.22 o                         
  10   8   4       8903.81       9870.06       689.10 o                         
  12   8   4      13517.23      13116.20       719.66 o                         
  14   8   4       8381.23       9490.22       750.06 o                         
  16   8   4      11179.38      10534.28       697.27 o                         
  18   8   4       3814.92       4749.96       522.28 o                         
  20   8   4         34.28        367.81       325.71 o                         
  22   8   4        527.73        846.05       361.79 o                         
 -23   9   4       3406.09       2788.75       481.02 o                         
 -21   9   4       5963.10       4555.48       541.34 o                         
 -19   9   4        947.93        654.29       300.47 o                         
 -17   9   4       3155.08       3312.83       538.29 o                         
 -15   9   4        985.87       1159.33       329.44 o                         
 -13   9   4      17034.29      18959.11      1683.17 o                         
 -11   9   4       6699.57       7596.49       558.97 o                         
  -9   9   4        686.41        763.33       322.74 o                         
  -7   9   4       1197.09       1212.23       289.54 o                         
  -5   9   4      16693.70      16011.01       605.58 o                         
  -3   9   4      27071.84      26992.01       656.42 o                         
  -1   9   4       3596.28       3531.16       282.74 o                         
   1   9   4       7982.89       8188.20       405.98 o                         
   3   9   4       1614.31       1721.93       217.21 o                         
   5   9   4       1345.74       1198.15       205.65 o                         
   7   9   4         76.17         66.83       206.93 o                         
   9   9   4        490.02        736.66       253.95 o                         
  11   9   4        261.93        392.67       236.28 o                         
  13   9   4      11578.69      11556.27       906.49 o                         
  15   9   4       6283.29       6217.36       952.32 o                         
  17   9   4        124.04         -8.34       263.21 o                         
  19   9   4       1356.28       1885.09       407.28 o                         
  21   9   4       1413.13        975.05       447.35 o                         
 -22  10   4        325.62       -306.69       306.69 o                         
 -20  10   4       1046.71       1009.84       368.33 o                         
 -18  10   4        692.72        428.12       312.16 o                         
 -16  10   4       5754.56       5557.46       575.80 o                         
 -14  10   4        508.92         10.84       248.48 o                         
 -12  10   4       8002.53       8564.90       738.45 o                         
 -10  10   4       4549.46       3887.93       437.62 o                         
  -8  10   4        891.28        563.37       371.99 o                         
  -6  10   4        958.81        979.80       206.34 o                         
  -4  10   4       1041.80        602.94       194.51 o                         
  -2  10   4         54.28        -70.99       155.20 o                         
   0  10   4       6768.44       6668.33       389.01 o                         
   2  10   4       3931.83       4692.39       338.20 o                         
   4  10   4       3444.81       3499.60       380.21 o                         
   6  10   4       4372.14       4602.56       382.34 o                         
   8  10   4         44.28        211.10       248.39 o                         
  10  10   4       7167.65       7473.73       588.66 o                         
  12  10   4       1154.58       1259.35       322.68 o                         
  14  10   4        447.85        567.31       307.92 o                         
  16  10   4         10.35        238.89       299.62 o                         
  18  10   4        387.86        -19.01       313.37 o                         
  20  10   4       2028.46       1631.84       545.99 o                         
 -19  11   4         47.98       -295.91       295.91 o                         
 -17  11   4          1.13       -259.23       259.23 o                         
 -15  11   4        597.44         92.52       305.17 o                         
 -13  11   4       4622.66       5539.83       564.03 o                         
 -11  11   4      11628.50      12110.78       764.07 o                         
  -9  11   4        408.18        514.48       269.14 o                         
  -7  11   4         50.62         91.38       221.46 o                         
  -5  11   4       2416.98       2153.62       256.92 o                         
  -3  11   4       4527.24       4813.55       360.48 o                         
  -1  11   4       9839.00       9242.64       489.99 o                         
   1  11   4          8.83         79.06       167.37 o                         
   3  11   4       4651.39       4753.34       428.71 o                         
   5  11   4      11836.29      11598.42       767.07 o                         
   7  11   4       1437.07       1023.78       383.93 o                         
   9  11   4       6139.73       5802.33       843.66 o                         
  11  11   4       4962.58       5505.00       552.15 o                         
  13  11   4        796.83       1034.45       343.83 o                         
  15  11   4       4430.94       4207.34       521.03 o                         
  17  11   4       1811.62       1512.16       399.61 o                         
 -18  12   4         41.58        -57.04       324.24 o                         
 -16  12   4        361.94        392.09       339.26 o                         
 -14  12   4        475.52        178.24       299.91 o                         
 -12  12   4       4493.28       4629.15       520.71 o                         
 -10  12   4       8671.79       9097.80       685.87 o                         
  -8  12   4         74.62         44.66       257.10 o                         
  -6  12   4        249.22        290.02       285.92 o                         
  -4  12   4         13.40         59.48       209.73 o                         
  -2  12   4       5507.07       5053.99       385.59 o                         
   0  12   4       7689.03       7776.86       465.96 o                         
   2  12   4        323.13         85.34       276.33 o                         
   4  12   4        869.68        499.67       303.93 o                         
   6  12   4         95.78        -23.47       227.06 o                         
   8  12   4       1355.54       1328.51       343.00 o                         
  10  12   4       4740.04       4321.48       510.51 o                         
  12  12   4        541.32        642.53       344.53 o                         
  14  12   4        939.75       1015.40       368.66 o                         
  16  12   4       1058.44       1014.40       392.94 o                         
 -15  13   4        603.48        721.93       371.09 o                         
 -13  13   4       1935.52       1854.82       411.40 o                         
 -11  13   4       2251.86       2008.70       422.85 o                         
  -9  13   4        415.71        538.41       311.85 o                         
  -7  13   4        808.36       1158.91       342.75 o                         
  -5  13   4        229.06        447.91       290.65 o                         
  -3  13   4       2724.94       3109.80       420.80 o                         
  -1  13   4       1103.81       1176.14       260.15 o                         
   1  13   4         19.93         -6.12       234.35 o                         
   3  13   4       1417.16       1385.01       318.15 o                         
   5  13   4       1633.22       1455.61       493.48 o                         
   7  13   4        650.87        218.86       287.45 o                         
   9  13   4       3590.45       3551.09       493.50 o                         
  11  13   4       2780.85       3058.76       487.00 o                         
  13  13   4         46.07        289.37       343.85 o                         
 -12  14   4       2515.18       2526.46       481.31 o                         
 -10  14   4       1876.93       1744.38       417.21 o                         
  -8  14   4        528.15        570.24       341.19 o                         
  -6  14   4         13.55        178.91       307.27 o                         
  -4  14   4        210.23        282.64       307.54 o                         
  -2  14   4       2815.89       2742.76       438.68 o                         
   0  14   4       9275.81      10511.57       662.04 o                         
   2  14   4        500.67        749.89       341.58 o                         
   4  14   4       7277.76       7980.32       806.31 o                         
   6  14   4      15261.32      17373.93       984.62 o                         
   8  14   4       5241.26       6049.43       625.54 o                         
  10  14   4       2908.26       2998.06       518.64 o                         
  -5  15   4        188.07        590.00       365.37 o                         
  -3  15   4          1.94        -13.86       429.56 o                         
  -1  15   4         15.91       -267.15       341.31 o                         
   1  15   4         17.83        122.94       371.23 o                         
   3  15   4         75.59        255.68       337.36 o                         
 -29   1   5        508.80        216.28       505.32 o                         
 -27   1   5         23.67         44.27       415.03 o                         
 -25   1   5          7.93       -223.26       315.70 o                         
 -23   1   5      11523.11      12570.52      1135.77 o                         
 -21   1   5       9278.15       9719.28       694.73 o                         
 -19   1   5        172.15        258.91       195.62 o                         
 -17   1   5        696.02        785.93       173.95 o                         
 -15   1   5       3425.06       3526.45       218.09 o                         
 -13   1   5       6617.35       7070.42       273.36 o                         
 -11   1   5      78318.59      76271.12      1114.66 o                         
  -9   1   5      28865.83      28576.65       502.34 o                         
  -7   1   5        283.46        230.88        62.47 o                         
  -5   1   5     188579.00     188482.36      2370.86 o                         
  -3   1   5     113395.12     113160.67      1597.27 o                         
  -1   1   5      31106.06      29728.50      1143.98 o                         
   1   1   5      30505.71      29399.15       499.32 o                         
   3   1   5      18723.09      19487.36       394.13 o                         
   5   1   5      20481.75      19329.54       377.55 o                         
   7   1   5       7027.65       6390.04       243.72 o                         
   9   1   5      60384.70      59705.25       930.60 o                         
  11   1   5      68708.68      65684.96      2616.18 o                         
  13   1   5        880.46       1267.50       174.33 o                         
  15   1   5      41413.54      40984.04       896.00 o                         
  17   1   5      15013.41      16624.52       852.09 o                         
  19   1   5      10725.38      11578.03      1034.70 o                         
  21   1   5      12701.39      13032.37      1578.19 o                         
  23   1   5       1300.68        114.75       325.14 o                         
  25   1   5       7959.62       8753.99      1161.08 o                         
  27   1   5        427.84        -65.48       379.17 o                         
 -28   2   5       4788.97       4369.69       810.34 o                         
 -26   2   5       2194.38       2267.93       600.57 o                         
 -24   2   5         17.28        103.06       359.39 o                         
 -22   2   5       5201.88       6153.30       596.05 o                         
 -20   2   5       4470.50       4796.34       584.88 o                         
 -18   2   5       2704.57       3416.89       346.25 o                         
 -16   2   5       5301.65       4899.70       309.96 o                         
 -14   2   5      22584.82      22208.53       567.72 o                         
 -12   2   5      39784.19      39369.02       659.92 o                         
 -10   2   5      14694.60      14742.41       319.98 o                         
  -8   2   5      12020.17      12291.67       292.84 o                         
  -6   2   5      32519.79      32888.06       834.92 o                         
  -4   2   5      60974.04      61545.29      2200.44 o                         
  -2   2   5      28038.85      27812.04       496.32 o                         
   0   2   5      10739.11      10171.37       257.03 o                         
   2   2   5      11886.37      11156.99       255.97 o                         
   4   2   5         35.85         46.06        71.61 o                         
   6   2   5      31775.50      19016.23       982.61 o                         
   8   2   5      40211.52      39009.97       842.97 o                         
  10   2   5       2584.23       2692.16       181.85 o                         
  12   2   5       3236.42       3057.43       206.83 o                         
  14   2   5       4430.73       4483.45       260.44 o                         
  16   2   5        688.26        801.06       200.71 o                         
  18   2   5       1822.67       1498.19       287.80 o                         
  20   2   5        681.63       1266.85       293.03 o                         
  22   2   5        354.29        387.42       360.88 o                         
  24   2   5        164.68        250.40       335.19 o                         
  26   2   5        522.07       -290.63       308.77 o                         
 -29   3   5        687.46        226.74       502.15 o                         
 -27   3   5        839.67        423.25       414.57 o                         
 -25   3   5        136.75        311.79       602.08 o                         
 -23   3   5       6104.46       6228.48       723.54 o                         
 -21   3   5      37033.48      38359.38      1088.86 o                         
 -19   3   5      11303.41      12610.84       662.47 o                         
 -17   3   5         21.64        165.69       184.03 o                         
 -15   3   5        938.35        750.72       157.47 o                         
 -13   3   5       1599.69       2051.95       194.01 o                         
 -11   3   5       1925.40       2904.74       306.55 o                         
  -9   3   5        244.53        -14.48        92.54 o                         
  -7   3   5        187.35         93.97        73.08 o                         
  -5   3   5      11780.30      12120.24       284.13 o                         
  -3   3   5      48905.28      48665.69       736.15 o                         
  -1   3   5      67941.02      66620.01       951.90 o                         
   1   3   5      98560.23      92613.11      2280.00 o                         
   3   3   5       1706.94       1765.04       132.56 o                         
   5   3   5      23786.81      24110.71       460.19 o                         
   7   3   5       8374.10       8439.13       261.91 o                         
   9   3   5       2615.38       2617.28       169.96 o                         
  11   3   5      13404.92      12344.85       338.96 o                         
  13   3   5        372.41        261.71       156.07 o                         
  15   3   5      10027.42      10477.22       476.95 o                         
  17   3   5        151.86         98.87       199.03 o                         
  19   3   5         37.21       -119.84       195.61 o                         
  21   3   5       1318.08       1661.26       340.82 o                         
  23   3   5       1335.47       1219.56       478.58 o                         
  25   3   5       7414.16       6154.80      1280.74 o                         
 -28   4   5       1361.28       2100.35       636.28 o                         
 -26   4   5          5.52        -81.32       397.40 o                         
 -24   4   5       6170.69       6103.79       649.07 o                         
 -22   4   5      13550.51      14678.39       785.44 o                         
 -20   4   5       8850.99       8165.00       639.51 o                         
 -18   4   5       8438.00       9012.26       566.12 o                         
 -16   4   5        369.85        366.13       283.95 o                         
 -14   4   5       4372.31       4257.15       364.72 o                         
 -12   4   5        853.44        986.35       166.05 o                         
 -10   4   5       6437.63       6605.11       293.49 o                         
  -8   4   5       5528.24       5583.23       209.60 o                         
  -6   4   5         20.20         48.50        79.87 o                         
  -4   4   5      45356.05      44505.29       780.09 o                         
  -2   4   5      64742.57      64089.96       956.60 o                         
   0   4   5      38582.78      36602.23       622.04 o                         
   2   4   5      56581.89      58652.16       897.89 o                         
   4   4   5       1057.61       1093.53       124.87 o                         
   6   4   5      51108.71      51205.14       890.54 o                         
   8   4   5      15714.25      15104.73       359.01 o                         
  10   4   5       2691.69       2371.61       157.38 o                         
  12   4   5       2119.89       2524.17       247.20 o                         
  14   4   5      14102.91      13248.81       665.54 o                         
  16   4   5      13754.33      14340.46       860.14 o                         
  18   4   5        341.97         61.57       209.40 o                         
  20   4   5       1250.37        820.42       291.16 o                         
  22   4   5        626.10        276.54       266.05 o                         
  24   4   5       3107.54       3137.34       650.32 o                         
  26   4   5       2180.30       1423.68       577.87 o                         
 -27   5   5        629.33         63.12       424.16 o                         
 -25   5   5       8858.92       8776.23       861.19 o                         
 -23   5   5        323.54        369.56       258.45 o                         
 -21   5   5       2461.28       2152.02       382.35 o                         
 -19   5   5       1871.08       1530.18       361.72 o                         
 -17   5   5       9210.37       8878.87       572.90 o                         
 -15   5   5      13259.08      13618.57      1565.08 o                         
 -13   5   5        601.38        481.29       202.05 o                         
 -11   5   5        547.29        387.28       131.49 o                         
  -9   5   5       1569.11       1837.27       154.06 o                         
  -7   5   5       4688.63       4787.61       225.65 o                         
  -5   5   5       7152.96       6739.24       264.70 o                         
  -3   5   5      33783.73      35575.87       640.99 o                         
  -1   5   5        365.40        312.54       106.61 o                         
   1   5   5        417.73        346.65       107.25 o                         
   3   5   5       5072.18       5498.36       254.80 o                         
   5   5   5       5141.63       4593.87       235.61 o                         
   7   5   5        496.78        507.87       114.34 o                         
   9   5   5        581.29        658.96       109.44 o                         
  11   5   5        313.58        389.46       202.84 o                         
  13   5   5       3429.16       2104.34       652.19 o                         
  15   5   5       1657.54       1532.61       350.11 o                         
  17   5   5       4162.61       4445.71       447.37 o                         
  19   5   5        822.96       1032.41       303.37 o                         
  21   5   5      18416.48      18508.28       943.72 o                         
  23   5   5       4551.71       3536.41       476.43 o                         
  25   5   5       2186.81        741.56       901.58 o                         
 -26   6   5       1975.12       2301.22       514.70 o                         
 -24   6   5         79.17       -255.27       279.41 o                         
 -22   6   5        217.25        197.37       338.04 o                         
 -20   6   5        365.13         -0.96       236.95 o                         
 -18   6   5       3239.46       3528.78       463.46 o                         
 -16   6   5        734.20        896.27       263.47 o                         
 -14   6   5       6091.44       6659.51       521.91 o                         
 -12   6   5      35948.55      37317.03      1006.09 o                         
 -10   6   5      12667.92      12334.24       446.01 o                         
  -8   6   5       9858.79       9240.35       319.59 o                         
  -6   6   5       9606.20      10577.38       354.52 o                         
  -4   6   5       9759.61       9812.85       338.57 o                         
  -2   6   5       4877.72       4692.84       275.03 o                         
   0   6   5      10297.96      11483.21       389.38 o                         
   2   6   5        353.80        222.30       107.49 o                         
   4   6   5        708.39        835.19       141.47 o                         
   6   6   5        427.70        309.58       122.32 o                         
   8   6   5       4544.85       4737.68       280.37 o                         
  10   6   5       1828.80       1985.45       238.17 o                         
  12   6   5       3739.82       3994.45       400.04 o                         
  14   6   5        916.69        572.75       247.67 o                         
  16   6   5       3072.70       3396.11       403.92 o                         
  18   6   5       6115.86       6176.23       542.02 o                         
  20   6   5        371.01        809.47       306.96 o                         
  22   6   5       1900.06       2089.16       405.29 o                         
  24   6   5        961.77        720.06       360.22 o                         
 -25   7   5        436.64       -191.09       296.19 o                         
 -23   7   5         57.24       -185.12       268.18 o                         
 -21   7   5         64.78         28.74       250.41 o                         
 -19   7   5       1416.75       2152.04       368.68 o                         
 -17   7   5       8399.94       7778.63       586.37 o                         
 -15   7   5          4.16         15.19       213.75 o                         
 -13   7   5       7962.12       8165.25       610.74 o                         
 -11   7   5       1920.95       2273.55       316.79 o                         
  -9   7   5       6898.86       7227.93       316.25 o                         
  -7   7   5      10710.70      10077.85       373.38 o                         
  -5   7   5      10811.94      11992.72       407.14 o                         
  -3   7   5       5040.67       4935.89       280.19 o                         
  -1   7   5       7513.37       8259.83       623.17 o                         
   1   7   5        639.79        647.80       144.46 o                         
   3   7   5       2237.36       1831.01       229.91 o                         
   5   7   5         19.47        -75.40       121.80 o                         
   7   7   5      14368.38      14156.41       539.64 o                         
   9   7   5       3526.53       3943.94       320.31 o                         
  11   7   5         23.10         -8.37       209.77 o                         
  13   7   5        889.44        669.51       253.52 o                         
  15   7   5         92.38         33.84       231.10 o                         
  17   7   5       4783.45       4732.24       568.23 o                         
  19   7   5       1078.10       1039.01       327.58 o                         
  21   7   5       1787.92       1401.81       380.87 o                         
  23   7   5        852.98        483.75       455.29 o                         
 -24   8   5        367.67        241.43       337.50 o                         
 -22   8   5       3864.68       3382.45       738.72 o                         
 -20   8   5       2085.59       1523.94       401.70 o                         
 -18   8   5         26.34       -203.41       309.71 o                         
 -16   8   5       7975.76       7239.18       573.57 o                         
 -14   8   5        608.29        360.46       258.22 o                         
 -12   8   5        181.36        -24.19       205.51 o                         
 -10   8   5        539.05        316.41       226.68 o                         
  -8   8   5       5351.98       5408.15       308.12 o                         
  -6   8   5        175.35        193.98       148.62 o                         
  -4   8   5       1747.73       1489.42       197.76 o                         
  -2   8   5       3009.21       2786.49       242.09 o                         
   0   8   5       3293.64       3574.54       267.71 o                         
   2   8   5       1332.45       1052.29       230.97 o                         
   4   8   5      10569.83       9867.51       413.47 o                         
   6   8   5       2512.13       2639.49       240.56 o                         
   8   8   5       5090.06       5194.86       377.33 o                         
  10   8   5        899.61        595.76       240.52 o                         
  12   8   5       5989.80       6228.57       513.29 o                         
  14   8   5        493.69        569.20       271.70 o                         
  16   8   5         48.96       -170.94       246.80 o                         
  18   8   5        217.53        261.63       271.61 o                         
  20   8   5        253.56        526.34       362.41 o                         
  22   8   5        209.73         42.64       311.86 o                         
 -23   9   5        748.36        191.21       339.98 o                         
 -21   9   5        727.45        351.10       344.75 o                         
 -19   9   5       4475.16       4291.44       508.54 o                         
 -17   9   5       2008.42       1455.45       343.55 o                         
 -15   9   5       7388.20       7641.55       621.79 o                         
 -13   9   5       3301.52       3131.41       399.86 o                         
 -11   9   5         33.43        173.33       228.12 o                         
  -9   9   5         50.20         23.87       212.43 o                         
  -7   9   5       7498.97       7794.75       393.56 o                         
  -5   9   5      15429.67      14577.90       501.38 o                         
  -3   9   5       1476.82       1026.40       193.12 o                         
  -1   9   5       3824.94       4021.27       299.60 o                         
   1   9   5      10718.29      11216.42       476.25 o                         
   3   9   5       1625.30       1489.31       217.74 o                         
   5   9   5      10943.39      11030.20       474.85 o                         
   7   9   5      16001.14      16197.74       707.78 o                         
   9   9   5       5173.69       5556.06       485.02 o                         
  11   9   5       1936.72       1762.43       333.24 o                         
  13   9   5        237.70        195.39       257.84 o                         
  15   9   5        364.38        155.14       264.00 o                         
  17   9   5       1318.39       1381.08       357.40 o                         
  19   9   5        251.31        306.25       305.41 o                         
  21   9   5          6.92        205.71       363.54 o                         
 -22  10   5        205.73        -53.61       337.64 o                         
 -20  10   5       3146.47       2729.55       468.04 o                         
 -18  10   5        635.68        505.29       314.15 o                         
 -16  10   5          5.51         96.32       256.74 o                         
 -14  10   5       3145.82       3361.61       442.80 o                         
 -12  10   5      15088.33      14476.54       886.69 o                         
 -10  10   5      18812.99      19186.71       963.08 o                         
  -8  10   5         64.17       -103.04       267.96 o                         
  -6  10   5        551.28        613.18       191.88 o                         
  -4  10   5       2672.24       2725.47       295.83 o                         
  -2  10   5       7228.36       7470.52       411.49 o                         
   0  10   5      19343.05      19656.93       587.88 o                         
   2  10   5         64.44       -140.44       153.63 o                         
   4  10   5         55.05        -85.07       169.51 o                         
   6  10   5       5810.29       5634.45       419.83 o                         
   8  10   5      12718.66      11814.92       709.25 o                         
  10  10   5       5345.27       6880.73       686.34 o                         
  12  10   5        517.31        611.63       276.04 o                         
  14  10   5       1089.11       1403.14       340.01 o                         
  16  10   5       2634.87       2649.10       433.06 o                         
  18  10   5       9462.33       8613.94       726.16 o                         
  20  10   5       3373.95       3882.54       569.06 o                         
 -19  11   5        896.61        357.50       344.14 o                         
 -17  11   5        671.26        277.59       315.08 o                         
 -15  11   5        699.44        267.87       326.09 o                         
 -13  11   5        194.62       -138.35       249.12 o                         
 -11  11   5      14441.85      14833.60       883.43 o                         
  -9  11   5       7432.88       7171.82       576.55 o                         
  -7  11   5         34.51        219.78       263.70 o                         
  -5  11   5       2161.23       1751.10       241.20 o                         
  -3  11   5        258.93        122.33       175.97 o                         
  -1  11   5       2905.03       2893.47       298.00 o                         
   1  11   5        572.35        384.39       193.25 o                         
   3  11   5        310.89        361.89       208.99 o                         
   5  11   5         18.52          9.00       169.19 o                         
   7  11   5        104.66        276.97       250.69 o                         
   9  11   5       1106.84       1046.19       324.52 o                         
  11  11   5       4765.71       4721.54       515.70 o                         
  13  11   5        103.91       -119.51       271.13 o                         
  15  11   5       4194.59       3923.45       516.08 o                         
  17  11   5        264.24       -192.20       294.64 o                         
 -18  12   5       8678.57       7994.02       740.11 o                         
 -16  12   5        515.52        548.43       341.98 o                         
 -14  12   5       5091.42       4798.35       568.00 o                         
 -12  12   5       1639.42       1488.94       368.36 o                         
 -10  12   5      14562.40      14963.97      1170.94 o                         
  -8  12   5        190.99        340.70       276.65 o                         
  -6  12   5       6802.14       7874.75       611.30 o                         
  -4  12   5       9769.78      10629.29       540.88 o                         
  -2  12   5      18214.72      19505.08       722.26 o                         
   0  12   5      14297.19      15418.37       650.82 o                         
   2  12   5         26.30       -186.79       198.09 o                         
   4  12   5         44.96        394.42       233.84 o                         
   6  12   5        666.14        306.79       262.05 o                         
   8  12   5         43.18       -166.93       242.45 o                         
  10  12   5       5301.68       5338.22       564.38 o                         
  12  12   5       3075.86       2924.12       473.21 o                         
  14  12   5       1153.35       1094.47       373.55 o                         
  16  12   5       4479.34       4648.17       626.79 o                         
 -15  13   5        542.97        267.67       344.86 o                         
 -13  13   5        585.06        284.60       318.40 o                         
 -11  13   5        261.16        657.71       326.20 o                         
  -9  13   5        838.14        431.80       541.16 o                         
  -7  13   5        253.46       -253.45       253.45 o                         
  -5  13   5       2758.50       3036.81       441.17 o                         
  -3  13   5       7563.76       7518.34       617.17 o                         
  -1  13   5      18464.65      19473.96       748.76 o                         
   1  13   5      16961.87      17241.01       798.69 o                         
   3  13   5        270.39        263.37       244.10 o                         
   5  13   5       5261.58       4796.26       532.39 o                         
   7  13   5       1524.04       1637.52       394.24 o                         
   9  13   5       7302.89       7363.00       659.12 o                         
  11  13   5       1385.48        896.37       649.03 o                         
  13  13   5        526.98       1161.36       393.97 o                         
 -12  14   5       3159.37       2996.60       505.03 o                         
 -10  14   5       3599.26       3139.72       521.91 o                         
  -8  14   5        721.65        746.37       354.12 o                         
  -6  14   5       1873.18       1915.94       414.38 o                         
  -4  14   5        207.25       -128.76       281.85 o                         
  -2  14   5        150.23        239.03       330.97 o                         
   0  14   5       2802.93       1725.23       463.20 o                         
   2  14   5         95.59        -32.33       274.36 o                         
   4  14   5       3216.93       3016.53       472.28 o                         
   6  14   5        236.40        286.74       328.82 o                         
   8  14   5        177.79        332.15       340.90 o                         
  -5  15   5         80.58       -284.02       284.02 o                         
  -3  15   5        370.10       1670.81       470.20 o                         
  -1  15   5      15831.63      18406.17      1185.16 o                         
   1  15   5       6286.19       6317.96       741.22 o                         
   3  15   5        109.41        258.28       377.91 o                         
 -28   0   6        646.54        892.35       707.04 o                         
 -26   0   6        317.17        501.90       588.74 o                         
 -24   0   6       3813.33       4552.00      1057.82 o                         
 -22   0   6        685.70        861.58       573.70 o                         
 -20   0   6      12706.04      13381.80      1396.30 o                         
 -18   0   6      26835.60      25895.73       834.25 o                         
 -16   0   6        213.05        320.80       168.69 o                         
 -14   0   6       5048.04       6062.57       391.38 o                         
 -12   0   6     100477.45     102109.41      2048.09 o                         
 -10   0   6     122001.81     118406.12      2281.19 o                         
  -8   0   6        217.94        512.17       158.30 o                         
  -6   0   6        688.58        782.73       138.98 o                         
  -4   0   6      10481.97      10520.14       342.12 o                         
  -2   0   6       2210.03       1932.14       350.61 o                         
   0   0   6      10662.93       9860.94       313.17 o                         
   2   0   6         60.35        107.87       100.14 o                         
   4   0   6      65725.99      63818.50      1296.47 o                         
   6   0   6      38193.73      41187.54       952.71 o                         
   8   0   6       5223.85       4133.71       308.57 o                         
  10   0   6      12262.83      10547.06       471.34 o                         
  12   0   6      26563.44      26733.97      1167.15 o                         
  14   0   6        450.25        485.54       205.67 o                         
  16   0   6      11903.38      12095.84       876.51 o                         
  18   0   6       3138.35       4293.56       579.48 o                         
  22   0   6         66.72        -19.15       316.60 o                         
  24   0   6       3985.45        343.95       493.01 o                         
  26   0   6       2249.07       2071.20       860.21 o                         
 -29   1   6        356.12        629.22       496.19 o                         
 -27   1   6        655.70        336.74       425.28 o                         
 -25   1   6       1473.70       1503.99       488.83 o                         
 -23   1   6       1883.80       1627.37       510.41 o                         
 -21   1   6        104.67       -130.68       219.93 o                         
 -19   1   6       8583.74       9320.28       460.44 o                         
 -17   1   6        171.50        270.10       146.73 o                         
 -15   1   6       4212.20       4289.92       242.20 o                         
 -13   1   6      66253.70      70472.35      1163.97 o                         
 -11   1   6      18621.08      18976.46       410.30 o                         
  -9   1   6       8345.67       8810.59       274.40 o                         
  -7   1   6        211.18        180.51        70.97 o                         
  -5   1   6         63.35        -33.33        69.41 o                         
  -3   1   6      48825.49      50701.55       793.09 o                         
  -1   1   6       1370.27       1452.62       140.22 o                         
   1   1   6        223.97        243.12        74.39 o                         
   3   1   6         33.91        -35.08        53.56 o                         
   5   1   6      56096.77      56622.83       848.96 o                         
   7   1   6      25801.47      25108.42       487.87 o                         
   9   1   6      36219.30      37551.65       671.60 o                         
  11   1   6        459.04        254.23       114.10 o                         
  13   1   6       4202.99       4504.32       269.48 o                         
  15   1   6       3518.11       3743.72       289.25 o                         
  17   1   6       7461.64       7737.62       607.38 o                         
  19   1   6         28.74        -58.37       213.46 o                         
  21   1   6        950.74       1365.28       454.12 o                         
  23   1   6       2798.38       2617.54       577.61 o                         
  25   1   6       1409.33        596.62       639.00 o                         
 -28   2   6        271.17        512.12       627.38 o                         
 -26   2   6       1986.46        570.30       647.89 o                         
 -24   2   6        447.17        481.03       395.83 o                         
 -22   2   6         82.53        323.48       270.65 o                         
 -20   2   6       5970.54       6810.82       487.55 o                         
 -18   2   6       3384.04       3528.44       414.75 o                         
 -16   2   6       1110.64       1282.46       232.14 o                         
 -14   2   6          4.03          0.72        85.53 o                         
 -12   2   6       3399.21       3552.92       181.81 o                         
 -10   2   6      47973.84      45492.23       834.97 o                         
  -8   2   6       7496.48       8211.81       249.65 o                         
  -4   2   6       6882.89       6862.82       213.61 o                         
  -2   2   6       5243.40       4980.57       188.96 o                         
   0   2   6      46793.12      47625.12       761.65 o                         
   2   2   6      37316.76      37423.74       594.22 o                         
   4   2   6         76.99         42.09        78.47 o                         
   6   2   6       3453.06       2985.14       238.07 o                         
   8   2   6        353.83        346.86        99.93 o                         
  10   2   6      19342.99      19278.87       475.66 o                         
  12   2   6       4153.20       4296.28       265.33 o                         
  14   2   6       8232.14       8054.49       535.17 o                         
  16   2   6      15446.57      16422.65       575.22 o                         
  18   2   6       9809.26      11071.55       860.64 o                         
  20   2   6       7016.70       7305.71       654.85 o                         
  22   2   6       4410.52       4270.42       706.15 o                         
  24   2   6        757.46        776.28       466.58 o                         
  26   2   6       5210.98       4976.02       823.69 o                         
 -29   3   6        415.62        207.26       477.66 o                         
 -27   3   6       3560.07       2503.10       630.66 o                         
 -25   3   6       1916.09       2025.48       648.23 o                         
 -23   3   6       2612.76       2236.93       428.02 o                         
 -21   3   6       3756.29       4768.04       449.35 o                         
 -19   3   6      12179.91      11961.40       642.68 o                         
 -17   3   6      27618.45      29337.05       867.32 o                         
 -15   3   6         65.85        109.34       134.10 o                         
 -13   3   6        286.16        513.86       139.23 o                         
 -11   3   6        128.89        -18.53        95.40 o                         
  -9   3   6        214.56        572.95        87.78 o                         
  -7   3   6       9334.12       9017.04       306.83 o                         
  -5   3   6       3353.89       2993.17       165.82 o                         
  -3   3   6      14502.86      14006.92       343.39 o                         
  -1   3   6        933.71        743.24       110.00 o                         
   1   3   6      47894.71      44578.39      1023.09 o                         
   3   3   6      26942.66      25649.18       514.00 o                         
   5   3   6       4719.03       5143.24       279.51 o                         
   7   3   6      61235.34      37289.17      1671.19 o                         
   9   3   6       7937.37       8342.43       311.10 o                         
  11   3   6       3352.81       3647.69       231.29 o                         
  13   3   6        861.92       1051.01       208.76 o                         
  15   3   6        527.51        475.16       191.48 o                         
  17   3   6       6947.36       7046.44       507.35 o                         
  19   3   6       2373.54       3032.63       388.88 o                         
  21   3   6      10036.69       9774.94       748.47 o                         
  23   3   6       2376.53       2633.34       608.44 o                         
  25   3   6        204.95        337.15       430.02 o                         
 -28   4   6       1127.79        775.56       485.09 o                         
 -26   4   6        764.03       1116.58       472.80 o                         
 -24   4   6        115.03        675.06       333.32 o                         
 -22   4   6       2579.42       2716.35       384.76 o                         
 -20   4   6       1109.57        820.19       300.98 o                         
 -18   4   6        165.79        198.44       206.01 o                         
 -16   4   6      24704.81      25315.79       831.95 o                         
 -14   4   6       1215.52        937.95       411.94 o                         
 -12   4   6       1934.40       1670.33       185.93 o                         
 -10   4   6        301.43        118.49       110.42 o                         
  -8   4   6       1612.59       1670.92       158.62 o                         
  -6   4   6       9872.21       9546.09       279.09 o                         
  -4   4   6          5.47        -45.40        79.05 o                         
  -2   4   6         16.66         47.88        85.41 o                         
   0   4   6       3787.70       4023.90       205.78 o                         
   2   4   6        513.54        393.94       102.89 o                         
   4   4   6      91468.55      91735.99      1319.71 o                         
   6   4   6      23557.36      25172.34       510.01 o                         
   8   4   6        635.75        642.66       115.77 o                         
  10   4   6        308.64        309.70        93.16 o                         
  12   4   6        574.16        513.69       191.40 o                         
  14   4   6       9758.00       9829.64       630.97 o                         
  16   4   6      10289.15      10477.34       624.38 o                         
  18   4   6         14.96       -173.55       202.16 o                         
  20   4   6        293.92        294.33       258.01 o                         
  22   4   6        761.60        943.54       327.39 o                         
  24   4   6        243.75       -455.44       722.08 o                         
 -27   5   6       3875.66       3750.66       783.23 o                         
 -25   5   6        738.29       1189.54       387.78 o                         
 -23   5   6         22.83        231.75       256.53 o                         
 -21   5   6       1581.76       1801.74       403.18 o                         
 -19   5   6       7113.17       7331.00       541.32 o                         
 -17   5   6       6604.31       6539.93      1089.32 o                         
 -15   5   6       7270.01       7034.90       500.63 o                         
 -13   5   6       4607.86       5144.97       411.53 o                         
 -11   5   6       3062.88       3009.59       236.67 o                         
  -9   5   6       4297.22       3899.92       208.31 o                         
  -7   5   6      18204.82      18371.58       423.91 o                         
  -5   5   6       4425.03       4342.22       229.25 o                         
  -3   5   6       2089.01       1791.29       209.37 o                         
  -1   5   6      61173.39      62036.06       974.09 o                         
   1   5   6      27397.84      25810.65       890.24 o                         
   3   5   6      12091.11      11674.35       338.75 o                         
   5   5   6       9013.70       9460.77       318.82 o                         
   7   5   6       1188.83       1190.56       158.81 o                         
   9   5   6       6602.46       6314.83       264.36 o                         
  11   5   6       1117.95       1389.68       213.20 o                         
  13   5   6       8838.34       8254.06       892.02 o                         
  15   5   6        220.02         58.83       210.45 o                         
  17   5   6        553.83        464.48       249.19 o                         
  19   5   6       7044.44       6357.70       545.86 o                         
  21   5   6       1924.61       1292.58       344.72 o                         
  23   5   6        214.48       -265.21       265.21 o                         
  25   5   6        660.05        745.25       510.77 o                         
 -26   6   6       1038.62        675.64       404.07 o                         
 -24   6   6        327.91        363.56       355.92 o                         
 -22   6   6         39.87         72.01       260.40 o                         
 -20   6   6         25.94        116.28       245.17 o                         
 -18   6   6      15273.02      15819.32      1141.13 o                         
 -16   6   6      21664.01      21796.87       793.81 o                         
 -14   6   6       7490.97       7149.76       505.17 o                         
 -12   6   6        170.35         39.70       187.68 o                         
 -10   6   6       7145.96       7666.87       289.83 o                         
  -8   6   6       1224.75        903.76       141.58 o                         
  -6   6   6        451.01        121.16       109.31 o                         
  -4   6   6        141.55        126.01       112.76 o                         
  -2   6   6      28463.39      26355.70       609.59 o                         
   0   6   6        622.93        384.45       123.22 o                         
   2   6   6      48284.45      48843.39      1033.08 o                         
   4   6   6      28403.57      27115.60       577.46 o                         
   6   6   6      19073.98      18594.67       467.55 o                         
   8   6   6         53.41         -3.28       110.95 o                         
  10   6   6       6336.56       5971.87       382.68 o                         
  12   6   6       1046.76        839.63       259.72 o                         
  14   6   6        393.05        387.10       225.28 o                         
  16   6   6       2788.15       2216.96       413.83 o                         
  18   6   6       9740.02      11190.63       718.09 o                         
  20   6   6      15369.33      16028.35      1055.12 o                         
  22   6   6       4237.11       3507.42       489.24 o                         
  24   6   6        172.14        119.74       324.01 o                         
 -25   7   6         12.54       -307.75       330.24 o                         
 -23   7   6         10.39        213.03       297.59 o                         
 -21   7   6        135.51        -56.08       227.57 o                         
 -19   7   6        126.12        130.78       249.18 o                         
 -17   7   6       1109.38        634.60       298.06 o                         
 -15   7   6        708.87        680.66       252.93 o                         
 -13   7   6          5.55        417.40       226.86 o                         
 -11   7   6       7323.67       7521.75       509.67 o                         
  -9   7   6      16069.00      15964.81       439.04 o                         
  -7   7   6         87.21        -53.86       188.17 o                         
  -5   7   6       1256.29       1378.83       179.47 o                         
  -3   7   6       7330.56       8737.59       364.54 o                         
  -1   7   6          0.49        -67.93       115.34 o                         
   1   7   6       3991.00       3755.59       349.12 o                         
   3   7   6      12944.27      12449.53       554.82 o                         
   5   7   6       2890.20       3002.54       238.16 o                         
   7   7   6        469.94        523.31       205.46 o                         
   9   7   6      13409.89      12931.43       546.60 o                         
  11   7   6      15154.71      15930.20       734.59 o                         
  13   7   6        187.24       -115.21       207.77 o                         
  15   7   6       1311.65        943.43       303.89 o                         
  17   7   6       1670.57        232.96       240.59 o                         
  19   7   6         90.64       -203.58       250.80 o                         
  21   7   6       1379.55       1086.05       365.09 o                         
  23   7   6       4343.50       4197.83       833.41 o                         
 -24   8   6        562.17       -132.79       299.96 o                         
 -22   8   6        982.61        419.98       318.57 o                         
 -20   8   6       6192.38       5382.14       542.00 o                         
 -18   8   6      11274.42      13005.97      1073.05 o                         
 -16   8   6       4566.00       4242.05       451.36 o                         
 -14   8   6       1726.58       1781.63       332.76 o                         
 -12   8   6       7335.88       7257.16       712.22 o                         
 -10   8   6       8400.97       7855.37       546.67 o                         
  -8   8   6      32336.27      32868.21       708.08 o                         
  -6   8   6      38399.80      37284.28       773.52 o                         
  -4   8   6        344.86        383.06       150.93 o                         
  -2   8   6       5202.73       5097.76       320.84 o                         
   0   8   6       5935.97       6017.40       381.24 o                         
   2   8   6        288.89        252.89       146.72 o                         
   4   8   6      11423.12      11572.85       441.57 o                         
   6   8   6       3022.64       2993.75       412.45 o                         
   8   8   6       9781.88      10509.00       619.85 o                         
  10   8   6      11499.49      11196.03       648.76 o                         
  12   8   6      10853.46       9460.04       747.63 o                         
  14   8   6       3818.24       3690.43       446.40 o                         
  16   8   6        400.82        374.70       266.50 o                         
  18   8   6        180.36         -9.70       260.92 o                         
  20   8   6        474.67        -23.98       285.56 o                         
  22   8   6        190.97       -264.22       305.97 o                         
 -23   9   6        610.66        300.90       361.49 o                         
 -21   9   6       1801.11       1695.86       402.51 o                         
 -19   9   6       5426.02       5566.19       561.40 o                         
 -17   9   6         50.53       -235.72       235.72 o                         
 -15   9   6        479.04        744.43       285.39 o                         
 -13   9   6       5499.67       4928.20       589.55 o                         
 -11   9   6      16669.79      15481.73       792.55 o                         
  -9   9   6      11532.46      12271.53       688.43 o                         
  -7   9   6       1106.03       1461.98       212.56 o                         
  -5   9   6       1681.58       1578.13       223.17 o                         
  -3   9   6       7629.32       6929.83       513.98 o                         
  -1   9   6       5050.93       5570.57       348.75 o                         
   1   9   6       4733.95       4917.24       330.30 o                         
   3   9   6       6012.28       6210.71       368.76 o                         
   5   9   6       8626.46       8314.27       478.36 o                         
   7   9   6       5482.35       6044.65       412.68 o                         
   9   9   6       9140.35       9324.37       619.91 o                         
  11   9   6       3747.82       4008.60       444.48 o                         
  13   9   6       1429.06       1607.78       351.86 o                         
  15   9   6         92.36        376.04       279.72 o                         
  17   9   6        306.06        338.83       294.31 o                         
  19   9   6        255.91        342.81       323.37 o                         
  21   9   6        941.03        887.60       334.60 o                         
 -22  10   6        802.93        458.13       353.14 o                         
 -20  10   6        543.07        475.69       327.68 o                         
 -18  10   6       2376.89       2494.72       436.35 o                         
 -16  10   6       4267.65       4857.73       520.90 o                         
 -14  10   6       3057.04       3125.01       437.89 o                         
 -12  10   6        432.49        322.78       259.29 o                         
 -10  10   6       2699.96       2865.00       393.76 o                         
  -8  10   6      12843.53      12077.82       705.84 o                         
  -6  10   6      32485.83      33291.83       782.60 o                         
  -4  10   6          1.11        -20.46       159.74 o                         
  -2  10   6        754.27        760.88       201.80 o                         
   0  10   6        221.28        217.73       184.35 o                         
   2  10   6      11719.98      12784.85       527.27 o                         
   4  10   6      11122.37      10795.69       626.52 o                         
   6  10   6       2239.19       2347.06       306.60 o                         
   8  10   6      10410.53      10042.53       657.83 o                         
  10  10   6        460.23        466.58       339.71 o                         
  12  10   6        434.40        543.15       280.40 o                         
  14  10   6        363.96        368.10       285.26 o                         
  16  10   6          2.79         63.29       295.13 o                         
  18  10   6       1707.94        880.35       364.05 o                         
 -19  11   6        102.04       -100.33       313.96 o                         
 -17  11   6       1473.91       1645.69       395.92 o                         
 -15  11   6        441.78        459.04       316.27 o                         
 -13  11   6       1148.14        896.91       327.95 o                         
 -11  11   6       3346.01       3391.87       441.83 o                         
  -9  11   6      19408.67      19627.32      1548.49 o                         
  -7  11   6       1758.67       1840.61       394.59 o                         
  -5  11   6       1394.06       1328.49       235.88 o                         
  -3  11   6       5244.58       5423.48       381.45 o                         
  -1  11   6      17401.64      17506.36       606.96 o                         
   1  11   6       3169.16       3272.90       315.64 o                         
   3  11   6       2242.70       2095.11       337.79 o                         
   5  11   6         13.16       -183.05       188.68 o                         
   7  11   6        152.09        231.25       255.14 o                         
   9  11   6       5591.20       5754.30       640.34 o                         
  11  11   6      14706.09      14692.51       858.23 o                         
  13  11   6       1337.58       1804.63       394.60 o                         
  15  11   6        789.61        672.17       344.48 o                         
  17  11   6       7974.14       8219.27       723.45 o                         
 -18  12   6        568.00        384.83       360.30 o                         
 -16  12   6       1083.83        654.59       347.31 o                         
 -14  12   6          7.12        132.02       291.04 o                         
 -12  12   6       1260.34       1207.84       356.77 o                         
 -10  12   6       1121.75       1163.93       343.76 o                         
  -8  12   6        354.34        303.09       264.38 o                         
  -6  12   6       1022.36        624.70       285.56 o                         
  -4  12   6       1288.80       1344.44       256.61 o                         
  -2  12   6         21.95        114.32       190.42 o                         
   0  12   6        248.79        448.87       216.62 o                         
   2  12   6        217.85        453.28       240.64 o                         
   4  12   6       4894.63       4615.50       428.51 o                         
   6  12   6       1410.60       1429.01       328.97 o                         
   8  12   6       1375.31       1113.95       335.31 o                         
  10  12   6        720.65        457.87       310.22 o                         
  12  12   6       3323.92       2311.38       434.55 o                         
  14  12   6        138.71       -190.34       308.88 o                         
 -15  13   6       1702.77       1623.33       553.79 o                         
 -13  13   6        222.39        -60.00       297.09 o                         
 -11  13   6       1611.58       1279.11       368.86 o                         
  -9  13   6       8157.30       9941.67       765.89 o                         
  -7  13   6        631.59        383.62       304.47 o                         
  -5  13   6       2655.12       2829.68       426.70 o                         
  -3  13   6       3117.20       3194.79       454.30 o                         
  -1  13   6       4799.96       5119.84       413.42 o                         
   1  13   6       5127.44       5047.95       464.10 o                         
   3  13   6          9.18        115.11       227.28 o                         
   5  13   6         19.55       -247.00       255.97 o                         
   7  13   6        193.70         71.41       301.54 o                         
   9  13   6       1316.78       1358.89       394.51 o                         
  11  13   6       1992.36       1835.23       434.27 o                         
 -12  14   6         59.12        -62.08       471.87 o                         
 -10  14   6       1695.35       2138.51       456.86 o                         
  -8  14   6         32.54         59.27       315.40 o                         
  -6  14   6        909.23        738.86       332.92 o                         
  -4  14   6       3260.91       4553.51       534.54 o                         
  -2  14   6       8231.93       8702.60       804.26 o                         
   0  14   6      14821.27      14685.09       782.54 o                         
   2  14   6       8852.54       9498.49       721.46 o                         
   4  14   6          2.93        -74.11       299.13 o                         
   6  14   6       2461.29       2923.54       484.69 o                         
   8  14   6        142.61        361.72       386.30 o                         
  -3  15   6       1785.40       2069.02       757.31 o                         
  -1  15   6       1242.00       1114.04       443.97 o                         
   1  15   6        500.29        356.36       432.57 o                         
 -29   1   7         48.08        -44.36       442.49 o                         
 -27   1   7        904.99        132.30       596.61 o                         
 -25   1   7         35.54        150.29       362.66 o                         
 -23   1   7       6634.49       7409.13      1659.56 o                         
 -21   1   7        999.33        835.56       302.89 o                         
 -19   1   7       2176.28       2396.74       282.41 o                         
 -17   1   7         72.67        -25.85       135.47 o                         
 -15   1   7       2026.92       2325.86       189.66 o                         
 -13   1   7      15146.75      15690.74       418.10 o                         
 -11   1   7       4412.73       4353.50       229.50 o                         
  -9   1   7     103837.47     103870.01      1433.83 o                         
  -7   1   7        179.18        -22.06        59.31 o                         
  -5   1   7      21580.71      23153.34       417.76 o                         
  -3   1   7      25464.93      25781.70       433.86 o                         
  -1   1   7       3818.85       3777.48       191.41 o                         
   1   1   7      18039.78      16634.24       349.70 o                         
   3   1   7       1912.32       2361.10       158.91 o                         
   5   1   7       7628.99       8141.70       259.48 o                         
   7   1   7       1278.75       1533.14       148.15 o                         
   9   1   7       5101.76       5403.09       263.18 o                         
  11   1   7      43203.98      43261.39       787.93 o                         
  13   1   7      21357.30      21620.43       528.03 o                         
  15   1   7          7.28         48.61       137.65 o                         
  17   1   7       2711.90       2421.73       281.18 o                         
  19   1   7       3236.98       3946.96       484.99 o                         
  21   1   7         39.24       -208.64       271.58 o                         
  23   1   7        857.15        191.51       461.22 o                         
  25   1   7        565.87        391.42       613.02 o                         
 -28   2   7       2144.40       1653.67       860.89 o                         
 -26   2   7       3009.46       1862.96       635.58 o                         
 -24   2   7         21.48       -266.50       314.22 o                         
 -22   2   7       1030.33        833.17       330.94 o                         
 -20   2   7      12465.51      12654.58       661.69 o                         
 -18   2   7      23637.82      23317.73       640.98 o                         
 -16   2   7       1176.71       1183.05       266.38 o                         
 -14   2   7       4496.64       4516.45       222.29 o                         
 -12   2   7      28517.12      28963.57       549.64 o                         
 -10   2   7       9425.78      10311.89       303.34 o                         
  -8   2   7      30548.23      30257.81       578.43 o                         
  -6   2   7      59740.00      59390.66      2245.57 o                         
  -4   2   7       7622.15       7497.84       282.61 o                         
  -2   2   7       1161.07       1044.27       102.87 o                         
   0   2   7        419.22        453.23        76.83 o                         
   2   2   7     183243.72     181263.53      2328.81 o                         
   4   2   7       2015.99       2574.75       184.16 o                         
   6   2   7       1929.70       1804.88       150.70 o                         
   8   2   7       1166.21        828.33       127.57 o                         
  10   2   7      16067.85      15031.09       402.88 o                         
  12   2   7       7309.73       7429.64       398.41 o                         
  14   2   7       6806.32       7079.19       401.38 o                         
  16   2   7        324.17        342.33       162.41 o                         
  18   2   7        524.05        192.68       207.70 o                         
  20   2   7        395.98        603.79       310.81 o                         
  22   2   7       5011.03       4486.53       717.43 o                         
  24   2   7       1615.79        937.29       503.03 o                         
  26   2   7        528.07        109.75       446.48 o                         
 -29   3   7        873.30        399.59       492.77 o                         
 -27   3   7        934.08        659.35       455.39 o                         
 -25   3   7        509.97        350.55       385.24 o                         
 -23   3   7       1220.21       1285.46       374.29 o                         
 -21   3   7       2917.46       2876.63       365.58 o                         
 -19   3   7         17.54         -5.47       218.52 o                         
 -17   3   7       5871.86       5988.94       464.78 o                         
 -15   3   7       9282.18       9679.16       411.11 o                         
 -13   3   7       7311.36       7878.66       356.26 o                         
 -11   3   7        332.23        434.32       127.52 o                         
  -9   3   7        418.04        519.93        96.64 o                         
  -7   3   7         15.09         -9.49        92.20 o                         
  -5   3   7       2825.83       3190.55       189.80 o                         
  -3   3   7        736.34        807.40       105.41 o                         
  -1   3   7       2501.51       2954.25       163.46 o                         
   1   3   7      28322.59      30067.70       530.31 o                         
   3   3   7      13423.59      13866.23       386.23 o                         
   5   3   7      28008.28      28442.41       539.86 o                         
   7   3   7       2704.61       2555.18       280.62 o                         
   9   3   7         10.22         31.89        90.54 o                         
  11   3   7      10727.70      11338.14       397.11 o                         
  13   3   7       4840.74       5071.37       381.54 o                         
  15   3   7       4717.42       5183.64       368.28 o                         
  17   3   7       6796.65       7279.16       689.20 o                         
  19   3   7        310.08        114.21       257.59 o                         
  21   3   7        563.95        431.91       285.35 o                         
  23   3   7       1207.23        497.83       458.14 o                         
  25   3   7        654.47        286.29       478.89 o                         
 -28   4   7       9059.16      11214.15      1211.76 o                         
 -26   4   7       2942.09       3402.77       541.56 o                         
 -24   4   7       3201.70       4083.77       608.62 o                         
 -22   4   7         18.91        -69.68       215.84 o                         
 -20   4   7        922.80       1085.40       278.77 o                         
 -18   4   7       1656.49       1924.75       306.62 o                         
 -16   4   7      14004.12      15132.14       654.22 o                         
 -14   4   7         18.39         69.73       110.36 o                         
 -12   4   7         74.65          3.89       115.57 o                         
 -10   4   7       6708.79       6728.79       239.42 o                         
  -8   4   7      27858.75      27220.67       525.85 o                         
  -6   4   7      40375.48      38884.71       672.44 o                         
  -4   4   7      62514.22      64820.23       982.91 o                         
  -2   4   7        674.35        503.60       105.09 o                         
   0   4   7     165903.75     168558.81      2430.56 o                         
   2   4   7      22145.42      21287.37       484.90 o                         
   4   4   7      35190.50      32187.53       704.95 o                         
   6   4   7       4475.07       5248.88       280.89 o                         
   8   4   7       9183.30       9535.58       340.19 o                         
  10   4   7       5571.38       5103.61       272.37 o                         
  12   4   7        789.55       1562.38       225.44 o                         
  14   4   7        963.25        891.84       210.12 o                         
  16   4   7       1896.67       1758.53       311.55 o                         
  18   4   7      10318.76      10114.32       730.65 o                         
  20   4   7      24523.72      25120.27      1077.86 o                         
  22   4   7       3994.16       4919.59       525.17 o                         
  24   4   7       1437.78       1344.11       545.88 o                         
 -27   5   7       2625.10       3301.96       572.21 o                         
 -25   5   7       4055.23       4908.11       620.49 o                         
 -23   5   7          2.25         41.63       295.34 o                         
 -21   5   7       2879.97       2883.81       499.11 o                         
 -19   5   7        330.11        297.81       241.19 o                         
 -17   5   7      16265.03      14934.99      1589.12 o                         
 -15   5   7      30300.90      28402.78       873.90 o                         
 -13   5   7          0.46       -123.05       123.05 o                         
 -11   5   7      23124.45      22539.77       708.96 o                         
  -9   5   7         40.63        -90.76        90.76 o                         
  -7   5   7      55272.69      55614.16       911.98 o                         
  -5   5   7      61880.41      63492.47      1590.93 o                         
  -3   5   7      17780.09      18161.91       427.17 o                         
  -1   5   7      36708.52      37149.31       674.84 o                         
   1   5   7       5282.61       5051.03       273.39 o                         
   3   5   7      15524.83      14965.55       556.66 o                         
   5   5   7      35257.39      34009.67       653.09 o                         
   7   5   7      29688.15      29844.39       605.98 o                         
   9   5   7       4480.43       4819.93       361.98 o                         
  11   5   7       3040.69       3005.00       282.51 o                         
  13   5   7      11319.83      12200.58      1088.00 o                         
  15   5   7       1167.74        973.45       362.41 o                         
  17   5   7      12649.95      12776.42       987.36 o                         
  19   5   7      30047.83      30859.51      1045.79 o                         
  21   5   7       6841.62       6941.26       605.56 o                         
  23   5   7        200.23        362.49       324.84 o                         
 -26   6   7        872.66        908.12       435.59 o                         
 -24   6   7         99.06        226.89       322.62 o                         
 -22   6   7        216.88       -197.15       249.47 o                         
 -20   6   7       1879.55       1530.94       329.04 o                         
 -18   6   7       7581.87       7675.18       761.74 o                         
 -16   6   7       8064.85       8350.42       574.20 o                         
 -14   6   7       9264.41       9801.15       591.61 o                         
 -12   6   7       2883.94       3106.51       267.30 o                         
 -10   6   7      10592.71       9388.01       367.16 o                         
  -8   6   7       6089.40       5667.94       290.77 o                         
  -6   6   7        162.28        -46.71       105.07 o                         
  -4   6   7       2006.37       2404.17       198.90 o                         
  -2   6   7       5350.53       5541.07       285.21 o                         
   0   6   7       3557.81       4296.85       253.03 o                         
   2   6   7        771.72        561.57       156.75 o                         
   4   6   7         20.53        -85.97       109.93 o                         
   6   6   7      21926.14      21486.33       514.10 o                         
   8   6   7       2951.49       3045.37       281.01 o                         
  10   6   7      23794.96      24736.50       685.73 o                         
  12   6   7       2643.01       3362.49       389.89 o                         
  14   6   7         78.39        -62.28       195.20 o                         
  16   6   7        733.41        584.68       265.41 o                         
  18   6   7       3160.46       3085.33       415.11 o                         
  20   6   7       1448.89        606.71       314.69 o                         
  22   6   7        117.03         98.61       312.46 o                         
  24   6   7       1290.41       1194.43       399.11 o                         
 -25   7   7       6204.26       6476.57       710.30 o                         
 -23   7   7          6.39         23.73       271.53 o                         
 -21   7   7        172.94        -26.50       220.48 o                         
 -19   7   7       4269.99       4488.27       486.41 o                         
 -17   7   7      24579.91      24636.22      1004.73 o                         
 -15   7   7      20939.02      22385.20       923.90 o                         
 -13   7   7       1098.88       1344.28       287.33 o                         
 -11   7   7       9935.71       9689.52       573.75 o                         
  -9   7   7      22041.07      22262.23       541.28 o                         
  -7   7   7      40477.89      39435.68       767.39 o                         
  -5   7   7      41781.52      40601.97       784.42 o                         
  -3   7   7         43.60        259.41       134.44 o                         
  -1   7   7      15871.83      15591.99       488.56 o                         
   1   7   7       9690.46       9399.01       512.67 o                         
   3   7   7      11529.31      11490.80       484.95 o                         
   5   7   7      51502.54      51680.38      1102.61 o                         
   7   7   7        880.29        961.04       206.74 o                         
   9   7   7      10586.40      10813.53       504.40 o                         
  11   7   7      16971.66      18154.85       741.82 o                         
  13   7   7      16064.77      16475.16       955.78 o                         
  15   7   7       4868.24       4749.41       855.60 o                         
  17   7   7         96.17       -147.85       238.34 o                         
  19   7   7       1600.60       1870.26       468.41 o                         
  21   7   7       4211.21       3892.40       505.19 o                         
  23   7   7        439.16        828.30       375.88 o                         
 -24   8   7       1680.85       1682.85       423.98 o                         
 -22   8   7          0.01         43.06       271.77 o                         
 -20   8   7       1114.89       1201.88       351.89 o                         
 -18   8   7         48.72       -166.50       242.29 o                         
 -16   8   7       1110.05       1145.42       320.71 o                         
 -14   8   7        372.01        228.51       231.86 o                         
 -12   8   7       2443.66       2298.94       344.20 o                         
 -10   8   7       4478.04       3698.15       392.74 o                         
  -8   8   7       1029.98       1233.27       191.09 o                         
  -6   8   7        386.76        141.12       144.23 o                         
  -4   8   7        825.76       1102.76       186.77 o                         
  -2   8   7       6314.36       6604.47       422.35 o                         
   0   8   7       1816.29       1857.35       216.79 o                         
   2   8   7      28633.57      27909.80       721.10 o                         
   4   8   7        193.56         53.83       162.49 o                         
   6   8   7       5403.35       5462.98       383.87 o                         
   8   8   7        123.89       -156.58       156.58 o                         
  10   8   7        568.16        431.74       239.14 o                         
  12   8   7        990.85       1224.15       300.72 o                         
  14   8   7         35.81         74.94       236.83 o                         
  16   8   7         41.20        107.86       254.79 o                         
  18   8   7        152.56         -0.35       321.96 o                         
  20   8   7        807.27        -40.50       285.27 o                         
  22   8   7       3357.43       3226.41       662.26 o                         
 -23   9   7         55.11       -288.29       288.29 o                         
 -21   9   7       4467.48       4163.85       523.52 o                         
 -19   9   7       5383.87       5156.42       547.05 o                         
 -17   9   7      17141.89      17022.34       907.74 o                         
 -15   9   7       1249.05        943.59       428.94 o                         
 -13   9   7         44.15        -89.70       218.44 o                         
 -11   9   7        126.28         25.73       312.57 o                         
  -9   9   7        139.92        104.77       219.37 o                         
  -7   9   7       6815.25       7246.68       387.74 o                         
  -5   9   7      22171.39      21407.22       586.29 o                         
  -3   9   7        684.98        350.23       150.06 o                         
  -1   9   7      28336.15      28482.10       752.09 o                         
   1   9   7      16815.17      17234.09       531.58 o                         
   3   9   7      38018.08      37603.44       817.37 o                         
   5   9   7       3590.70       4052.86       352.42 o                         
   7   9   7       4473.33       4660.93       379.63 o                         
   9   9   7      18332.37      18818.53       784.74 o                         
  11   9   7       5486.17       5272.54       490.52 o                         
  13   9   7       3287.64       3305.13       434.51 o                         
  15   9   7       7083.29       6873.01       750.39 o                         
  17   9   7       1875.02       2299.36       433.48 o                         
  19   9   7       1037.75       1027.50       441.86 o                         
 -22  10   7         10.54       -107.45       318.73 o                         
 -20  10   7       3440.67       3652.40       502.48 o                         
 -18  10   7       2916.26       2411.72       486.57 o                         
 -16  10   7       4528.99       3781.38       482.73 o                         
 -14  10   7       2405.29       2666.15       410.16 o                         
 -12  10   7         20.06        122.05       240.63 o                         
 -10  10   7         31.11        164.58       245.04 o                         
  -8  10   7       4995.25       4147.91       571.86 o                         
  -6  10   7      14708.19      14502.15       559.25 o                         
  -4  10   7         31.70       -134.04       134.04 o                         
  -2  10   7       1010.97        753.75       202.80 o                         
   0  10   7       2950.23       3179.03       411.05 o                         
   2  10   7       9096.59       8648.11       449.23 o                         
   4  10   7       3752.32       4246.87       507.60 o                         
   6  10   7       1727.29       1551.63       278.03 o                         
   8  10   7        522.93        733.97       274.23 o                         
  10  10   7       8823.26       9201.70       777.63 o                         
  12  10   7      16420.85      16756.98      1272.85 o                         
  14  10   7       6151.27       5996.57       566.92 o                         
  16  10   7         57.95        229.83       309.08 o                         
  18  10   7        568.11        783.60       364.58 o                         
 -19  11   7        794.49        550.36       367.22 o                         
 -17  11   7        127.10        -33.01       299.85 o                         
 -15  11   7        124.03        153.01       285.81 o                         
 -13  11   7       4898.01       4059.26       489.18 o                         
 -11  11   7         17.76         80.99       264.95 o                         
  -9  11   7        392.51        295.18       251.69 o                         
  -7  11   7       3213.37       3511.17       420.43 o                         
  -5  11   7       1361.05       1619.54       252.60 o                         
  -3  11   7       2951.31       3002.56       398.81 o                         
  -1  11   7       4305.99       4922.55       367.98 o                         
   1  11   7       7004.68       8585.66       472.95 o                         
   3  11   7       3503.21       3496.93       362.40 o                         
   5  11   7       1949.24       1789.41       458.62 o                         
   7  11   7        216.24         45.45       244.24 o                         
   9  11   7        136.41        -42.28       244.17 o                         
  11  11   7        323.50        275.17       273.95 o                         
  13  11   7        622.54        655.03       331.96 o                         
  15  11   7         96.03        200.73       320.24 o                         
  17  11   7        152.59        658.57       430.70 o                         
 -18  12   7        709.07        179.63       367.45 o                         
 -16  12   7       4030.09       3770.88       605.90 o                         
 -14  12   7       3023.26       3234.23       635.38 o                         
 -12  12   7       2147.01       1966.65       651.50 o                         
 -10  12   7      15390.38      15626.78       886.65 o                         
  -8  12   7       4364.09       3791.06       466.72 o                         
  -6  12   7         55.02       -133.69       244.71 o                         
  -4  12   7        576.61        606.76       220.16 o                         
  -2  12   7        366.86        413.87       207.74 o                         
   0  12   7         39.15         59.10       197.96 o                         
   2  12   7       3375.41       4088.15       408.46 o                         
   4  12   7        554.15        642.73       280.63 o                         
   6  12   7        460.97        439.31       281.36 o                         
   8  12   7          7.01        108.58       270.53 o                         
  10  12   7        660.84        582.11       310.30 o                         
  12  12   7       4709.01       4346.31       914.84 o                         
  14  12   7         48.86       -354.35       354.35 o                         
 -15  13   7         65.82         45.35       328.04 o                         
 -13  13   7         79.76       -164.49       302.66 o                         
 -11  13   7        272.51        252.67       303.97 o                         
  -9  13   7       2804.18       2953.90       471.55 o                         
  -7  13   7       1568.01       1957.59       397.79 o                         
  -5  13   7         18.98        115.25       297.08 o                         
  -3  13   7         25.18       -174.30       236.64 o                         
  -1  13   7         45.22        -74.09       232.91 o                         
   1  13   7       3944.56       4875.51       453.08 o                         
   3  13   7       2675.23       2865.10       389.86 o                         
   5  13   7        179.79        368.70       302.38 o                         
   7  13   7       2510.81       1828.88       477.44 o                         
   9  13   7        238.61        136.87       370.87 o                         
  11  13   7         58.52       -161.01       375.78 o                         
 -10  14   7        618.29        606.02       378.34 o                         
  -8  14   7       2759.28       2354.51       447.50 o                         
  -6  14   7         31.78        191.73       300.36 o                         
  -4  14   7       1185.25       1548.42       378.40 o                         
  -2  14   7        488.05        314.54       359.78 o                         
   0  14   7        110.40        184.21       265.04 o                         
   2  14   7        112.00       -315.14       315.14 o                         
   4  14   7         26.80       -259.95       366.69 o                         
   6  14   7        250.59       -358.61       358.61 o                         
   8  14   7        418.99         -8.40       380.42 o                         
  -1  15   7        232.02        746.70       690.63 o                         
 -28   0   8        406.30       -201.72       555.24 o                         
 -26   0   8       1622.08        637.98       640.71 o                         
 -24   0   8      13780.10      12924.33      1671.19 o                         
 -22   0   8       3134.48       3078.43       828.75 o                         
 -20   0   8       2461.28       2075.56       426.18 o                         
 -18   0   8      15211.05      15530.39       649.66 o                         
 -16   0   8      72556.79      73533.20      1665.72 o                         
 -14   0   8       7683.45       7521.16       450.34 o                         
 -12   0   8     146666.58     147773.86      2839.58 o                         
 -10   0   8        972.39       1210.29       190.73 o                         
  -8   0   8       3516.74       3239.98       251.93 o                         
  -6   0   8       7060.81       6872.45       370.80 o                         
  -4   0   8      13858.35      14297.40       511.07 o                         
  -2   0   8      13144.18      13419.32       395.05 o                         
   0   0   8       5897.55       6831.59       336.93 o                         
   2   0   8        600.91        363.92       168.71 o                         
   4   0   8      20504.68      18362.04       547.63 o                         
   6   0   8        524.04        359.43       212.69 o                         
   8   0   8      39592.16      41143.24      1474.82 o                         
  10   0   8       1369.38       1113.06       221.81 o                         
  12   0   8      17126.15      17936.79       673.36 o                         
  14   0   8      16130.09      16761.60       677.03 o                         
  16   0   8        359.90        172.13       217.44 o                         
  18   0   8       2810.58       2864.89       780.89 o                         
  20   0   8       2330.15       3321.17       837.64 o                         
  22   0   8       5998.86       5110.65      1059.19 o                         
  24   0   8        413.61        601.74       611.99 o                         
  26   0   8         53.94        183.94       634.56 o                         
 -29   1   8       1140.41        754.74       537.66 o                         
 -27   1   8        969.46        935.17       513.90 o                         
 -25   1   8       2046.84       2029.12       562.73 o                         
 -23   1   8         13.62         35.32       326.92 o                         
 -21   1   8       4398.26       4587.49       499.01 o                         
 -19   1   8      45161.34      45216.64       974.76 o                         
 -17   1   8       3381.97       3914.66       293.65 o                         
 -15   1   8      17154.93      18116.63       452.30 o                         
 -13   1   8        991.65       1083.25       148.20 o                         
 -11   1   8         19.87         23.43        95.73 o                         
  -9   1   8      22187.63      23010.91       457.23 o                         
  -7   1   8       1678.42       1818.01       148.77 o                         
  -5   1   8       1016.51        880.91       105.93 o                         
  -3   1   8        196.13        188.52        84.93 o                         
  -1   1   8      10146.69       9789.76       286.73 o                         
   1   1   8      87075.23      85782.31      1177.58 o                         
   3   1   8      13946.78      14286.71       353.66 o                         
   5   1   8      29176.35      28800.83       534.20 o                         
   7   1   8       1356.19       1545.82       151.04 o                         
   9   1   8          1.68        -59.12        98.93 o                         
  11   1   8       4785.02       5628.59       294.10 o                         
  13   1   8        337.69        156.56       138.76 o                         
  15   1   8        158.10         74.56       149.03 o                         
  17   1   8       4136.19       4328.52       359.60 o                         
  19   1   8        147.80        155.58       268.70 o                         
  21   1   8        133.97       -283.58       316.11 o                         
  23   1   8        386.52        970.01       451.73 o                         
  25   1   8        480.58       -122.52       414.45 o                         
 -28   2   8          7.10       -116.54       402.52 o                         
 -26   2   8       1090.23        344.98       787.39 o                         
 -24   2   8       5384.86       6461.29       625.29 o                         
 -22   2   8       8539.83       9862.28       734.38 o                         
 -20   2   8        541.02        796.65       238.50 o                         
 -18   2   8       1381.48       1443.33       261.22 o                         
 -16   2   8         91.75        110.91       139.54 o                         
 -14   2   8      33055.08      33180.70       631.80 o                         
 -12   2   8       1390.72       1419.09       176.60 o                         
  -8   2   8      36694.78      37198.29       634.35 o                         
  -6   2   8      15811.51      15450.21       375.58 o                         
  -4   2   8      18925.61      19788.71       388.29 o                         
  -2   2   8      26721.14      25200.11       470.07 o                         
   0   2   8      14242.09      14217.84       372.56 o                         
   2   2   8       2305.03       2025.96       138.47 o                         
   4   2   8        132.34         50.48        93.10 o                         
   6   2   8       9976.37       9859.17       302.35 o                         
   8   2   8       3434.54       3914.04       228.99 o                         
  10   2   8       3448.94       3676.23       235.88 o                         
  12   2   8      11511.76      12315.47       404.51 o                         
  14   2   8      13684.63      13942.49       545.22 o                         
  16   2   8       1925.02       1912.81       263.29 o                         
  18   2   8        481.22        547.66       240.41 o                         
  20   2   8          8.13       -142.76       231.87 o                         
  22   2   8        107.30        114.62       300.29 o                         
  24   2   8       6143.03       4997.83      1126.20 o                         
 -29   3   8        188.15        176.22       503.40 o                         
 -27   3   8       6798.44       5624.56      1306.38 o                         
 -25   3   8      16350.61      16486.25      1032.31 o                         
 -23   3   8       9411.09       8989.42       733.93 o                         
 -21   3   8          1.63        -42.41       242.60 o                         
 -19   3   8        969.98        798.95       282.86 o                         
 -17   3   8       2259.36       2521.14       319.69 o                         
 -15   3   8        833.40       1096.26       188.17 o                         
 -13   3   8       4628.10       4705.25       293.42 o                         
 -11   3   8       1464.59       1798.03       146.67 o                         
  -9   3   8       4001.39       4097.46       215.20 o                         
  -7   3   8      18493.93      18100.29       432.30 o                         
  -5   3   8      61679.32      60554.36       917.20 o                         
  -3   3   8      21444.02      20613.20       820.77 o                         
  -1   3   8      10404.93      10584.83       276.04 o                         
   1   3   8      33535.48      32304.89       566.71 o                         
   3   3   8      67937.23      69562.20      1040.29 o                         
   5   3   8      22532.99      22771.76       476.41 o                         
   7   3   8       4099.20       4109.05       246.01 o                         
   9   3   8       5762.35       5822.32       273.86 o                         
  11   3   8      21026.55      20979.87       505.65 o                         
  13   3   8      11220.79      11884.64       585.63 o                         
  15   3   8       3336.66       3172.65       416.66 o                         
  17   3   8       2411.79       2358.54       402.38 o                         
  19   3   8        121.05        170.42       219.94 o                         
  21   3   8       9922.83       9608.49      1003.58 o                         
  23   3   8       6788.84       6588.42       884.56 o                         
  25   3   8       2816.38       1523.62       573.06 o                         
 -28   4   8        575.98        599.55       502.04 o                         
 -26   4   8        715.38       1165.67       417.61 o                         
 -24   4   8         38.47        169.53       313.81 o                         
 -22   4   8       6426.42       6219.69       522.76 o                         
 -20   4   8        107.33        265.15       225.98 o                         
 -18   4   8         60.04        303.67       221.49 o                         
 -16   4   8       8163.93       7538.34       503.56 o                         
 -14   4   8      13386.58      12550.91       717.58 o                         
 -12   4   8      14437.50      13929.59       445.82 o                         
 -10   4   8      12393.33      11937.71       325.65 o                         
  -8   4   8      15007.95      15429.45       407.00 o                         
  -6   4   8        422.42        185.34       101.06 o                         
  -4   4   8      15374.97      15952.20       420.94 o                         
  -2   4   8       9304.52       9009.89       317.66 o                         
   0   4   8       7367.27       7226.16       448.99 o                         
   2   4   8       1692.87       1654.03       148.83 o                         
   4   4   8        288.90        286.63       101.06 o                         
   6   4   8      18825.36      17172.64       453.86 o                         
   8   4   8         89.07         75.68        99.63 o                         
  12   4   8       3192.90       3161.65       404.21 o                         
  14   4   8        494.12        454.34       197.05 o                         
  16   4   8       3209.80       3890.52       408.69 o                         
  18   4   8        741.83        714.89       276.64 o                         
  20   4   8      10693.71      10984.94       810.37 o                         
  22   4   8         39.96         82.26       346.61 o                         
  24   4   8        918.76        528.43       498.46 o                         
 -27   5   8       1462.92       1631.61       483.49 o                         
 -25   5   8       5494.40       5454.45       648.61 o                         
 -23   5   8       3352.83       3396.88       497.26 o                         
 -21   5   8       1371.08       1081.30       307.10 o                         
 -19   5   8        105.87         39.63       224.11 o                         
 -17   5   8       2069.12       2535.15       400.57 o                         
 -15   5   8       4779.29       5562.85       687.52 o                         
 -13   5   8        592.64        454.78       167.24 o                         
 -11   5   8        260.82        204.25        97.93 o                         
  -9   5   8      11991.09      11432.57       408.05 o                         
  -7   5   8      23388.11      23131.51       543.64 o                         
  -5   5   8      49269.13      49500.23       839.04 o                         
  -3   5   8       4511.73       4669.05       243.62 o                         
  -1   5   8          2.23        -27.06        95.78 o                         
   1   5   8       1365.16       1081.57       156.53 o                         
   3   5   8       6862.14       6743.40       299.44 o                         
   5   5   8      15116.91      14797.42       400.36 o                         
   7   5   8       2698.84       2911.62       217.82 o                         
   9   5   8       1203.43       1326.64       169.72 o                         
  11   5   8      10116.80      10088.67       494.10 o                         
  13   5   8       7174.71       7516.51       445.02 o                         
  15   5   8       2752.56       2743.59       357.00 o                         
  17   5   8        234.51         39.84       243.19 o                         
  19   5   8       2909.62       3392.49       440.61 o                         
  21   5   8       3726.78       3477.40       472.43 o                         
  23   5   8       1850.00       1886.38       494.15 o                         
 -26   6   8       8126.61       8150.23      1070.04 o                         
 -24   6   8       1305.75       1172.30       413.10 o                         
 -22   6   8        199.18        -27.70       259.82 o                         
 -20   6   8         91.74        171.17       235.30 o                         
 -18   6   8        401.75         81.72       217.84 o                         
 -16   6   8      17001.82      17775.86       768.63 o                         
 -14   6   8       1922.98       1774.75       309.77 o                         
 -12   6   8      12188.00      11622.27       638.10 o                         
 -10   6   8      29307.99      29636.51       618.21 o                         
  -8   6   8      25963.54      25132.61       558.76 o                         
  -6   6   8      68558.52      65913.94      1076.09 o                         
  -4   6   8      17973.17      17764.81       456.15 o                         
  -2   6   8       2801.81       3053.60       223.08 o                         
   0   6   8      11050.20      11572.37       379.31 o                         
   2   6   8        574.10        460.72       176.57 o                         
   4   6   8       3579.64       3578.77       246.14 o                         
   6   6   8      14472.90      14971.24       436.79 o                         
   8   6   8       1256.68       1170.62       212.76 o                         
  10   6   8      32138.19      32323.88       805.95 o                         
  12   6   8      23498.58      24874.71       878.80 o                         
  14   6   8      38608.59      38301.02      1647.09 o                         
  16   6   8       9161.93       9155.55       633.48 o                         
  18   6   8       4917.55       4747.75       743.53 o                         
  20   6   8      13849.39      13357.11       949.60 o                         
  22   6   8       8228.38       9205.46       903.14 o                         
 -25   7   8       1703.41       1287.47       432.31 o                         
 -23   7   8        871.77        577.04       313.00 o                         
 -21   7   8         73.10       -207.34       207.34 o                         
 -19   7   8       1215.21        836.77       285.00 o                         
 -17   7   8       1950.41       2135.62       358.70 o                         
 -15   7   8      23698.02      25919.50       891.53 o                         
 -13   7   8        572.76        164.34       223.55 o                         
 -11   7   8       6876.69       6261.34       385.88 o                         
  -9   7   8        450.63        294.15       142.29 o                         
  -7   7   8       1505.70       1620.36       198.32 o                         
  -5   7   8       1548.63       1144.31       216.76 o                         
  -3   7   8      14671.63      14582.34       474.50 o                         
  -1   7   8      10422.27      11232.06       426.83 o                         
   1   7   8        577.35        403.58       151.94 o                         
   3   7   8       2934.78       2646.85       228.87 o                         
   5   7   8       3811.33       3569.51       263.93 o                         
   7   7   8       3325.46       3057.87       297.55 o                         
   9   7   8       3373.53       3596.23       327.72 o                         
  11   7   8          6.23         33.26       201.52 o                         
  13   7   8        736.31        654.92       287.35 o                         
  15   7   8       1917.74       1684.33       344.90 o                         
  17   7   8         18.06        256.97       238.36 o                         
  19   7   8          2.71       -180.34       265.00 o                         
  21   7   8        196.10       -231.48       292.19 o                         
 -24   8   8        139.95        221.04       319.21 o                         
 -22   8   8       4984.04       5172.10       641.33 o                         
 -20   8   8       1663.91       2010.83       409.10 o                         
 -18   8   8      15727.28      15824.54       870.27 o                         
 -16   8   8      27155.22      28229.33      1017.96 o                         
 -14   8   8       8098.42       8089.02       590.41 o                         
 -12   8   8          8.42       -186.00       186.00 o                         
 -10   8   8       2481.86       2323.12       277.27 o                         
  -8   8   8      11181.90      11261.84       455.44 o                         
  -6   8   8       5325.80       5212.25       318.98 o                         
  -4   8   8       2814.78       3171.83       279.21 o                         
  -2   8   8        142.63         73.51       141.02 o                         
   0   8   8      13437.16      13450.24       497.11 o                         
   2   8   8      23557.47      22814.25       590.13 o                         
   4   8   8      32080.33      33091.19       734.48 o                         
   6   8   8       6050.77       6165.70       403.81 o                         
   8   8   8       7429.60       7490.14       453.46 o                         
  10   8   8      12372.68      12195.78       702.08 o                         
  12   8   8       5773.10       6284.44       541.62 o                         
  14   8   8       1045.05        849.40       294.97 o                         
  16   8   8       3455.25       3588.57       512.53 o                         
  18   8   8         14.73       -243.83       247.48 o                         
  20   8   8       3454.39       3134.78       470.51 o                         
 -23   9   8        955.16        948.92       393.01 o                         
 -21   9   8         64.65        -67.00       291.98 o                         
 -19   9   8      15661.62      13811.89       850.76 o                         
 -17   9   8       9867.50       8690.80       950.79 o                         
 -15   9   8       3293.10       3545.09       439.92 o                         
 -13   9   8       5770.23       5326.10       503.50 o                         
 -11   9   8       3382.64       3456.78       412.78 o                         
  -9   9   8        576.53        266.70       230.61 o                         
  -7   9   8        113.55        367.62       172.43 o                         
  -5   9   8        889.96        615.86       191.47 o                         
  -3   9   8         93.32        101.46       131.63 o                         
  -1   9   8         38.07        -18.68       157.14 o                         
   1   9   8       9989.99      10030.20       464.62 o                         
   3   9   8      26241.29      26281.44       668.99 o                         
   5   9   8        987.37       1275.53       287.73 o                         
   7   9   8        307.12        136.72       224.43 o                         
   9   9   8          3.82         67.31       213.91 o                         
  11   9   8        539.23        541.67       267.83 o                         
  13   9   8        650.68        811.02       295.68 o                         
  15   9   8        922.87        834.78       314.75 o                         
  17   9   8         38.37        -24.68       292.82 o                         
  19   9   8        158.80        241.59       318.02 o                         
 -22  10   8          1.06       -258.02       315.85 o                         
 -20  10   8         57.26        -14.72       303.71 o                         
 -18  10   8         98.81        237.97       296.16 o                         
 -16  10   8        230.95        499.17       288.58 o                         
 -14  10   8        397.34        642.35       298.36 o                         
 -12  10   8       1759.31       1078.04       306.78 o                         
 -10  10   8        838.74        596.84       281.82 o                         
  -8  10   8        276.11        248.75       235.29 o                         
  -6  10   8       5319.38       5692.51       371.75 o                         
  -4  10   8      18962.33      19386.38       683.56 o                         
  -2  10   8        475.85        497.57       182.81 o                         
   0  10   8       8769.01      10322.65       498.65 o                         
   2  10   8       8425.45       8732.56       458.39 o                         
   4  10   8        543.84         53.35       163.69 o                         
   6  10   8         73.80         89.97       194.15 o                         
   8  10   8       4461.41       4295.50       465.40 o                         
  10  10   8      14290.10      13887.45       797.56 o                         
  12  10   8        207.26        212.81       265.63 o                         
  14  10   8        292.23        117.12       291.98 o                         
  16  10   8       2247.99       3157.90       596.37 o                         
  18  10   8         42.44        240.53       395.64 o                         
 -19  11   8         19.47        -20.45       321.72 o                         
 -17  11   8       1724.61       2057.79       439.71 o                         
 -15  11   8       5904.42       6046.68       590.76 o                         
 -13  11   8      10927.03      11831.34       776.64 o                         
 -11  11   8         21.42         52.37       257.09 o                         
  -9  11   8      10940.32      11092.59       858.01 o                         
  -7  11   8       6732.06       6846.08       566.42 o                         
  -5  11   8       2003.29       2283.41       282.97 o                         
  -3  11   8       2651.86       2239.09       308.25 o                         
  -1  11   8        228.02        179.66       195.15 o                         
   1  11   8       2337.14       2336.04       287.62 o                         
   3  11   8       2837.86       2916.64       465.22 o                         
   5  11   8      10688.53       9951.29       643.67 o                         
   7  11   8       2233.28       2295.48       384.58 o                         
   9  11   8        300.83        778.17       307.81 o                         
  11  11   8       6185.36       6123.12       575.47 o                         
  13  11   8       8889.67       8467.13       831.51 o                         
  15  11   8       1159.55       1028.36       457.05 o                         
 -18  12   8        251.33       -116.83       334.00 o                         
 -16  12   8        436.34        352.23       339.64 o                         
 -14  12   8        585.13        279.28       314.65 o                         
 -12  12   8       7532.37       9123.89       773.39 o                         
 -10  12   8       2211.66       1615.49       361.63 o                         
  -8  12   8        332.75         37.13       246.21 o                         
  -6  12   8        588.24        485.42       285.90 o                         
  -4  12   8        295.65        529.97       234.22 o                         
  -2  12   8        526.20        116.84       198.36 o                         
   0  12   8       1801.60       2019.20       293.52 o                         
   2  12   8       1859.86       1401.41       295.84 o                         
   4  12   8        342.59        307.62       243.73 o                         
   6  12   8        160.72       -181.32       237.54 o                         
   8  12   8       5218.55       4731.79       634.56 o                         
  10  12   8         56.64       -115.99       308.91 o                         
  12  12   8        472.29        223.87       389.33 o                         
  14  12   8        980.76       1147.06       476.07 o                         
 -15  13   8        909.71       1019.45       401.23 o                         
 -13  13   8       2030.07       2062.23       609.35 o                         
 -11  13   8        587.04        824.08       373.89 o                         
  -9  13   8       6902.14       6769.06       631.85 o                         
  -7  13   8       2490.01       2125.44       408.66 o                         
  -5  13   8         50.74        -99.85       249.51 o                         
  -3  13   8         99.52        366.73       248.72 o                         
  -1  13   8       1122.35       1009.75       292.88 o                         
   1  13   8        112.02         48.16       282.67 o                         
   3  13   8       2544.37       2330.27       401.77 o                         
   5  13   8        104.08        103.00       328.32 o                         
   7  13   8        703.30        952.82       422.11 o                         
   9  13   8        563.49        456.13       537.84 o                         
  11  13   8        554.89       -228.90       358.69 o                         
 -10  14   8        324.87         82.31       325.13 o                         
  -8  14   8       1655.26       1567.25       411.54 o                         
  -6  14   8       6054.20       5661.56      1143.78 o                         
  -4  14   8       5794.60       6202.61       702.68 o                         
  -2  14   8       8685.03       6895.06       924.18 o                         
   0  14   8        307.90        436.08       318.59 o                         
   2  14   8       1163.86        902.76       442.36 o                         
   4  14   8        396.32        463.04       396.50 o                         
   6  14   8        111.85        374.52       399.77 o                         
 -29   1   9        445.17        403.96       471.82 o                         
 -27   1   9        314.99        895.99       522.14 o                         
 -25   1   9        162.76        367.48       380.52 o                         
 -23   1   9       7170.64       8492.47       687.87 o                         
 -21   1   9      22223.51      23740.84       958.28 o                         
 -19   1   9       1147.35        814.65       199.00 o                         
 -17   1   9      12779.95      13155.25       482.74 o                         
 -15   1   9      37497.98      39166.41       740.22 o                         
 -13   1   9      41554.72      40836.66       824.06 o                         
 -11   1   9       5852.05       5993.21       264.21 o                         
  -9   1   9          5.62        -75.26        75.26 o                         
  -7   1   9      28834.38      26889.85       500.47 o                         
  -3   1   9        333.91        295.90        73.03 o                         
  -1   1   9      69590.77      68434.03      1094.54 o                         
   1   1   9       1331.29       1206.95       106.67 o                         
   3   1   9      81650.93      81743.10      3018.25 o                         
   5   1   9     119974.43     120567.88      1805.46 o                         
   7   1   9      20228.27      18610.24       435.05 o                         
   9   1   9      27881.60      26872.73       595.31 o                         
  11   1   9       2414.48       2409.43       213.09 o                         
  13   1   9      19774.37      20182.01       530.18 o                         
  15   1   9       6615.44       7004.46       425.28 o                         
  17   1   9        178.43         93.06       174.18 o                         
  19   1   9        687.40        666.47       467.99 o                         
  21   1   9        731.20        184.40       369.84 o                         
  23   1   9       1064.35       1430.85       532.48 o                         
  25   1   9       5216.70       5536.66      1235.61 o                         
 -28   2   9       1970.21       1498.90       561.41 o                         
 -26   2   9       2999.21       2352.32       606.18 o                         
 -24   2   9       2008.53       2763.59       463.21 o                         
 -22   2   9        661.66        455.04       286.75 o                         
 -20   2   9        804.56        720.58       240.28 o                         
 -18   2   9        658.58        594.98       186.14 o                         
 -16   2   9       4991.99       4916.67       324.71 o                         
 -14   2   9       7506.97       8222.83       313.41 o                         
 -12   2   9       9292.17       9073.96       335.17 o                         
 -10   2   9       7677.00       7942.05       296.84 o                         
  -8   2   9          6.15        -42.31        81.20 o                         
  -6   2   9       1788.64       1524.73       203.17 o                         
  -4   2   9      37960.49      36814.82       610.25 o                         
  -2   2   9         46.71        198.79       101.58 o                         
   0   2   9        250.41         34.91        93.32 o                         
   2   2   9      14407.97      14480.48       335.17 o                         
   4   2   9      54373.78      52285.31       927.88 o                         
   6   2   9       4759.33       4632.76       254.58 o                         
   8   2   9        188.01        311.35       117.77 o                         
  10   2   9        729.05       1089.35       161.75 o                         
  12   2   9       2893.58       3093.44       245.46 o                         
  14   2   9        107.32        173.69       171.40 o                         
  16   2   9       3149.08       3784.83       487.07 o                         
  18   2   9         55.87        214.30       238.81 o                         
  20   2   9          8.67        770.76       415.37 o                         
  22   2   9       3187.73       3624.00       788.41 o                         
  24   2   9      10325.71       8841.22      2101.63 o                         
 -29   3   9        303.31        222.44       468.51 o                         
 -27   3   9        338.95        708.67       476.20 o                         
 -25   3   9        111.41        128.35       302.58 o                         
 -23   3   9       7621.51       7242.85       659.26 o                         
 -21   3   9       7711.23       7460.23       539.76 o                         
 -19   3   9          5.39        339.93       243.47 o                         
 -17   3   9       2473.55       2599.77       267.04 o                         
 -15   3   9        332.08        370.39       157.77 o                         
 -13   3   9       5389.85       5151.92       343.02 o                         
 -11   3   9      12771.81      12077.57       533.81 o                         
  -9   3   9       5035.16       5427.74       397.10 o                         
  -7   3   9      40432.61      40642.56       696.23 o                         
  -5   3   9      21080.38      21594.09       442.72 o                         
  -3   3   9      53411.39      53296.12       827.28 o                         
  -1   3   9      44963.28      45027.88       722.23 o                         
   1   3   9      25778.19      26858.68       505.47 o                         
   3   3   9       9896.91      10446.82       366.86 o                         
   5   3   9       6327.70       7005.16       330.71 o                         
   7   3   9       1120.79        994.62       142.66 o                         
   9   3   9       1244.67       1143.15       161.65 o                         
  11   3   9         23.96        218.73       132.26 o                         
  13   3   9       7752.10       8241.23       457.06 o                         
  15   3   9      10364.85      10710.98       538.58 o                         
  17   3   9       3688.08       4617.17       455.61 o                         
  19   3   9       2085.78       2471.52       369.78 o                         
  21   3   9       4489.52       3974.06       687.67 o                         
  23   3   9        395.17        -89.09       321.48 o                         
  25   3   9         19.33       -194.99       351.69 o                         
 -28   4   9        184.30        640.76       501.35 o                         
 -26   4   9       1974.98       2554.72       502.85 o                         
 -24   4   9       5921.09       5496.37       627.85 o                         
 -22   4   9        208.97        157.88       263.25 o                         
 -20   4   9        450.18        550.05       247.14 o                         
 -18   4   9        223.92        549.72       231.25 o                         
 -16   4   9       4188.98       4354.19       402.58 o                         
 -14   4   9       9757.17       9941.95       431.09 o                         
 -12   4   9      17850.06      17694.27       413.31 o                         
 -10   4   9         21.35        -76.87        89.33 o                         
  -8   4   9      14793.05      14545.86       508.85 o                         
  -6   4   9      65355.26      63539.88      1440.63 o                         
  -4   4   9      62893.10      60172.76       947.96 o                         
  -2   4   9      10093.10       9653.23       294.87 o                         
   0   4   9       1026.96       1313.01       206.57 o                         
   2   4   9        771.73        544.02       116.62 o                         
   4   4   9       8058.93       7737.19       299.29 o                         
   6   4   9       6424.12       7078.29       302.79 o                         
   8   4   9       5145.48       5920.93       354.13 o                         
  10   4   9       2784.69       3095.11       249.87 o                         
  12   4   9      15599.49      15031.82       575.41 o                         
  14   4   9      24783.41      25343.73       799.75 o                         
  16   4   9       3514.44       4493.66       686.70 o                         
  18   4   9       2983.11       2545.14       770.13 o                         
  20   4   9        138.07         -3.18       250.35 o                         
  22   4   9       3882.89       4389.24       867.59 o                         
  24   4   9        668.68        252.57       460.15 o                         
 -27   5   9         35.01       -269.06       346.00 o                         
 -25   5   9         21.77         93.80       318.86 o                         
 -23   5   9        878.67       1091.72       361.14 o                         
 -21   5   9        558.89        284.52       261.22 o                         
 -19   5   9        463.06        591.65       256.88 o                         
 -17   5   9       4178.29       4478.50       519.69 o                         
 -15   5   9       6019.09       5684.59       457.56 o                         
 -13   5   9       9354.52       9498.03       787.47 o                         
 -11   5   9      12712.50      12448.76       372.15 o                         
  -9   5   9      34690.93      34431.94       664.07 o                         
  -7   5   9      15826.14      16826.21       428.20 o                         
  -5   5   9        151.57        111.33       112.35 o                         
  -3   5   9        208.53        353.68       113.85 o                         
  -1   5   9         70.72         37.40        85.35 o                         
   1   5   9       3007.76       2538.52       231.80 o                         
   3   5   9       3090.47       3002.98       226.04 o                         
   5   5   9       1139.39        772.81       268.27 o                         
   7   5   9      15702.73      16387.39       480.65 o                         
   9   5   9      27446.54      26329.15       635.71 o                         
  11   5   9      86158.55      83731.63      1723.77 o                         
  13   5   9       6879.82       6566.55       422.54 o                         
  15   5   9        485.43        457.98       247.89 o                         
  17   5   9       2003.98       1555.75       335.93 o                         
  19   5   9        500.72        664.76       305.63 o                         
  21   5   9         10.35        113.61       295.57 o                         
  23   5   9        926.87        836.71       437.09 o                         
 -26   6   9        351.69         85.20       357.60 o                         
 -24   6   9       1983.11       2551.18       417.10 o                         
 -22   6   9       1517.28       1390.54       336.88 o                         
 -20   6   9        525.50        491.92       251.58 o                         
 -18   6   9        121.82        216.57       231.70 o                         
 -16   6   9       4950.17       5052.10       459.55 o                         
 -14   6   9      18265.75      19751.31       816.03 o                         
 -12   6   9         56.55        117.65       160.35 o                         
 -10   6   9       1403.88       1893.97       195.12 o                         
  -8   6   9       5392.63       6317.28       312.82 o                         
  -6   6   9        585.70        752.60       165.67 o                         
  -4   6   9       3625.21       3950.49       247.27 o                         
  -2   6   9        524.35        575.61       141.98 o                         
   0   6   9        121.39        199.06       121.51 o                         
   2   6   9       4009.08       3912.93       255.77 o                         
   4   6   9       4110.89       4734.71       278.98 o                         
   6   6   9      13330.88      13727.67       438.04 o                         
   8   6   9       7486.20       7406.69       424.37 o                         
  10   6   9       1576.96       1706.22       252.84 o                         
  12   6   9        533.43        499.46       244.27 o                         
  14   6   9       3109.69       3190.13       462.38 o                         
  16   6   9       4316.92       4180.44       478.46 o                         
  18   6   9        521.09        203.52       264.12 o                         
  20   6   9        274.96        194.35       290.01 o                         
  22   6   9       2622.24       2878.45       485.32 o                         
 -25   7   9        467.36        396.93       347.66 o                         
 -23   7   9        831.38        862.30       328.10 o                         
 -21   7   9        660.66        888.25       317.42 o                         
 -19   7   9         12.07       -138.48       230.21 o                         
 -17   7   9       3261.80       3394.51       420.05 o                         
 -15   7   9      17058.86      16246.80      1212.49 o                         
 -13   7   9       5843.40       6068.05       493.72 o                         
 -11   7   9         19.97         -6.37       158.37 o                         
  -9   7   9        114.81        165.34       142.70 o                         
  -7   7   9         30.31         37.37       135.40 o                         
  -5   7   9       2410.27       2105.70       275.07 o                         
  -3   7   9       2875.04       2705.12       234.33 o                         
  -1   7   9       3594.85       3550.35       258.70 o                         
   1   7   9      17469.22      16969.10       481.48 o                         
   3   7   9        320.13        300.37       158.99 o                         
   5   7   9      22154.87      21508.51       593.95 o                         
   7   7   9       4103.93       4158.75       339.99 o                         
   9   7   9         43.14         55.45       178.36 o                         
  11   7   9      12681.38      14252.49       709.00 o                         
  13   7   9        196.65        336.18       243.89 o                         
  15   7   9       1019.45        863.35       353.79 o                         
  17   7   9       1353.97       1385.82       336.72 o                         
  19   7   9        870.00        615.21       316.75 o                         
  21   7   9       8347.14       8147.81       703.66 o                         
 -24   8   9         78.32         36.26       300.03 o                         
 -22   8   9          4.04        163.78       291.78 o                         
 -20   8   9         82.51       -235.52       235.52 o                         
 -18   8   9        489.87        527.85       292.51 o                         
 -16   8   9        146.13        159.90       243.02 o                         
 -14   8   9        823.09        957.64       276.66 o                         
 -12   8   9        184.60        133.41       214.49 o                         
 -10   8   9       2018.07       1801.41       331.53 o                         
  -8   8   9       7220.84       7708.24       403.05 o                         
  -6   8   9      11758.24      11780.46       468.19 o                         
  -4   8   9       3386.92       3229.67       267.57 o                         
  -2   8   9        495.14        635.22       190.59 o                         
   0   8   9       3400.64       3051.85       264.41 o                         
   2   8   9       5622.36       5226.06       329.81 o                         
   4   8   9       1063.17       1073.24       203.45 o                         
   6   8   9        522.18        411.62       206.10 o                         
   8   8   9        519.67        423.46       198.11 o                         
  10   8   9       2087.09       2101.70       342.35 o                         
  12   8   9       4042.81       3922.26       441.43 o                         
  14   8   9         32.64         47.13       243.68 o                         
  16   8   9       1124.17       1424.02       410.00 o                         
  18   8   9        726.44        503.35       406.24 o                         
  20   8   9       3760.76       3726.86       726.51 o                         
 -23   9   9        106.32         80.11       371.69 o                         
 -21   9   9        724.42        606.47       343.96 o                         
 -19   9   9        624.05        751.13       325.69 o                         
 -17   9   9        262.73        261.38       271.84 o                         
 -15   9   9        435.09         18.04       239.85 o                         
 -13   9   9        141.84         85.61       240.57 o                         
 -11   9   9         81.26        205.13       225.05 o                         
  -9   9   9       5380.33       6174.46       429.18 o                         
  -7   9   9        937.86       1088.60       204.43 o                         
  -5   9   9      31756.65      31721.86       944.47 o                         
  -3   9   9       3918.47       3730.45       331.56 o                         
  -1   9   9       5505.52       5742.51       360.42 o                         
   1   9   9      14179.67      15105.55       619.04 o                         
   3   9   9      18688.11      19172.58       642.10 o                         
   5   9   9        167.11       -167.77       176.74 o                         
   7   9   9       8478.60       8414.16       509.13 o                         
   9   9   9        210.02        -14.20       231.35 o                         
  11   9   9        111.20        371.01       252.97 o                         
  13   9   9        353.21        -33.53       277.83 o                         
  15   9   9       3422.53       3690.00       576.93 o                         
  17   9   9        952.95        844.99       405.65 o                         
  19   9   9        496.91        377.91       409.57 o                         
 -22  10   9       4287.96       5278.01       627.02 o                         
 -20  10   9        187.81        266.41       323.94 o                         
 -18  10   9       1544.86       1266.78       375.01 o                         
 -16  10   9       1454.97       1563.85       369.93 o                         
 -14  10   9       3174.85       3484.05       457.77 o                         
 -12  10   9      12969.39      13577.46       795.34 o                         
 -10  10   9       6279.06       6790.97       567.97 o                         
  -8  10   9       2614.99       2052.06       351.43 o                         
  -6  10   9        441.76        571.18       196.19 o                         
  -4  10   9       5575.48       5948.58       386.52 o                         
  -2  10   9       8050.19       8493.64       462.88 o                         
   0  10   9       2477.07       2868.13       303.76 o                         
   2  10   9       5350.75       5573.35       375.40 o                         
   4  10   9      11323.36      12011.40      1011.44 o                         
   6  10   9      14880.00      14432.27       747.78 o                         
   8  10   9       7100.86       7271.33       796.98 o                         
  10  10   9       2231.64       2456.53       572.14 o                         
  12  10   9        131.90        216.58       312.13 o                         
  14  10   9        294.45        361.07       359.28 o                         
  16  10   9        510.06        300.66       386.68 o                         
  18  10   9         43.74       -422.22       479.41 o                         
 -19  11   9          5.34       -306.53       306.53 o                         
 -17  11   9       1373.38       1071.73       609.68 o                         
 -15  11   9        487.45        376.92       312.84 o                         
 -13  11   9       2431.82       3032.85       522.47 o                         
 -11  11   9       5440.55       5628.10       556.83 o                         
  -9  11   9       2071.38       1628.22       355.52 o                         
  -7  11   9        672.54        855.12       297.08 o                         
  -5  11   9       3261.09       4175.11       354.63 o                         
  -3  11   9       1496.63       1222.81       258.22 o                         
  -1  11   9        924.62       1188.30       242.17 o                         
   1  11   9        113.79        -76.92       177.92 o                         
   3  11   9       7011.54       6405.98       499.53 o                         
   5  11   9       1198.37        595.39       266.46 o                         
   7  11   9       3088.05       3382.79       532.71 o                         
   9  11   9       5351.78       6027.16       669.19 o                         
  11  11   9       2260.64       2551.30       511.68 o                         
  13  11   9        646.35        125.31       359.35 o                         
  15  11   9        115.65       -334.13       334.13 o                         
 -18  12   9        839.20        355.79       360.71 o                         
 -16  12   9       3006.74       2739.56       475.42 o                         
 -14  12   9        240.28        375.60       318.84 o                         
 -12  12   9       3899.68       4424.96       534.20 o                         
 -10  12   9          6.40        352.00       294.33 o                         
  -8  12   9       9062.77       9261.52       683.89 o                         
  -6  12   9       7532.43       7449.24       599.74 o                         
  -4  12   9       1735.23       2448.98       344.67 o                         
  -2  12   9       5506.58       5349.18       411.21 o                         
   0  12   9       4232.58       4417.46       421.69 o                         
   2  12   9        270.18        186.90       282.97 o                         
   4  12   9       1243.69       1329.63       336.57 o                         
   6  12   9       2006.73       2181.99       622.92 o                         
   8  12   9        986.34        514.40       378.36 o                         
  10  12   9         47.86        264.57       348.35 o                         
  12  12   9       8569.99       8682.39       870.43 o                         
  14  12   9      10778.86      10910.15       986.28 o                         
 -15  13   9        410.14        652.18       383.27 o                         
 -13  13   9       5948.85       6206.33       650.64 o                         
 -11  13   9       4388.54       3398.31       495.47 o                         
  -9  13   9         15.49        196.71       313.56 o                         
  -7  13   9       9355.91      10343.98       743.17 o                         
  -5  13   9       6588.82       6946.53       717.92 o                         
  -3  13   9       5694.74       6653.40       628.01 o                         
  -1  13   9      15221.39      14715.87       851.89 o                         
   1  13   9        252.90        180.10       290.77 o                         
   3  13   9       3005.23       3416.83       486.99 o                         
   5  13   9        256.25        426.86       381.46 o                         
   7  13   9         29.40       -155.23       347.65 o                         
   9  13   9         57.07        175.38       372.92 o                         
  11  13   9         15.84       -103.82       365.75 o                         
 -10  14   9       2418.83       1535.21       484.16 o                         
  -8  14   9         65.20         73.53       362.86 o                         
  -6  14   9        578.16       -310.26       310.26 o                         
  -4  14   9       1059.24        872.25       432.91 o                         
  -2  14   9        980.09        600.13       483.30 o                         
   0  14   9       2358.05       2804.00       467.47 o                         
   2  14   9        812.81        764.87       458.95 o                         
   4  14   9        694.51        515.50       428.23 o                         
   6  14   9       1328.61       1653.17       513.76 o                         
 -28   0  10        711.89        398.65       665.33 o                         
 -26   0  10       4300.94       3291.77       960.73 o                         
 -24   0  10       7360.78       7467.68      1255.44 o                         
 -22   0  10      41665.73      44562.66      2563.53 o                         
 -20   0  10      13668.28      14146.19       889.15 o                         
 -18   0  10         85.63        -68.04       220.24 o                         
 -16   0  10      10413.96      10794.38       557.26 o                         
 -14   0  10       3331.90       2501.88       285.43 o                         
 -12   0  10      36268.22      37626.15       975.30 o                         
 -10   0  10       1270.89       1370.95       247.42 o                         
  -8   0  10      29835.57      28427.74      2875.01 o                         
  -6   0  10       6252.26       6111.35       359.65 o                         
  -4   0  10        120.36          6.42        97.43 o                         
  -2   0  10      39641.15      38644.49       871.04 o                         
   0   0  10       1166.79       1843.53       209.81 o                         
   2   0  10       9462.76       8931.53      1365.32 o                         
   4   0  10      31188.54      27414.11       744.56 o                         
   6   0  10      56259.66      54912.22      1265.92 o                         
   8   0  10      64674.24      63523.05      1459.24 o                         
  10   0  10      10429.84      10478.67       798.18 o                         
  12   0  10        105.91         30.53       182.88 o                         
  14   0  10      15830.92      17328.45       726.58 o                         
  16   0  10      12559.39      11798.25      1459.43 o                         
  18   0  10       4565.53       5040.93      1381.26 o                         
  20   0  10        563.69       -399.33       449.25 o                         
  22   0  10       1521.03        890.30       618.83 o                         
  24   0  10       1747.74       1660.24       817.13 o                         
 -29   1  10          7.44       -400.15       400.15 o                         
 -27   1  10       2589.20       2323.68       633.70 o                         
 -25   1  10      12706.72      11867.07      1150.82 o                         
 -23   1  10       8184.31      10070.96      1874.28 o                         
 -21   1  10        171.01        -74.83       233.78 o                         
 -19   1  10        217.05         45.52       164.35 o                         
 -17   1  10        739.22        676.45       180.56 o                         
 -15   1  10       9154.31      10064.58       392.68 o                         
 -13   1  10         98.42        214.53       123.62 o                         
 -11   1  10        537.27        526.52       153.61 o                         
  -9   1  10      19457.85      22391.10       510.06 o                         
  -7   1  10      11965.46      13325.01       329.73 o                         
  -5   1  10      10710.28      10438.41       298.36 o                         
  -3   1  10      10735.83      10369.96       253.41 o                         
  -1   1  10       1122.06       1196.87       140.36 o                         
   1   1  10       1539.90       1607.05       131.04 o                         
   3   1  10       6190.23       5374.90       268.69 o                         
   5   1  10       7537.11       9423.44       302.85 o                         
   7   1  10        830.85        609.64       130.48 o                         
   9   1  10       7029.06       7421.06       366.60 o                         
  11   1  10       4655.08       4640.18       287.44 o                         
  13   1  10       2436.29       2531.43       242.65 o                         
  15   1  10        737.94        412.54       191.78 o                         
  17   1  10          9.92       -116.81       181.04 o                         
  19   1  10        607.32       -162.27       264.82 o                         
  21   1  10        239.23        184.88       379.76 o                         
  23   1  10       2815.78       2471.94       983.98 o                         
  25   1  10       6867.75       6691.16      1696.49 o                         
 -28   2  10       1215.16        758.66       513.96 o                         
 -26   2  10        292.30         16.59       364.79 o                         
 -24   2  10         71.51       -175.81       266.35 o                         
 -22   2  10       6590.34       6993.71       639.88 o                         
 -20   2  10      22401.87      23252.16       793.38 o                         
 -18   2  10       4159.99       3726.82       422.92 o                         
 -16   2  10       7190.64       7099.57       391.81 o                         
 -14   2  10       6554.00       7321.08       414.99 o                         
 -12   2  10      27601.67      26709.83      1001.38 o                         
 -10   2  10      38624.32      37799.91       678.39 o                         
  -8   2  10      10179.02      10761.62       503.82 o                         
  -6   2  10      10016.35       9202.54       325.36 o                         
  -4   2  10       9026.64       9028.19       253.33 o                         
  -2   2  10       6331.70       6114.06       287.10 o                         
   0   2  10     112919.42     116097.80      1767.62 o                         
   2   2  10       3668.81       4197.85       196.16 o                         
   4   2  10      15225.48      13726.25       438.26 o                         
   6   2  10      27952.79      26956.89       551.96 o                         
   8   2  10       2863.48       2540.64       204.31 o                         
  10   2  10       3004.82       3060.00       236.97 o                         
  12   2  10       8537.24       9117.36       405.69 o                         
  14   2  10      25835.46      27229.25      1228.02 o                         
  16   2  10      28008.80      28614.49       886.48 o                         
  18   2  10       5854.04       6601.96       525.78 o                         
  20   2  10        622.10        390.61       339.00 o                         
  22   2  10          2.48        271.94       409.52 o                         
  24   2  10        922.39       1141.88       538.13 o                         
 -29   3  10       4494.53       4362.18       816.51 o                         
 -27   3  10         60.39        231.95       427.16 o                         
 -25   3  10        395.53        683.46       356.72 o                         
 -23   3  10         41.89         46.71       259.69 o                         
 -21   3  10        810.60        907.37       261.53 o                         
 -19   3  10        113.82        278.51       210.26 o                         
 -17   3  10        266.00        -27.10       166.34 o                         
 -15   3  10       3382.53       4007.10       334.98 o                         
 -13   3  10         84.24          8.73        90.67 o                         
 -11   3  10      23736.09      25022.01       717.17 o                         
  -9   3  10      19418.17      19411.17       476.60 o                         
  -7   3  10         69.70         69.55        94.43 o                         
  -5   3  10      20821.88      19919.63       430.28 o                         
  -3   3  10      64496.81      63891.90       964.69 o                         
  -1   3  10     112693.67     113953.78      1708.07 o                         
   1   3  10        193.87        254.92        94.36 o                         
   3   3  10      21467.74      20940.39       655.07 o                         
   5   3  10      14395.71      14453.96       476.81 o                         
   7   3  10        540.95        175.45        97.29 o                         
   9   3  10       3516.98       3526.38       398.62 o                         
  11   3  10       3000.27       3386.65       255.58 o                         
  13   3  10        128.76        -54.02       166.79 o                         
  15   3  10       9377.65      10830.15       558.48 o                         
  17   3  10      19786.35      20021.10       795.74 o                         
  19   3  10       6165.85       6069.59       535.66 o                         
  21   3  10        165.84         57.22       301.45 o                         
  23   3  10       6223.10       5066.34      1147.06 o                         
 -28   4  10        929.40        704.48       538.69 o                         
 -26   4  10       5859.63       6675.01       817.50 o                         
 -24   4  10          5.29       -352.74       352.74 o                         
 -22   4  10         47.61        191.67       257.47 o                         
 -20   4  10        429.41         70.95       232.23 o                         
 -18   4  10       8028.91       7521.14       534.44 o                         
 -16   4  10       3775.87       2816.13       612.31 o                         
 -14   4  10       8958.58       9414.02       569.69 o                         
 -12   4  10       4364.25       4459.78       237.79 o                         
 -10   4  10      12489.27      13224.34       440.64 o                         
  -8   4  10       4620.25       5338.89       281.37 o                         
  -6   4  10      62948.12      63812.11      1164.29 o                         
  -4   4  10        222.49        351.41       111.30 o                         
  -2   4  10       2250.35       2793.32       184.17 o                         
   0   4  10       1062.72       1355.45       153.57 o                         
   2   4  10         10.66        -77.93        87.67 o                         
   4   4  10      32238.96      31985.01       628.71 o                         
   6   4  10        759.85        682.76       143.96 o                         
   8   4  10         55.17       -110.43       110.43 o                         
  10   4  10       1225.02       1046.74       198.84 o                         
  12   4  10        874.80        537.79       200.43 o                         
  14   4  10       3221.61       2960.57       335.92 o                         
  16   4  10       3641.61       3752.79       426.29 o                         
  18   4  10       1178.70       1822.62       347.03 o                         
  20   4  10       4897.00       4352.23       715.41 o                         
  22   4  10       3139.05       1196.62      1167.20 o                         
  24   4  10       2156.10        380.95       893.37 o                         
 -27   5  10        914.69       1492.18       450.98 o                         
 -25   5  10        139.31        366.36       340.20 o                         
 -23   5  10       1324.35        843.31       363.85 o                         
 -21   5  10        639.70        235.86       322.34 o                         
 -19   5  10       2346.35       3014.71       474.79 o                         
 -17   5  10        145.03         17.24       197.94 o                         
 -15   5  10       7738.14       7519.56       515.58 o                         
 -13   5  10      19337.91      19000.62       571.97 o                         
 -11   5  10       4310.59       4545.09       267.06 o                         
  -9   5  10       8979.46       8835.94       361.91 o                         
  -7   5  10        914.69        643.05       148.22 o                         
  -5   5  10        196.33         19.35        86.11 o                         
  -3   5  10      21981.90      22305.42       812.53 o                         
  -1   5  10      12283.04      12221.69       359.21 o                         
   1   5  10        458.75        331.20       100.69 o                         
   3   5  10       6810.96       6985.65       304.97 o                         
   5   5  10       4532.01       4435.63       263.11 o                         
   7   5  10      16398.26      16435.03       458.38 o                         
   9   5  10        602.99        855.19       197.93 o                         
  11   5  10        304.90        270.71       174.24 o                         
  13   5  10       3703.30       3867.42       378.08 o                         
  15   5  10       3693.52       4116.18       497.01 o                         
  17   5  10       9203.87       8857.98       725.57 o                         
  19   5  10        388.21        554.83       288.43 o                         
  21   5  10       1870.33        979.95       339.35 o                         
  23   5  10         14.16       -209.17       368.72 o                         
 -26   6  10       5102.72       5279.38       694.57 o                         
 -24   6  10        236.64        204.64       285.13 o                         
 -22   6  10         44.05       -156.79       246.64 o                         
 -20   6  10        682.46        352.55       216.56 o                         
 -18   6  10       4561.74       4988.16       525.17 o                         
 -16   6  10       1153.38       1396.10       300.00 o                         
 -14   6  10      11777.90      11337.37       633.82 o                         
 -12   6  10       8495.23       8270.20       541.40 o                         
 -10   6  10       3554.28       3648.09       248.11 o                         
  -8   6  10       6573.82       7201.24       478.31 o                         
  -6   6  10      10383.40      10910.10       423.55 o                         
  -4   6  10       3354.05       3836.98       254.53 o                         
  -2   6  10       1797.87       1694.90       186.11 o                         
   0   6  10        498.58        459.51       132.67 o                         
   2   6  10       9769.31       8798.17       618.84 o                         
   4   6  10         45.45         42.18       122.97 o                         
   6   6  10        773.51        874.49       168.00 o                         
   8   6  10      48287.05      46223.38      1010.27 o                         
  10   6  10         13.50       -154.69       164.87 o                         
  12   6  10        426.04        712.57       244.84 o                         
  14   6  10       3912.25       3102.72       469.76 o                         
  16   6  10       3288.85       3303.33       465.16 o                         
  18   6  10       1490.79       1608.65       367.90 o                         
  20   6  10          8.77        -85.52       283.73 o                         
  22   6  10        206.31         53.04       395.25 o                         
 -25   7  10        596.16        417.50       341.27 o                         
 -23   7  10       1962.60       2986.66       443.43 o                         
 -21   7  10       3239.80       3192.76       437.51 o                         
 -19   7  10       1998.59       2548.20       405.83 o                         
 -17   7  10        465.09        179.06       231.85 o                         
 -15   7  10        640.76        493.90       255.07 o                         
 -13   7  10       1877.35       1559.96       298.40 o                         
 -11   7  10          0.47         15.10       169.11 o                         
  -9   7  10      19958.89      20649.36       538.62 o                         
  -7   7  10       3285.85       3305.62       257.13 o                         
  -5   7  10        685.98        712.20       181.28 o                         
  -3   7  10         59.11         38.68       133.10 o                         
  -1   7  10        912.98       1039.81       181.31 o                         
   1   7  10         34.54         59.78       139.63 o                         
   3   7  10         30.00        -69.43       131.12 o                         
   5   7  10        112.21         -1.57       142.58 o                         
   7   7  10      38920.18      38589.04       922.91 o                         
   9   7  10      13716.51      13052.02       597.53 o                         
  11   7  10       6637.27       5962.00       496.65 o                         
  13   7  10       1382.76       1088.12       354.48 o                         
  15   7  10       4023.55       4059.97       648.83 o                         
  17   7  10       3876.01       4260.92       487.94 o                         
  19   7  10       1980.74       1278.11       424.07 o                         
  21   7  10        799.61        262.59       383.57 o                         
 -24   8  10       6452.40       5389.18       682.88 o                         
 -22   8  10       2881.83       2545.90       440.08 o                         
 -20   8  10       1416.70       1127.86       333.50 o                         
 -18   8  10       4813.28       5393.40       542.84 o                         
 -16   8  10        584.65        469.12       262.54 o                         
 -14   8  10       2464.11       2818.84       393.63 o                         
 -12   8  10       1341.90       1221.28       299.47 o                         
 -10   8  10        620.08        210.09       186.45 o                         
  -8   8  10       9809.54      10079.63       449.09 o                         
  -6   8  10       4318.72       4275.02       306.38 o                         
  -4   8  10      15501.17      15625.11       510.42 o                         
  -2   8  10       5077.99       5095.82       336.76 o                         
   0   8  10       2386.40       2341.14       245.12 o                         
   2   8  10        504.99        682.16       178.99 o                         
   4   8  10         26.47         78.61       154.99 o                         
   6   8  10      13000.18      13600.92       652.51 o                         
   8   8  10        100.74        -58.59       183.22 o                         
  10   8  10       3369.10       2986.17       383.50 o                         
  12   8  10          7.91       -206.78       206.78 o                         
  14   8  10       2578.36       2178.91       412.94 o                         
  16   8  10        298.04        495.56       295.32 o                         
  18   8  10        729.23         38.03       261.93 o                         
  20   8  10         43.92        -44.38       362.32 o                         
 -23   9  10       4143.45       3555.64       586.67 o                         
 -21   9  10       1705.89       1575.43       461.41 o                         
 -19   9  10        350.22        101.15       280.43 o                         
 -17   9  10         20.46        151.55       264.78 o                         
 -15   9  10          8.66        247.18       252.00 o                         
 -13   9  10       1564.67       1700.19       360.14 o                         
 -11   9  10        160.75        218.43       231.09 o                         
  -9   9  10       8152.73       9163.06       517.91 o                         
  -7   9  10        884.81        783.90       194.98 o                         
  -5   9  10      11132.88      11228.75       493.09 o                         
  -3   9  10       2527.44       2657.63       291.63 o                         
  -1   9  10        950.38        817.65       197.27 o                         
   1   9  10        396.49        388.66       192.52 o                         
   3   9  10       2594.06       2216.48       255.72 o                         
   5   9  10       1844.96       2791.95       347.37 o                         
   7   9  10        199.94        148.02       193.90 o                         
   9   9  10       1241.90       1662.45       328.99 o                         
  11   9  10       3778.06       3775.17       532.64 o                         
  13   9  10        274.32         61.41       324.87 o                         
  15   9  10       2597.44       1895.21       456.23 o                         
  17   9  10        342.92        244.44       363.84 o                         
  19   9  10        309.93         81.08       373.20 o                         
 -22  10  10        133.37        185.29       338.32 o                         
 -20  10  10         50.01       -270.45       288.57 o                         
 -18  10  10       1154.58        209.66       294.99 o                         
 -16  10  10       4277.03       4443.42       507.76 o                         
 -14  10  10        136.57         41.40       247.88 o                         
 -12  10  10        175.60       -222.59       222.59 o                         
 -10  10  10       6640.93       6783.43       561.99 o                         
  -8  10  10       6881.82       7772.55       502.22 o                         
  -6  10  10         82.54         69.59       164.19 o                         
  -4  10  10       1442.21        918.16       228.31 o                         
  -2  10  10       4730.77       4739.45       355.28 o                         
   0  10  10        662.35        374.08       187.36 o                         
   2  10  10       1293.38       1363.97       238.83 o                         
   4  10  10        556.65        390.81       198.57 o                         
   6  10  10       1501.75       1418.57       400.20 o                         
   8  10  10        178.43        213.04       315.18 o                         
  10  10  10        850.53        453.41       338.26 o                         
  12  10  10        505.36       -289.43       291.29 o                         
  14  10  10        267.98        -44.96       446.00 o                         
  16  10  10        199.44        300.23       378.50 o                         
 -19  11  10       5600.14       5225.47       586.73 o                         
 -17  11  10        745.80        216.81       307.59 o                         
 -15  11  10       7201.14       6723.60       624.74 o                         
 -13  11  10       7787.97       7139.63       622.53 o                         
 -11  11  10       5133.90       5401.19       636.32 o                         
  -9  11  10        104.30       -219.37       219.37 o                         
  -7  11  10       1844.76       2150.68       449.07 o                         
  -5  11  10       5825.71       6135.25       483.47 o                         
  -3  11  10       1637.34       1461.38       252.12 o                         
  -1  11  10      10854.18      11473.20       549.85 o                         
   1  11  10       8787.06       8715.38       741.55 o                         
   3  11  10       1603.47       1349.91       333.89 o                         
   5  11  10      10617.60      10329.20       781.96 o                         
   7  11  10       8207.83       8435.67       771.28 o                         
   9  11  10       3423.93       4548.52       617.94 o                         
  11  11  10          1.28        165.17       351.72 o                         
  13  11  10       6931.70       7148.65       834.78 o                         
  15  11  10       9789.54      10425.44       946.71 o                         
 -18  12  10        102.54        -90.16       336.52 o                         
 -16  12  10         63.86        266.03       324.46 o                         
 -14  12  10        215.16        122.73       293.56 o                         
 -12  12  10         38.93       -277.85       277.85 o                         
 -10  12  10        460.81        532.86       292.76 o                         
  -8  12  10       2853.78       2571.93       424.18 o                         
  -6  12  10       4952.24       5346.54       627.15 o                         
  -4  12  10       1093.45       1129.89       328.16 o                         
  -2  12  10       2366.91       2196.74       341.46 o                         
   0  12  10       3625.17       3044.74       420.60 o                         
   2  12  10        568.30        254.40       269.10 o                         
   4  12  10       9770.80      10924.49       782.34 o                         
   6  12  10       5710.15       6559.48       723.61 o                         
   8  12  10       1157.27        677.71       395.61 o                         
  10  12  10       1524.49       1445.75       463.90 o                         
  12  12  10        500.55        594.68       419.32 o                         
 -15  13  10       5501.78       5774.46       926.51 o                         
 -13  13  10       5058.54       4692.70       891.64 o                         
 -11  13  10        673.41       1249.93       434.95 o                         
  -9  13  10        318.31        451.13       380.85 o                         
  -7  13  10       3612.47       3354.44       557.52 o                         
  -5  13  10       1569.35       1204.76       489.62 o                         
  -3  13  10       1005.72       1081.80       430.32 o                         
  -1  13  10        459.68        337.27       297.76 o                         
   1  13  10       2789.30       3241.91       471.31 o                         
   3  13  10        170.42         37.68       284.89 o                         
   5  13  10       3625.21       4069.82       763.01 o                         
   7  13  10       4851.10       5575.54       706.08 o                         
   9  13  10       1874.16       1680.47       492.01 o                         
 -10  14  10       6997.58       7676.21       837.59 o                         
  -8  14  10         90.92          2.75       377.41 o                         
  -6  14  10       7654.10       6379.08       905.49 o                         
  -4  14  10       5979.68       6995.97       765.47 o                         
  -2  14  10       3446.78       2800.28       719.01 o                         
   0  14  10       5352.91       6994.99       649.23 o                         
   2  14  10          8.75       -150.98       358.76 o                         
   4  14  10       5099.95       6738.33       774.34 o                         
 -29   1  11         34.91       -206.14       450.12 o                         
 -27   1  11        286.07        185.35       411.02 o                         
 -25   1  11        474.67        492.94       409.99 o                         
 -23   1  11       1123.84        992.13       332.69 o                         
 -21   1  11      11442.42      11817.19       779.36 o                         
 -19   1  11      11390.74      10980.48       575.84 o                         
 -17   1  11        704.87        995.20       199.69 o                         
 -15   1  11      10691.47      10379.52       405.31 o                         
 -13   1  11        458.32        546.96       128.75 o                         
 -11   1  11      12172.59      12116.68       351.85 o                         
  -9   1  11       9594.82       9627.75       299.41 o                         
  -7   1  11       8972.23       8368.74       401.44 o                         
  -5   1  11      22775.56      22883.14       483.73 o                         
  -3   1  11      53888.26      54997.82       991.80 o                         
  -1   1  11      33877.97      33944.15       671.87 o                         
   1   1  11      19028.13      18192.89       384.36 o                         
   3   1  11       7575.59       8361.76       350.62 o                         
   5   1  11      22458.34      20402.26       459.85 o                         
   7   1  11      20967.71      18641.27       460.71 o                         
   9   1  11       7072.94       7807.66       423.96 o                         
  11   1  11       2292.84       2940.60       244.27 o                         
  13   1  11       1713.15       1510.92       212.93 o                         
  15   1  11      11118.11      11414.64       687.91 o                         
  17   1  11       9603.71      10099.66       550.59 o                         
  19   1  11         70.06         50.50       292.00 o                         
  21   1  11        337.14        318.78       409.17 o                         
  23   1  11         17.45         65.95       444.12 o                         
 -28   2  11       1279.58       1856.04       577.68 o                         
 -26   2  11         61.53       -346.48       346.48 o                         
 -24   2  11       1191.25        771.24       341.89 o                         
 -22   2  11       4634.72       3532.75       513.26 o                         
 -20   2  11       8530.56       9089.00       563.49 o                         
 -18   2  11       2097.11       1831.68       270.57 o                         
 -16   2  11      12385.86      12345.83       534.65 o                         
 -14   2  11       1106.23       1092.92       158.53 o                         
 -12   2  11       1340.20       1413.34       173.97 o                         
 -10   2  11       7985.05       7806.16       306.99 o                         
  -8   2  11      38297.70      40096.99       704.25 o                         
  -6   2  11          5.47        116.00        95.83 o                         
  -4   2  11      27150.25      25570.99       482.22 o                         
  -2   2  11      20480.23      19576.23       899.12 o                         
   0   2  11      29278.86      30056.69       639.78 o                         
   2   2  11       1669.20       2156.91       151.93 o                         
   4   2  11       2628.97       3078.63       196.81 o                         
   6   2  11        460.93        480.29       123.03 o                         
   8   2  11       4884.47       4817.53       276.93 o                         
  10   2  11       1626.42       1217.02       182.99 o                         
  12   2  11       9406.08       9613.63       431.67 o                         
  14   2  11         39.14         71.39       168.56 o                         
  16   2  11       4817.35       4931.34       400.28 o                         
  18   2  11      11985.14      12943.75      1040.78 o                         
  20   2  11       5791.30       5421.61       623.98 o                         
  22   2  11        186.01       -156.80       385.13 o                         
  24   2  11       2336.66       2158.25       706.36 o                         
 -29   3  11        152.48       -104.42       413.97 o                         
 -27   3  11        432.16        556.16       443.94 o                         
 -25   3  11        907.41        826.48       348.55 o                         
 -23   3  11       8700.62       8848.70       740.27 o                         
 -21   3  11        180.11        449.18       243.05 o                         
 -19   3  11       2050.15       1983.00       306.28 o                         
 -17   3  11      26532.57      27390.60       860.89 o                         
 -15   3  11      15225.22      15416.51       613.20 o                         
 -13   3  11       3591.89       3610.50       230.72 o                         
 -11   3  11       4104.73       4012.74       260.97 o                         
  -9   3  11      38983.02      38855.58       765.66 o                         
  -7   3  11         10.28        106.45       101.23 o                         
  -5   3  11      19849.93      21484.60       454.48 o                         
  -3   3  11      17986.55      18747.63       397.79 o                         
  -1   3  11       6258.88       7019.30       500.69 o                         
   1   3  11       1858.76       1801.47       150.00 o                         
   3   3  11      45040.51      45542.14       782.85 o                         
   5   3  11      20351.64      19101.82       509.06 o                         
   7   3  11       2818.74       2991.88       243.46 o                         
   9   3  11         85.30        184.33       133.12 o                         
  11   3  11       2240.69       2413.11       234.24 o                         
  13   3  11        190.45        165.20       181.54 o                         
  15   3  11      19370.25      19793.22       660.99 o                         
  17   3  11        234.18       -108.11       233.90 o                         
  19   3  11       3470.99       3162.05       423.39 o                         
  21   3  11         72.93         28.86       318.71 o                         
  23   3  11         27.25       -216.60       423.57 o                         
 -28   4  11       2328.60       1803.30      1192.87 o                         
 -26   4  11       2011.42       1970.55       481.93 o                         
 -24   4  11          5.37        -87.98       301.01 o                         
 -22   4  11       5371.73       5216.17       554.49 o                         
 -20   4  11       2598.71       2244.80       341.06 o                         
 -18   4  11       6428.65       6948.27       517.86 o                         
 -16   4  11       2528.68       2947.26       314.36 o                         
 -14   4  11        584.21        497.30       175.99 o                         
 -12   4  11      47935.68      45615.90      1046.42 o                         
 -10   4  11      69256.16      66588.83      1074.39 o                         
  -8   4  11      15824.59      15636.85       437.29 o                         
  -6   4  11       4246.25       4003.26       317.47 o                         
  -4   4  11       9782.94       9989.29       317.46 o                         
  -2   4  11      19452.18      19471.14       437.01 o                         
   0   4  11        493.49        579.46       144.71 o                         
   2   4  11         20.62         15.88        96.86 o                         
   4   4  11       4421.08       4196.71       246.59 o                         
   6   4  11       9818.97      10390.21       432.22 o                         
   8   4  11      21241.12      21081.50       543.05 o                         
  10   4  11      26145.40      26525.40       675.45 o                         
  12   4  11        742.30        711.65       230.80 o                         
  14   4  11        304.35        676.43       220.10 o                         
  16   4  11       2744.97       2948.87       394.45 o                         
  18   4  11       8414.19       8924.14       636.95 o                         
  20   4  11       3016.60       3194.06       435.01 o                         
  22   4  11       1495.91       1433.70       475.50 o                         
 -27   5  11      17735.08      17955.86      1166.72 o                         
 -25   5  11       3156.20       2999.81       532.20 o                         
 -23   5  11        222.27        154.73       262.79 o                         
 -21   5  11       2891.88       2279.17       379.22 o                         
 -19   5  11       4075.85       3778.30       410.54 o                         
 -17   5  11      12905.79      12478.50       682.80 o                         
 -15   5  11       3792.58       3355.14       379.04 o                         
 -13   5  11      39737.50      38533.81       871.79 o                         
 -11   5  11        732.09        716.15       150.89 o                         
  -9   5  11      11745.84      11465.58       411.78 o                         
  -7   5  11      37440.73      36334.02       763.22 o                         
  -5   5  11       4272.82       3899.80       243.66 o                         
  -3   5  11        871.96       1164.59       153.57 o                         
  -1   5  11       5316.54       5570.89       281.14 o                         
   1   5  11        629.84        485.17       122.41 o                         
   3   5  11       8914.54       8377.74       362.38 o                         
   5   5  11        128.62        213.58       132.87 o                         
   7   5  11      20859.57      20255.63       600.00 o                         
   9   5  11      14743.88      15708.91       563.80 o                         
  11   5  11       1011.15       1052.23       253.13 o                         
  13   5  11       3030.97       2921.74       366.16 o                         
  15   5  11        167.81       -214.35       214.35 o                         
  17   5  11        711.25        798.42       401.79 o                         
  19   5  11         26.51       -210.32       210.32 o                         
  21   5  11       1205.01        732.85       434.42 o                         
 -26   6  11         20.88       -414.32       414.32 o                         
 -24   6  11       1306.75       1128.05       362.27 o                         
 -22   6  11       3810.63       4340.33       508.78 o                         
 -20   6  11       5733.40       5260.73       860.74 o                         
 -18   6  11        501.17        272.34       238.34 o                         
 -16   6  11       7952.42       7951.97       556.73 o                         
 -14   6  11       5713.65       5210.70       451.51 o                         
 -12   6  11        638.67        766.04       201.58 o                         
 -10   6  11        428.51        317.89       145.54 o                         
  -8   6  11         16.70         22.53       151.01 o                         
  -6   6  11        227.15        159.84       134.38 o                         
  -4   6  11        720.00        726.17       145.81 o                         
  -2   6  11       9047.79       9380.12       417.63 o                         
   0   6  11      14401.12      14835.50       462.96 o                         
   2   6  11       1030.82       1009.80       157.82 o                         
   4   6  11        213.85         18.71       118.10 o                         
   6   6  11        120.97        180.80       133.57 o                         
   8   6  11      17556.19      17304.73       646.35 o                         
  10   6  11       2278.04       2377.33       461.48 o                         
  12   6  11        144.11        121.63       161.65 o                         
  14   6  11         80.01       -120.47       169.72 o                         
  16   6  11       1342.68       1439.43       363.60 o                         
  18   6  11       3521.66       4196.16       494.97 o                         
  20   6  11        610.54        581.90       387.21 o                         
  22   6  11         34.59       -369.20       369.20 o                         
 -25   7  11         41.22        279.34       330.45 o                         
 -23   7  11       7130.22       6571.27      1216.63 o                         
 -21   7  11       3703.74       3767.15       471.76 o                         
 -19   7  11      16743.53      17106.58       888.29 o                         
 -17   7  11      17984.35      17347.60      1174.59 o                         
 -15   7  11       5043.67       4770.18       459.02 o                         
 -13   7  11       3370.94       3438.78       437.33 o                         
 -11   7  11       9772.16       9214.72       483.54 o                         
  -9   7  11       2216.97       2297.09       236.86 o                         
  -7   7  11       2693.50       2997.56       274.38 o                         
  -5   7  11       2830.70       3145.03       254.41 o                         
  -3   7  11      19002.60      18184.74       592.90 o                         
  -1   7  11      38084.67      36937.44       762.50 o                         
   1   7  11      12123.45      11598.47       435.69 o                         
   3   7  11      15233.19      15538.19       582.44 o                         
   5   7  11       2945.84       3136.02       269.54 o                         
   7   7  11       3641.92       3452.36       323.29 o                         
   9   7  11       2873.04       3238.21       324.66 o                         
  11   7  11       5806.26       6605.16       536.81 o                         
  13   7  11          6.97         42.96       261.01 o                         
  15   7  11        210.13        380.68       263.24 o                         
  17   7  11       3419.86       3153.11       538.04 o                         
  19   7  11      14555.59      15175.53      1282.51 o                         
  21   7  11       2649.91       2162.96       609.52 o                         
 -24   8  11        385.41        373.15       341.20 o                         
 -22   8  11         35.78       -261.57       261.57 o                         
 -20   8  11         37.85        385.02       292.93 o                         
 -18   8  11       6091.78       6333.69       600.96 o                         
 -16   8  11       1526.69       1139.25       374.14 o                         
 -14   8  11        135.52        142.32       236.90 o                         
 -12   8  11        818.37        513.21       255.06 o                         
 -10   8  11      16222.62      16491.37       612.47 o                         
  -8   8  11       2821.42       3081.91       346.68 o                         
  -6   8  11        446.76        440.65       177.52 o                         
  -4   8  11       1269.09       1646.74       236.55 o                         
  -2   8  11        186.32        198.88       158.82 o                         
   0   8  11       1567.37       1390.10       215.00 o                         
   2   8  11       1276.19       1423.15       217.04 o                         
   4   8  11       7461.35       7787.32       409.66 o                         
   6   8  11       2422.66       2524.57       297.12 o                         
   8   8  11         75.31         41.68       184.84 o                         
  10   8  11       2674.74       2250.74       433.43 o                         
  12   8  11       7492.38       7471.33       708.80 o                         
  14   8  11       1772.38       1461.00       429.37 o                         
  16   8  11        663.56        374.31       356.98 o                         
  18   8  11        812.91        225.48       295.71 o                         
  20   8  11       1574.72       1857.00       528.03 o                         
 -23   9  11        473.70        863.05       478.68 o                         
 -21   9  11        124.54        357.55       324.32 o                         
 -19   9  11       1235.42       1406.75       366.71 o                         
 -17   9  11      14271.07      15329.16       869.19 o                         
 -15   9  11       3930.72       4442.72       494.19 o                         
 -13   9  11       1477.31       1727.71       354.87 o                         
 -11   9  11      20288.85      21079.10      1448.67 o                         
  -9   9  11       2778.84       3146.48       334.61 o                         
  -7   9  11       1450.83       1578.44       239.39 o                         
  -5   9  11        148.85        -90.91       148.01 o                         
  -3   9  11      17890.40      17658.46       748.74 o                         
  -1   9  11      21706.27      22238.26       679.91 o                         
   1   9  11       8076.26       8237.54       429.94 o                         
   3   9  11       3706.36       3342.73       287.14 o                         
   5   9  11        887.20        756.07       263.57 o                         
   7   9  11       1230.18        634.95       308.81 o                         
   9   9  11       9530.73       7199.02       936.71 o                         
  11   9  11        349.85        -41.35       287.57 o                         
  13   9  11       3173.42       2504.50       476.44 o                         
  15   9  11        501.16        834.91       449.99 o                         
  17   9  11        847.17        293.40       391.41 o                         
 -22  10  11       1097.72        708.76       364.45 o                         
 -20  10  11       3984.00       3802.84       529.37 o                         
 -18  10  11       6339.28       5380.94       594.89 o                         
 -16  10  11       1731.70       1108.14       351.11 o                         
 -14  10  11        214.87         82.82       250.98 o                         
 -12  10  11       2444.63       2516.60       393.60 o                         
 -10  10  11       2233.64       1929.00       349.46 o                         
  -8  10  11       2928.14       2460.75       321.36 o                         
  -6  10  11       5105.09       5232.59       437.29 o                         
  -4  10  11       5444.91       5423.91       500.63 o                         
  -2  10  11       4007.95       4375.32       349.69 o                         
   0  10  11      14307.17      15594.75       694.68 o                         
   2  10  11       7057.35       7619.16       500.32 o                         
   4  10  11        559.82        397.28       256.46 o                         
   6  10  11       3583.80       4509.12       556.12 o                         
   8  10  11        533.41        643.14       340.99 o                         
  10  10  11       1473.25       1049.93       387.74 o                         
  12  10  11        656.20        474.04       358.15 o                         
  14  10  11       2317.70       2565.66       519.14 o                         
  16  10  11       3446.55       2062.58       527.43 o                         
 -19  11  11        244.96        471.90       363.70 o                         
 -17  11  11        152.45         63.96       337.44 o                         
 -15  11  11        121.07        144.92       302.45 o                         
 -13  11  11       3690.10       2929.76       445.90 o                         
 -11  11  11        212.27        503.10       373.12 o                         
  -9  11  11       2243.56       2258.96       524.46 o                         
  -7  11  11      10702.52      10696.41      1304.47 o                         
  -5  11  11       7538.65       7665.33       513.64 o                         
  -3  11  11          0.59         -3.45       213.16 o                         
  -1  11  11        457.15        751.20       255.24 o                         
   1  11  11        710.54        603.38       279.18 o                         
   3  11  11        273.50        425.49       268.25 o                         
   5  11  11       3357.57       3175.98       448.18 o                         
   7  11  11         42.03         90.12       310.80 o                         
   9  11  11          7.02       -396.42       522.56 o                         
  11  11  11        315.28         17.35       331.78 o                         
  13  11  11        904.77        662.77       437.86 o                         
  15  11  11        750.84       1430.08       572.90 o                         
 -16  12  11       1948.63       2633.75       545.66 o                         
 -14  12  11       9134.00       9252.61      1114.39 o                         
 -12  12  11       4630.23       3701.84       586.88 o                         
 -10  12  11       3331.64       3655.16       559.21 o                         
  -8  12  11        514.62        328.90       367.15 o                         
  -6  12  11         19.74       -263.95       263.95 o                         
  -4  12  11         19.89         99.59       251.78 o                         
  -2  12  11        444.52        421.20       249.18 o                         
   0  12  11        719.37        817.19       301.90 o                         
   2  12  11       2184.21       1740.44       370.51 o                         
   4  12  11       1452.88       1567.68       370.34 o                         
   6  12  11      13682.00      12803.44       971.90 o                         
   8  12  11       5615.18       5636.35       720.58 o                         
  10  12  11       2707.23       2134.09       528.70 o                         
  12  12  11          4.30        261.96       378.49 o                         
 -13  13  11       1045.37        275.92       411.56 o                         
 -11  13  11       1615.39       1115.63       439.57 o                         
  -9  13  11       8316.48       7377.48       892.55 o                         
  -7  13  11          1.91         -1.25       331.71 o                         
  -5  13  11       1394.07        908.18       355.12 o                         
  -3  13  11       1116.67       1171.61       354.19 o                         
  -1  13  11        311.69        516.90       307.12 o                         
   1  13  11         65.34        -26.96       287.23 o                         
   3  13  11       6106.34       7017.97       651.57 o                         
   5  13  11       5442.45       5351.74       686.19 o                         
   7  13  11       1683.62       1459.18       714.48 o                         
   9  13  11        178.51         60.77       525.72 o                         
  -8  14  11         67.56       -306.71       339.87 o                         
  -6  14  11        837.28        422.15       601.55 o                         
  -4  14  11        246.76       -179.98       424.98 o                         
  -2  14  11         69.62        -94.94       342.43 o                         
   0  14  11        952.94        791.49       370.89 o                         
   2  14  11       1611.28       1803.78       506.94 o                         
   4  14  11       1968.05       1586.61       512.33 o                         
 -28   0  12       1364.44       1643.83       765.85 o                         
 -26   0  12        207.41       1579.56       779.52 o                         
 -24   0  12       1140.18        486.18       555.92 o                         
 -22   0  12        750.39        858.73       382.49 o                         
 -20   0  12      11806.95      13072.56      1022.61 o                         
 -18   0  12      10333.63      11883.00       635.42 o                         
 -16   0  12        203.50         73.31       225.61 o                         
 -14   0  12       1252.45       1205.01       237.98 o                         
 -12   0  12       3858.25       4466.46       357.34 o                         
 -10   0  12        541.99        531.73       171.23 o                         
  -8   0  12       1349.39       1926.21       355.71 o                         
  -6   0  12       6307.11       6927.58       362.58 o                         
  -4   0  12      11776.50      11850.10       851.32 o                         
  -2   0  12      19061.02      20547.20       578.80 o                         
   0   0  12      53398.15      54258.43      1201.57 o                         
   2   0  12      81004.34      75006.27      1919.73 o                         
   4   0  12       2808.16       2951.27       281.96 o                         
   6   0  12       2801.57       2963.11       302.84 o                         
   8   0  12        973.76       1013.29       317.85 o                         
  10   0  12       3033.53       3515.35       369.80 o                         
  12   0  12       1432.38       1479.83       296.40 o                         
  14   0  12      15062.94      14531.31       732.46 o                         
  16   0  12      21813.22      22156.25      1143.21 o                         
  18   0  12         47.73        -53.61       341.32 o                         
  20   0  12        324.63         84.79       553.87 o                         
  22   0  12       4324.75       2284.55       855.42 o                         
  24   0  12         41.80        -49.23       753.54 o                         
 -29   1  12       2180.40       1868.79       618.80 o                         
 -27   1  12        256.30        587.01       576.44 o                         
 -25   1  12        855.67       1079.95       448.91 o                         
 -23   1  12         52.85        -12.62       260.18 o                         
 -21   1  12        328.46        430.01       229.19 o                         
 -19   1  12         84.64        200.04       168.42 o                         
 -17   1  12       5476.08       6654.55       481.29 o                         
 -15   1  12       7887.66       8020.22       371.99 o                         
 -13   1  12         89.57         -8.72       112.99 o                         
 -11   1  12       4130.84       3665.12       259.62 o                         
  -9   1  12       4096.14       4516.04       241.22 o                         
  -7   1  12       1860.99       2080.52       179.42 o                         
  -5   1  12       5055.59       5106.93       299.54 o                         
  -3   1  12      10775.38      11031.87       434.55 o                         
  -1   1  12       5840.82       5181.64       269.89 o                         
   1   1  12       7733.77       7105.05       246.27 o                         
   3   1  12       6573.27       6579.94       279.27 o                         
   5   1  12       5269.43       5898.72       281.85 o                         
   7   1  12       4132.33       4444.03       260.89 o                         
   9   1  12       1909.79       1874.17       202.63 o                         
  11   1  12       1782.88       2084.31       228.18 o                         
  13   1  12        100.71        143.19       158.84 o                         
  15   1  12       1094.90       1059.30       243.86 o                         
  17   1  12       6983.11       6389.67       528.44 o                         
  19   1  12       6988.76       6917.68       672.36 o                         
  21   1  12       3578.00       3305.66       920.38 o                         
  23   1  12       1790.03       2017.64       636.89 o                         
 -28   2  12         76.32        176.55       454.62 o                         
 -26   2  12       1545.54       1528.97       684.13 o                         
 -24   2  12       2495.91       3141.29       479.68 o                         
 -22   2  12        193.07         85.40       254.66 o                         
 -20   2  12         64.93          1.99       193.77 o                         
 -18   2  12       6777.70       6739.82       455.19 o                         
 -16   2  12        329.36        314.48       166.51 o                         
 -14   2  12         19.63          5.48       129.57 o                         
 -12   2  12        258.81        104.86       107.51 o                         
 -10   2  12        444.04        410.79       121.50 o                         
  -8   2  12      19864.03      20207.84       454.68 o                         
  -6   2  12        722.09        703.52       126.76 o                         
  -4   2  12        382.17        428.03        86.31 o                         
  -2   2  12      10224.48      10613.48       403.93 o                         
   0   2  12       1333.60       1764.82       185.45 o                         
   2   2  12      15369.68      15926.89       451.77 o                         
   4   2  12       6801.96       7480.47       293.80 o                         
   6   2  12      42224.68      42449.52       776.01 o                         
   8   2  12      13979.75      13129.72       412.02 o                         
  10   2  12        576.64        723.13       168.18 o                         
  12   2  12       5570.92       5962.21       351.00 o                         
  14   2  12         12.91         50.52       178.79 o                         
  16   2  12       6064.22       6136.80       440.86 o                         
  18   2  12        126.35         78.19       248.27 o                         
  20   2  12       1428.22       1027.06       397.82 o                         
  22   2  12         13.93       -217.58       424.77 o                         
 -29   3  12       3247.04       2880.43       718.53 o                         
 -27   3  12        620.33        695.87       497.71 o                         
 -25   3  12        540.77        358.74       326.41 o                         
 -23   3  12       1451.76       1034.81       583.71 o                         
 -21   3  12       1056.95        267.28       262.04 o                         
 -19   3  12        557.50        536.16       231.74 o                         
 -17   3  12       7407.66       8865.12       556.88 o                         
 -15   3  12      15852.94      15870.27       580.08 o                         
 -13   3  12       1785.44       1841.22       202.54 o                         
 -11   3  12      36652.24      37278.34       780.86 o                         
  -9   3  12      87574.05      85133.16      2236.50 o                         
  -7   3  12      39565.39      38627.34       721.84 o                         
  -5   3  12        505.86        651.38       130.16 o                         
  -3   3  12      30910.39      31557.46       697.42 o                         
  -1   3  12      24893.11      25855.05       673.95 o                         
   1   3  12       2233.36       2845.57       161.08 o                         
   3   3  12      16829.18      17772.81       428.76 o                         
   5   3  12       1124.79        994.97       152.55 o                         
   7   3  12       2377.48       3062.32       255.32 o                         
   9   3  12      17277.38      17999.44       495.06 o                         
  11   3  12      35519.77      36505.07       774.49 o                         
  13   3  12       8483.65      10094.07       527.38 o                         
  15   3  12        231.00          1.98       193.03 o                         
  17   3  12       3630.55       3509.88       414.04 o                         
  19   3  12       3136.75       2606.71       398.32 o                         
  21   3  12        366.84        248.72       364.31 o                         
  23   3  12        717.62        237.58       483.99 o                         
 -28   4  12       2779.38       2605.62      1162.10 o                         
 -26   4  12       5704.49       4193.00       713.18 o                         
 -24   4  12        243.65        364.92       311.77 o                         
 -22   4  12       2814.45       3271.93       570.87 o                         
 -20   4  12        971.61        414.24       245.54 o                         
 -18   4  12       4064.19       3842.99       685.94 o                         
 -16   4  12         80.45        198.97       168.84 o                         
 -14   4  12        282.74         29.43       128.61 o                         
 -12   4  12      14691.72      14283.88       570.54 o                         
 -10   4  12       1669.13       1744.06       182.71 o                         
  -8   4  12         45.87        -88.15       106.57 o                         
  -6   4  12       1998.51       1902.69       173.50 o                         
  -4   4  12        262.92         -3.28        95.32 o                         
  -2   4  12       1142.65       1061.16       123.78 o                         
   0   4  12      13443.37      12874.98       372.96 o                         
   2   4  12       6402.69       6458.42       284.55 o                         
   4   4  12       8478.24       8532.18       342.22 o                         
   6   4  12       4357.08       4640.69       314.28 o                         
   8   4  12      34285.04      33850.58       712.47 o                         
  10   4  12       8573.85       8740.47       522.32 o                         
  12   4  12       6020.94       6828.54       443.21 o                         
  14   4  12       4532.09       4903.31       412.31 o                         
  16   4  12         39.45        -65.50       242.26 o                         
  18   4  12        117.08       -107.10       262.00 o                         
  20   4  12       3039.56       2845.97       546.19 o                         
  22   4  12        260.37         39.72       479.13 o                         
 -27   5  12       4246.93       4674.41       648.80 o                         
 -25   5  12        867.18        563.68       384.69 o                         
 -23   5  12        965.29       1172.32       328.19 o                         
 -21   5  12       1063.71        838.89       298.64 o                         
 -19   5  12       3391.97       3502.10       463.90 o                         
 -17   5  12       6682.41       6550.16       589.26 o                         
 -15   5  12       1437.14       1233.58       228.49 o                         
 -13   5  12       2654.49       2805.26       345.76 o                         
 -11   5  12      16962.73      17058.65       541.91 o                         
  -9   5  12        813.95        620.38       158.53 o                         
  -7   5  12      23354.29      23413.31       559.20 o                         
  -5   5  12       7868.65       8095.32       334.10 o                         
  -3   5  12       1840.85       1675.92       213.96 o                         
  -1   5  12       1506.00       1474.97       163.83 o                         
   1   5  12      14949.74      15726.97       426.71 o                         
   3   5  12       1668.64       1859.65       196.28 o                         
   5   5  12         34.94        101.35       140.97 o                         
   7   5  12      14010.62      13584.16       632.82 o                         
   9   5  12      16053.05      16672.61       612.74 o                         
  11   5  12       8959.83       8265.28       738.05 o                         
  13   5  12        360.99        486.83       211.06 o                         
  15   5  12        323.36        194.97       253.71 o                         
  17   5  12        908.63        468.33       290.07 o                         
  19   5  12       4238.59       4300.27      1192.97 o                         
  21   5  12       2490.56       3060.89       559.48 o                         
 -26   6  12       3335.38       2817.39      1149.79 o                         
 -24   6  12        120.48         17.88       292.21 o                         
 -22   6  12       7664.71       8817.86       665.41 o                         
 -20   6  12       6778.60       7752.84       591.08 o                         
 -18   6  12       5130.15       5808.18       506.15 o                         
 -16   6  12      13335.15      12735.20       698.59 o                         
 -14   6  12       8755.29       9471.59       491.30 o                         
 -12   6  12      29668.66      30096.72       772.79 o                         
 -10   6  12      28621.79      28749.64       699.31 o                         
  -8   6  12       9691.96       9301.44       503.70 o                         
  -6   6  12      14960.89      13786.21       471.06 o                         
  -4   6  12      11841.46      11980.25       420.97 o                         
  -2   6  12      12383.43      12941.34       424.52 o                         
   0   6  12      35569.90      36192.24       730.34 o                         
   2   6  12      23973.36      23635.64       567.70 o                         
   4   6  12      22439.83      21609.11       551.28 o                         
   6   6  12       2381.26       2775.81       250.15 o                         
   8   6  12      90175.06      89311.56      1639.80 o                         
  10   6  12      42607.34      43940.86      1144.07 o                         
  12   6  12        135.97        109.18       195.88 o                         
  14   6  12        210.44         46.71       250.85 o                         
  16   6  12       1879.32       2069.82       497.37 o                         
  18   6  12       1148.17        242.57       280.00 o                         
  20   6  12       2486.47       1393.52      1147.71 o                         
 -25   7  12       3879.81       3909.85       616.24 o                         
 -23   7  12        345.94        295.89       266.68 o                         
 -21   7  12       2420.32       1861.94       378.56 o                         
 -19   7  12        114.95        455.24       273.09 o                         
 -17   7  12         68.82        317.32       257.44 o                         
 -15   7  12       2094.12       1572.09       314.36 o                         
 -13   7  12      14622.80      13968.45       763.91 o                         
 -11   7  12       3001.09       2908.92       309.99 o                         
  -9   7  12       9131.65       9854.90       434.85 o                         
  -7   7  12        473.28        180.07       154.35 o                         
  -5   7  12       3930.68       4083.17       325.10 o                         
  -3   7  12       1897.28       2097.60       223.83 o                         
  -1   7  12      13848.16      14296.17       535.53 o                         
   1   7  12      11730.51      11832.18       477.32 o                         
   3   7  12      11868.44      12411.28       493.83 o                         
   5   7  12       3855.50       3774.64       322.78 o                         
   7   7  12       3033.13       2942.73       418.33 o                         
   9   7  12       4185.27       3555.36       458.00 o                         
  11   7  12       5620.88       5733.29       736.62 o                         
  13   7  12       1035.68        362.26       337.04 o                         
  15   7  12        571.23        982.57       362.96 o                         
  17   7  12          1.82       -279.57       279.57 o                         
  19   7  12       1027.43        466.58       386.01 o                         
 -24   8  12        416.19        372.75       328.82 o                         
 -22   8  12       5786.83       5522.55       577.24 o                         
 -20   8  12       5043.28       5729.71       575.94 o                         
 -18   8  12      10280.82      11316.69       874.85 o                         
 -16   8  12       3439.43       3290.45       453.91 o                         
 -14   8  12       4210.24       4750.79       538.39 o                         
 -12   8  12       2157.56       2176.94       342.47 o                         
 -10   8  12       9094.37      10805.93       544.51 o                         
  -8   8  12       9319.68       9802.90       450.63 o                         
  -6   8  12       3492.38       4010.39       329.73 o                         
  -4   8  12       4928.42       5305.86       343.33 o                         
  -2   8  12      42003.97      42644.66       882.36 o                         
   0   8  12      43003.53      43842.70       899.56 o                         
   2   8  12       2893.59       3289.93       315.96 o                         
   4   8  12       4367.06       4880.73       384.10 o                         
   6   8  12       7412.71       6968.87       523.62 o                         
   8   8  12       1075.77       1583.78       314.93 o                         
  10   8  12      13790.79      12672.81       886.50 o                         
  12   8  12       2982.12       2557.25       459.78 o                         
  14   8  12        236.98         30.72       314.58 o                         
  16   8  12       1415.65        971.51       417.49 o                         
  18   8  12      12648.38      11625.74      1221.76 o                         
 -23   9  12         16.21       -307.45       307.45 o                         
 -21   9  12        521.25        534.52       326.55 o                         
 -19   9  12       1120.42        659.04       339.62 o                         
 -17   9  12        220.07        290.23       273.79 o                         
 -15   9  12       4532.10       4323.91       480.99 o                         
 -13   9  12        551.03        339.50       289.08 o                         
 -11   9  12        116.79        253.37       243.58 o                         
  -9   9  12       5457.48       5989.50       430.20 o                         
  -7   9  12        372.55        234.96       175.90 o                         
  -5   9  12        983.25       1183.15       218.03 o                         
  -3   9  12       4428.05       4016.04       398.56 o                         
  -1   9  12       5725.91       6725.08       447.48 o                         
   1   9  12       2166.48       2822.21       314.03 o                         
   3   9  12       2374.09       2252.55       325.25 o                         
   5   9  12       1299.42       1087.34       296.18 o                         
   7   9  12        255.79       -215.96       215.96 o                         
   9   9  12        432.65        -68.53       296.83 o                         
  11   9  12         98.88        -37.59       308.37 o                         
  13   9  12       1532.13       1366.61       406.49 o                         
  15   9  12        132.82        507.70       376.07 o                         
  17   9  12       6008.97       5655.53       783.27 o                         
 -22  10  12        383.07        350.33       354.26 o                         
 -20  10  12        209.84        308.81       330.09 o                         
 -18  10  12        193.41         50.83       282.33 o                         
 -16  10  12       9010.61      10089.15       720.90 o                         
 -14  10  12        112.81        411.45       312.18 o                         
 -12  10  12       3291.03       3549.40       450.76 o                         
 -10  10  12       7797.29       7231.84       580.64 o                         
  -8  10  12      13179.71      12870.07       763.22 o                         
  -6  10  12       4289.21       4608.76       389.62 o                         
  -4  10  12        516.37        264.44       202.37 o                         
  -2  10  12      11711.87      12642.16       808.81 o                         
   0  10  12       1352.61       1300.68       274.61 o                         
   2  10  12        376.07        768.39       324.37 o                         
   4  10  12        353.23        157.18       332.02 o                         
   6  10  12          7.84        -70.22       241.35 o                         
   8  10  12       4894.27       3945.63       559.24 o                         
  10  10  12       3780.05       3772.30       575.72 o                         
  12  10  12       3937.51       3469.44       602.16 o                         
  14  10  12       6561.27       5361.29       692.20 o                         
  16  10  12        552.87        283.75       387.94 o                         
 -19  11  12       8445.44       9478.58       893.89 o                         
 -17  11  12       1006.70       1426.82       457.16 o                         
 -15  11  12       1323.50       1343.62       435.84 o                         
 -13  11  12        216.07        263.91       321.45 o                         
 -11  11  12       1727.10       1160.81       394.67 o                         
  -9  11  12       3605.22       3314.48       514.73 o                         
  -7  11  12       5852.55       5489.84       509.73 o                         
  -5  11  12       1840.83       1730.98       337.79 o                         
  -3  11  12         24.98         -5.38       209.09 o                         
  -1  11  12       3888.76       4026.62       406.64 o                         
   1  11  12       5855.44       6914.98       573.59 o                         
   3  11  12       6105.37       5853.15       609.85 o                         
   5  11  12        905.35        509.21       286.53 o                         
   7  11  12      10607.15      10261.99       870.18 o                         
   9  11  12       3906.95       4587.32      1239.03 o                         
  11  11  12       2718.55       2687.81       533.39 o                         
  13  11  12         94.82        387.19       396.44 o                         
 -16  12  12       1870.67       1900.08       492.18 o                         
 -14  12  12        156.13          2.47       319.14 o                         
 -12  12  12        682.75        912.79       767.03 o                         
 -10  12  12         83.82        -78.34       316.79 o                         
  -8  12  12        714.38        733.88       380.80 o                         
  -6  12  12        579.50         33.73       313.59 o                         
  -4  12  12        183.34       -118.38       238.96 o                         
  -2  12  12        688.84        662.81       337.88 o                         
   0  12  12       1753.35       1723.10       383.83 o                         
   2  12  12       2749.92       2257.23       406.51 o                         
   4  12  12        728.04       1085.85       354.72 o                         
   6  12  12         68.43        288.11       355.45 o                         
   8  12  12        214.14        240.83       364.99 o                         
  10  12  12       2199.10       2147.73       526.99 o                         
 -13  13  12         78.14       -172.01       395.60 o                         
 -11  13  12        322.83       -122.18       433.76 o                         
  -9  13  12       2140.32       3104.53       924.02 o                         
  -7  13  12        145.41        -72.91       336.48 o                         
  -5  13  12        850.10         65.99       262.47 o                         
  -3  13  12       4312.80       4423.95       519.23 o                         
  -1  13  12         86.05        353.37       312.03 o                         
   1  13  12       9184.67      10490.56       758.08 o                         
   3  13  12        345.93        349.47       330.68 o                         
   5  13  12        584.26        718.02       437.10 o                         
   7  13  12       1135.19        773.24       449.29 o                         
  -8  14  12       3429.54       2722.39       706.14 o                         
  -6  14  12        146.17        496.63       434.40 o                         
  -4  14  12       1086.01        519.55       667.38 o                         
  -2  14  12        441.23        294.17       385.41 o                         
   0  14  12        268.19        595.76       359.61 o                         
   2  14  12        227.05       -115.03       448.90 o                         
 -29   1  13        799.22        571.89       507.05 o                         
 -27   1  13       4364.43       3858.22       762.77 o                         
 -25   1  13       4848.29       5304.62       764.65 o                         
 -23   1  13      12097.82      11705.50       819.29 o                         
 -21   1  13          5.93       -192.82       192.82 o                         
 -19   1  13      10927.71      11318.84       533.65 o                         
 -17   1  13       9979.52      10094.97       483.73 o                         
 -15   1  13       1205.53       1350.39       198.13 o                         
 -13   1  13        144.54        223.09       128.06 o                         
 -11   1  13         63.42        199.01        97.48 o                         
  -9   1  13      13195.63      13782.90       451.46 o                         
  -7   1  13      24798.33      24779.26       618.43 o                         
  -5   1  13      11060.90      11130.22       332.20 o                         
  -3   1  13      16353.54      15673.87       474.69 o                         
  -1   1  13       3808.80       3882.49       246.69 o                         
   1   1  13       9391.21       8795.00       300.11 o                         
   3   1  13      51170.88      50350.87       914.31 o                         
   5   1  13      11432.76      11290.16       374.65 o                         
   7   1  13        308.33        338.49       133.26 o                         
   9   1  13        769.97        758.01       163.60 o                         
  11   1  13        107.55        -72.29       141.47 o                         
  13   1  13        489.34        223.60       161.36 o                         
  15   1  13       2806.25       3235.40       333.33 o                         
  17   1  13        263.76        256.51       254.41 o                         
  19   1  13       2295.83       1497.64       403.85 o                         
  21   1  13        958.01       -364.99       364.99 o                         
  23   1  13       2907.08       2508.93      1180.22 o                         
 -28   2  13       2916.30       2608.95       837.64 o                         
 -26   2  13       2105.89       2027.98       606.86 o                         
 -24   2  13        486.11        489.34       308.45 o                         
 -22   2  13        365.69        295.62       298.04 o                         
 -20   2  13        363.13        252.71       189.43 o                         
 -18   2  13        211.98        131.64       187.34 o                         
 -16   2  13        970.09        890.64       209.03 o                         
 -14   2  13      10454.59      10887.49       424.71 o                         
 -12   2  13       2518.70       2865.47       221.59 o                         
 -10   2  13      16593.61      16641.32       431.19 o                         
  -8   2  13      18792.75      17879.88       429.37 o                         
  -6   2  13       1607.85       1338.29       141.55 o                         
  -4   2  13       2841.98       3071.23       249.75 o                         
  -2   2  13      14362.40      15282.68       491.54 o                         
   0   2  13      14944.82      16393.99       468.69 o                         
   2   2  13       2263.29       2335.78       161.13 o                         
   4   2  13         53.07        -92.33        97.04 o                         
   6   2  13       9665.71       9639.11       367.52 o                         
   8   2  13        515.47        831.01       161.72 o                         
  10   2  13       1541.99       1931.84       216.77 o                         
  12   2  13       5250.21       6020.39       388.62 o                         
  14   2  13       4654.56       4202.23       412.77 o                         
  16   2  13       1007.05       1096.17       263.11 o                         
  18   2  13       3556.73       3542.85       514.72 o                         
  20   2  13      13656.05      13427.05       940.81 o                         
  22   2  13       7431.69       7389.03       942.58 o                         
 -29   3  13        161.42        147.25       548.74 o                         
 -27   3  13       1162.28        900.80      1025.34 o                         
 -25   3  13       1142.32       1084.24       394.26 o                         
 -23   3  13        440.35        272.37       301.38 o                         
 -21   3  13        202.72        314.60       267.71 o                         
 -19   3  13       8061.66       8230.87       819.05 o                         
 -17   3  13       3729.59       3608.65       322.86 o                         
 -15   3  13       6035.76       6301.30       427.03 o                         
 -13   3  13      20749.97      20041.46       506.01 o                         
 -11   3  13      15594.95      16196.89       484.31 o                         
  -9   3  13       2443.40       2353.50       212.48 o                         
  -7   3  13        138.10        -17.02       102.27 o                         
  -5   3  13       3881.23       4097.68       211.44 o                         
  -3   3  13        313.63        266.31       129.64 o                         
  -1   3  13       8434.31       8698.54       439.70 o                         
   1   3  13       2135.66       2545.61       238.09 o                         
   3   3  13       5940.49       6564.45       314.78 o                         
   5   3  13        112.67         15.79       113.03 o                         
   7   3  13        790.38        512.26       185.40 o                         
   9   3  13        281.75        130.70       145.36 o                         
  11   3  13       5293.94       5414.02       337.61 o                         
  13   3  13       2810.26       2756.73       310.19 o                         
  15   3  13       1005.49        871.29       246.45 o                         
  17   3  13        239.68        160.57       250.00 o                         
  19   3  13       3128.58       2981.43       599.61 o                         
  21   3  13       1882.15       1686.15       591.59 o                         
 -28   4  13       1059.28        514.03       530.04 o                         
 -26   4  13       2243.58       2142.44       543.92 o                         
 -24   4  13         15.32        126.94       298.27 o                         
 -22   4  13        269.04         26.01       279.49 o                         
 -20   4  13       1124.44       1619.02       361.82 o                         
 -18   4  13      24821.09      23682.17       817.20 o                         
 -16   4  13      16823.70      16487.03       643.11 o                         
 -14   4  13       3946.84       3707.61       309.99 o                         
 -12   4  13        727.20        835.01       163.30 o                         
 -10   4  13       6028.57       7585.57       347.32 o                         
  -8   4  13       4574.61       4477.15       267.04 o                         
  -6   4  13       9484.49       9235.24       334.61 o                         
  -4   4  13       2438.71       3186.21       314.36 o                         
  -2   4  13       8738.39       9411.38       426.37 o                         
   0   4  13      22778.40      21223.72       934.06 o                         
   2   4  13      11211.99      12099.42       358.19 o                         
   4   4  13       1438.64       1615.28       181.24 o                         
   6   4  13       8031.08       8081.86       361.44 o                         
   8   4  13       5578.41       5477.87       351.37 o                         
  10   4  13       2109.92       2100.71       331.24 o                         
  12   4  13      21964.92      22027.84       733.86 o                         
  14   4  13      10777.03      11568.00       600.58 o                         
  16   4  13       7404.15       7014.99       562.08 o                         
  18   4  13        235.85        200.44       315.68 o                         
  20   4  13       1378.43       1981.96       486.49 o                         
  22   4  13        261.15       -249.61       484.89 o                         
 -27   5  13         66.64        422.57       405.54 o                         
 -25   5  13       1996.12       1643.06       450.76 o                         
 -23   5  13       1235.44       1150.11       334.04 o                         
 -21   5  13      18214.10      18942.03      1266.67 o                         
 -19   5  13       8143.28       8782.28       707.04 o                         
 -17   5  13       5042.87       5231.91       451.71 o                         
 -15   5  13       6890.72       6592.74       415.58 o                         
 -13   5  13      34481.49      34512.33      1027.53 o                         
 -11   5  13      14148.95      14603.87       453.66 o                         
  -9   5  13       1837.63       2162.19       221.35 o                         
  -7   5  13       4995.07       5041.38       285.25 o                         
  -5   5  13      11845.27      11139.85       569.30 o                         
  -3   5  13       1733.91       2068.35       207.77 o                         
  -1   5  13      38199.36      38385.42       732.15 o                         
   1   5  13      12233.63      12398.13       390.81 o                         
   3   5  13         31.54        133.93       129.72 o                         
   5   5  13        595.88        367.27       178.40 o                         
   7   5  13       4260.25       4566.43       300.58 o                         
   9   5  13      44042.16      42540.59      1245.45 o                         
  11   5  13       1066.71        645.31       203.20 o                         
  13   5  13        826.78        855.90       322.05 o                         
  15   5  13       1406.58       1131.03       375.04 o                         
  17   5  13       2674.09       2165.08       467.33 o                         
  19   5  13       1445.60       1540.01       449.50 o                         
  21   5  13        758.42        251.86       557.22 o                         
 -26   6  13       2527.28       2941.68       697.95 o                         
 -24   6  13       1111.66       1249.51       360.22 o                         
 -22   6  13          4.93         -6.12       254.72 o                         
 -20   6  13       2447.90       2467.66       392.39 o                         
 -18   6  13        107.31       -137.44       231.21 o                         
 -16   6  13       2309.17       2282.82       344.68 o                         
 -14   6  13        569.97        688.64       207.93 o                         
 -12   6  13          5.88       -100.37       159.83 o                         
 -10   6  13       1462.68       1769.30       246.26 o                         
  -8   6  13       7598.33       7994.82       398.56 o                         
  -6   6  13        446.62        502.06       159.19 o                         
  -4   6  13        906.49        770.99       164.92 o                         
  -2   6  13          8.06        -63.37       121.19 o                         
   0   6  13       5411.41       5970.85       312.43 o                         
   2   6  13       3079.46       2812.15       284.79 o                         
   4   6  13      19263.02      19504.12       615.09 o                         
   6   6  13       8927.28       8416.83       463.85 o                         
   8   6  13       2579.74       2586.69       349.66 o                         
  10   6  13      12618.44      13209.60       714.92 o                         
  12   6  13       1992.78       1859.83       336.19 o                         
  14   6  13         28.24        120.80       269.85 o                         
  16   6  13       1869.05       2199.96       494.75 o                         
  18   6  13        392.02        137.58       343.45 o                         
  20   6  13       1842.16       1900.62       510.37 o                         
 -25   7  13       3870.66       4316.61       537.68 o                         
 -23   7  13          5.79        -57.98       266.06 o                         
 -21   7  13       1528.18       1254.68       343.38 o                         
 -19   7  13       1052.64        964.80       306.18 o                         
 -17   7  13       3582.73       3858.33       442.53 o                         
 -15   7  13        108.60       -197.35       197.35 o                         
 -13   7  13       1408.93       1570.86       254.53 o                         
 -11   7  13      24228.51      26524.88       741.89 o                         
  -9   7  13       6760.75       6368.39       386.36 o                         
  -7   7  13       8806.17       9153.07       419.96 o                         
  -5   7  13      10525.93      11161.03       481.90 o                         
  -3   7  13       1589.24       1064.57       266.57 o                         
  -1   7  13       7298.05       7179.52       550.34 o                         
   1   7  13      10401.24      10849.29       553.64 o                         
   3   7  13       1813.44       1760.49       256.66 o                         
   5   7  13         45.67        -40.24       174.24 o                         
   7   7  13        255.48        404.95       257.15 o                         
   9   7  13      14787.43      15840.87       796.77 o                         
  11   7  13      34875.70      33328.64      1833.96 o                         
  13   7  13       1634.25        981.32       361.38 o                         
  15   7  13       1067.20        836.81       417.31 o                         
  17   7  13       2301.83        620.25       804.07 o                         
  19   7  13       6776.98       7269.27       945.68 o                         
 -24   8  13       2338.70       2548.01       459.36 o                         
 -22   8  13        139.35        -42.86       281.13 o                         
 -20   8  13       2043.68       1806.94       387.02 o                         
 -18   8  13       1100.94        916.81       319.27 o                         
 -16   8  13       2084.22       1830.58       364.62 o                         
 -14   8  13        126.23        511.22       264.21 o                         
 -12   8  13       3257.30       3583.19       404.50 o                         
 -10   8  13        962.52        686.11       220.56 o                         
  -8   8  13      11670.17      10596.72       494.38 o                         
  -6   8  13         14.88          0.65       196.40 o                         
  -4   8  13       9294.67       9254.82       565.32 o                         
  -2   8  13         18.19         63.33       182.30 o                         
   0   8  13        781.36        495.42       208.19 o                         
   2   8  13        108.10       -152.87       152.87 o                         
   4   8  13       1450.43       1595.27       262.24 o                         
   6   8  13         42.80         42.52       205.71 o                         
   8   8  13       7966.71       6570.66       529.87 o                         
  10   8  13       9064.50       9412.45      1061.65 o                         
  12   8  13       4106.17       3731.28       547.80 o                         
  14   8  13       3686.18       3994.57       721.05 o                         
  16   8  13        904.12       1016.53       434.99 o                         
  18   8  13         60.52         83.64       342.38 o                         
 -23   9  13          2.75         49.22       335.64 o                         
 -21   9  13        283.83        328.52       321.71 o                         
 -19   9  13         12.01       -146.13       280.41 o                         
 -17   9  13       1466.71       1833.11       369.49 o                         
 -15   9  13       9698.73       9683.37       786.97 o                         
 -13   9  13       3187.43       3104.86       427.47 o                         
 -11   9  13       7671.13       7228.79       563.05 o                         
  -9   9  13      18039.29      17082.21       749.90 o                         
  -7   9  13      21136.38      20123.01       669.51 o                         
  -5   9  13       2011.05       2534.52       302.00 o                         
  -3   9  13       1077.29       1250.73       243.96 o                         
  -1   9  13      21818.65      22079.78       972.54 o                         
   1   9  13      10125.23      10036.55       620.42 o                         
   3   9  13       1556.47       1033.62       365.03 o                         
   5   9  13       2663.32       2807.58       393.53 o                         
   7   9  13        308.70        154.41       309.28 o                         
   9   9  13       2679.37       2777.36       474.93 o                         
  11   9  13       7519.67       8103.04       754.23 o                         
  13   9  13       2664.48       3521.96       691.85 o                         
  15   9  13       1755.67       1951.41       496.50 o                         
  17   9  13        638.98        621.54       419.68 o                         
 -20  10  13        249.91        149.47       529.51 o                         
 -18  10  13       6235.58       6230.42       715.03 o                         
 -16  10  13        737.65       1036.46       386.16 o                         
 -14  10  13        633.05        621.18       364.33 o                         
 -12  10  13          0.44        -84.37       284.61 o                         
 -10  10  13       4306.89       4370.40       947.59 o                         
  -8  10  13       7662.87       7636.51       576.03 o                         
  -6  10  13       5475.31       6308.12       461.33 o                         
  -4  10  13         95.60       -115.49       192.32 o                         
  -2  10  13        766.58        550.26       321.95 o                         
   0  10  13        264.22        174.16       239.26 o                         
   2  10  13      13491.33      13235.29       763.86 o                         
   4  10  13       3876.71       4622.60       548.29 o                         
   6  10  13       1358.28        782.76       303.01 o                         
   8  10  13       1089.12       1410.92       409.49 o                         
  10  10  13        329.05        361.95       361.55 o                         
  12  10  13       1133.96        463.17       384.29 o                         
  14  10  13        391.64        499.17       399.75 o                         
 -19  11  13         23.61       -134.99       363.38 o                         
 -17  11  13          2.50        -93.38       331.72 o                         
 -15  11  13        542.31       -314.51       314.51 o                         
 -13  11  13        787.31        573.20       356.91 o                         
 -11  11  13       1679.33       1689.13       436.19 o                         
  -9  11  13          6.64         90.03       316.60 o                         
  -7  11  13         54.42         56.04       248.45 o                         
  -5  11  13        174.20        160.30       247.75 o                         
  -3  11  13       3502.72       3514.34       380.96 o                         
  -1  11  13       3921.45       4272.47       409.71 o                         
   1  11  13        891.70        828.64       361.76 o                         
   3  11  13       4568.11       4847.08       630.97 o                         
   5  11  13          4.19        -39.26       291.28 o                         
   7  11  13         38.07         12.34       328.33 o                         
   9  11  13       6177.82       5599.99       679.50 o                         
  11  11  13       4669.29       5322.23       702.28 o                         
  13  11  13        455.37        214.01       404.40 o                         
 -16  12  13       6374.86       5403.35       811.49 o                         
 -14  12  13         19.84       -161.77       339.66 o                         
 -12  12  13        229.40         40.04       360.73 o                         
 -10  12  13         38.58         33.83       436.21 o                         
  -8  12  13        412.29        627.55       373.52 o                         
  -6  12  13       3623.06       3768.15       474.57 o                         
  -4  12  13       3477.28       2032.42       890.64 o                         
  -2  12  13         80.07        147.79       236.28 o                         
   0  12  13       1979.36       1779.37       377.46 o                         
   2  12  13       4871.30       4202.40       503.22 o                         
   4  12  13      10810.03      10680.22       941.70 o                         
   6  12  13        950.93        600.93       441.42 o                         
   8  12  13        926.88        164.97       359.80 o                         
  10  12  13       3871.03       4167.65       636.64 o                         
 -13  13  13       4688.18       5503.28       862.13 o                         
 -11  13  13        706.08        559.53       392.13 o                         
  -9  13  13       1008.40        642.28       415.50 o                         
  -7  13  13       2076.79       2135.46       512.90 o                         
  -5  13  13        132.93       -133.60       289.63 o                         
  -3  13  13         25.72         41.85       318.44 o                         
  -1  13  13        975.22        641.45       343.97 o                         
   1  13  13        837.46        312.39       314.04 o                         
   3  13  13        489.19        397.26       349.19 o                         
   5  13  13        772.79        714.87       441.62 o                         
   7  13  13        290.34         24.69       387.91 o                         
  -6  14  13         33.77        -74.78       334.61 o                         
  -4  14  13          0.51        -62.46       423.95 o                         
  -2  14  13        196.01        166.97       381.47 o                         
   0  14  13          3.89       -304.40       304.40 o                         
 -28   0  14       7077.47       5998.90      1245.87 o                         
 -26   0  14       6456.87       7542.90      1334.76 o                         
 -24   0  14       9857.65      10925.61      1470.83 o                         
 -22   0  14      13638.07      15743.96      1031.98 o                         
 -20   0  14       2085.84       1986.70       442.44 o                         
 -18   0  14      12867.04      13484.16       781.24 o                         
 -16   0  14       3791.67       4071.60       397.54 o                         
 -14   0  14       2924.44       3016.67       490.17 o                         
 -12   0  14       2076.37       2254.74       289.82 o                         
 -10   0  14       1564.36       1826.52       544.30 o                         
  -8   0  14       6902.27       6920.87       421.56 o                         
  -6   0  14      73972.03      72057.75      1562.15 o                         
  -4   0  14      97142.33      98705.29      1997.38 o                         
  -2   0  14      29930.72      30659.99       911.06 o                         
   0   0  14       7595.04       7817.82       722.70 o                         
   2   0  14       6099.65       5630.73       613.36 o                         
   4   0  14     126924.80     127920.94      2571.29 o                         
   6   0  14        260.99        180.99       183.76 o                         
   8   0  14       3954.80       4363.75       404.21 o                         
  10   0  14        307.65        540.34       244.39 o                         
  12   0  14       4399.19       5323.35       483.82 o                         
  14   0  14      19810.77      19530.81       833.63 o                         
  16   0  14      20162.62      18200.85      2039.06 o                         
  18   0  14         10.10       -317.14       317.14 o                         
  20   0  14         49.71       -110.77       583.96 o                         
  22   0  14        260.41       -352.15       631.82 o                         
 -29   1  14       1105.04        823.95       570.97 o                         
 -27   1  14         85.09        197.87       436.63 o                         
 -25   1  14          8.13        388.19       375.06 o                         
 -23   1  14       1994.35       1743.33       400.40 o                         
 -21   1  14       6643.33       7227.79       522.68 o                         
 -19   1  14       1356.33       1679.18       248.56 o                         
 -17   1  14        313.89        294.62       177.40 o                         
 -15   1  14       2542.93       3025.89       264.10 o                         
 -13   1  14         85.82         35.64       123.11 o                         
 -11   1  14       4766.66       4796.47       271.39 o                         
  -9   1  14       1403.97       1347.85       157.56 o                         
  -7   1  14      31006.02      30647.77       595.17 o                         
  -5   1  14         76.45         29.75        83.35 o                         
  -3   1  14      12512.99      12540.24       398.49 o                         
  -1   1  14      14549.95      15845.97       448.97 o                         
   1   1  14       1039.20       1103.56       135.98 o                         
   3   1  14        695.36        612.84       124.79 o                         
   5   1  14       5170.60       5672.54       290.30 o                         
   7   1  14      10540.19      10274.80       401.92 o                         
   9   1  14       1772.73       1822.42       216.52 o                         
  11   1  14         18.80        102.96       154.42 o                         
  13   1  14      19520.08      20641.19       592.72 o                         
  15   1  14       3633.86       3935.99       374.51 o                         
  17   1  14         67.64         89.39       251.98 o                         
  19   1  14        278.05        198.78       326.70 o                         
  21   1  14        808.21        525.86       470.33 o                         
 -28   2  14        415.22         67.80       440.41 o                         
 -26   2  14       2813.44       2804.09       622.54 o                         
 -24   2  14       2854.10       2705.58       686.95 o                         
 -22   2  14       9949.65       9559.50       731.11 o                         
 -20   2  14        425.41        418.23       217.83 o                         
 -18   2  14      24648.19      26081.81       931.69 o                         
 -16   2  14       5353.25       6235.58       451.31 o                         
 -14   2  14       7028.26       7222.59       378.46 o                         
 -12   2  14      27289.88      28716.08       624.89 o                         
 -10   2  14       9821.62       9814.93       351.83 o                         
  -8   2  14       8800.76       9366.82       360.86 o                         
  -6   2  14      38080.07      37838.80       681.85 o                         
  -4   2  14       4295.39       4479.62       280.25 o                         
  -2   2  14          6.59        -38.16       112.80 o                         
   0   2  14       4879.42       5525.35       317.87 o                         
   2   2  14      52275.06      49755.30       839.85 o                         
   4   2  14      15711.59      15414.32       418.04 o                         
   6   2  14      21394.89      20460.09       511.89 o                         
   8   2  14         27.34        -43.19       130.42 o                         
  10   2  14        210.43        168.46       154.13 o                         
  12   2  14       4897.93       5212.86       342.61 o                         
  14   2  14      13757.43      13250.55       696.37 o                         
  16   2  14       2000.31       2223.04       312.69 o                         
  18   2  14       1024.81        848.00       376.67 o                         
  20   2  14       1492.24        381.02       472.87 o                         
  22   2  14         55.18         27.35       669.43 o                         
 -27   3  14         26.32        255.52       424.64 o                         
 -25   3  14         78.23        -87.69       303.28 o                         
 -23   3  14       3659.27       4641.57       723.98 o                         
 -21   3  14       1099.03       1149.10       341.92 o                         
 -19   3  14        865.61        640.94       215.73 o                         
 -17   3  14       3996.65       4636.40       449.14 o                         
 -15   3  14      31438.70      32740.13      1254.61 o                         
 -13   3  14      14455.94      14349.25       451.50 o                         
 -11   3  14       8269.22       8850.64       400.31 o                         
  -9   3  14      34360.46      34504.74       753.60 o                         
  -7   3  14      12415.58      12721.32       378.65 o                         
  -5   3  14       8688.53       8243.12       387.55 o                         
  -3   3  14       6446.87       6400.93       343.27 o                         
  -1   3  14        436.54        356.73       144.86 o                         
   1   3  14      11750.97      11009.46       425.20 o                         
   3   3  14       1385.19       1353.16       181.90 o                         
   5   3  14      24358.74      24319.59       560.56 o                         
   7   3  14      12819.26      12087.09       461.56 o                         
   9   3  14       3810.61       3430.88       280.78 o                         
  11   3  14      14801.38      15861.79       595.38 o                         
  13   3  14       1247.60       1704.39       279.74 o                         
  15   3  14       1114.94       1269.02       271.45 o                         
  17   3  14       1392.69       1346.05       424.93 o                         
  19   3  14       2310.82       1645.29       557.10 o                         
  21   3  14       1544.27        524.99       515.36 o                         
 -28   4  14       5454.01       4999.03       856.80 o                         
 -26   4  14        322.40        413.72       370.80 o                         
 -24   4  14         33.96         65.15       295.06 o                         
 -22   4  14       6521.95       6810.81       563.14 o                         
 -20   4  14         97.22         34.65       209.57 o                         
 -18   4  14       3692.63       2091.56      1110.34 o                         
 -16   4  14        539.21        861.01       206.56 o                         
 -14   4  14       1043.58        788.42       225.29 o                         
 -12   4  14       7449.17       6983.82       343.22 o                         
 -10   4  14        151.41        238.39       138.82 o                         
  -8   4  14      30815.67      31425.25       649.89 o                         
  -6   4  14        315.79         60.02       115.40 o                         
  -4   4  14       2550.61       2402.73       161.25 o                         
  -2   4  14       3054.99       3374.20       272.85 o                         
   0   4  14       1177.98       1329.65       204.92 o                         
   2   4  14        674.82        731.13       181.68 o                         
   4   4  14       2544.23       2714.74       220.52 o                         
   6   4  14       3955.66       3861.22       271.45 o                         
   8   4  14      13804.44      14135.57       494.15 o                         
  10   4  14       3582.01       2891.90       350.98 o                         
  12   4  14        619.99        678.58       248.98 o                         
  14   4  14       3667.19       4102.95       439.90 o                         
  16   4  14        481.81        620.15       340.64 o                         
  18   4  14        303.77        100.83       332.31 o                         
  20   4  14         43.69        -20.82       473.97 o                         
 -27   5  14         13.45        -99.48       410.26 o                         
 -25   5  14       2272.21       2119.27       614.34 o                         
 -23   5  14       1637.40       1964.50       378.14 o                         
 -21   5  14        741.07        742.66       302.75 o                         
 -19   5  14         62.43        109.73       227.00 o                         
 -17   5  14       6275.08       5754.23       883.79 o                         
 -15   5  14       2221.69       1522.02       303.84 o                         
 -13   5  14      15271.11      14166.75       644.69 o                         
 -11   5  14        390.72        321.11       157.25 o                         
  -9   5  14         73.09        -21.12       126.97 o                         
  -7   5  14        673.03        810.78       160.18 o                         
  -5   5  14       8425.07       8397.77       344.56 o                         
  -3   5  14       9133.08       8626.78       435.79 o                         
  -1   5  14      10104.95       9741.41       468.16 o                         
   1   5  14      10085.30       9584.53       471.86 o                         
   3   5  14      14606.51      15256.78       534.51 o                         
   5   5  14       3632.41       4511.50       387.49 o                         
   7   5  14       8919.61       9732.51       492.88 o                         
   9   5  14       6891.19       6095.33       486.21 o                         
  11   5  14       6023.46       6192.02       583.31 o                         
  13   5  14       1552.14       1434.30       322.54 o                         
  15   5  14       2683.67       3522.21       514.81 o                         
  17   5  14        391.14       1145.34       387.78 o                         
  19   5  14       2692.99       2116.92       492.87 o                         
  21   5  14       1898.01       1827.19       660.67 o                         
 -26   6  14       1020.41       1057.22       538.84 o                         
 -24   6  14        741.97        243.02       307.40 o                         
 -22   6  14       1843.82        475.31       450.92 o                         
 -20   6  14       6421.35       6622.77       562.08 o                         
 -18   6  14       1772.56       2038.88       356.06 o                         
 -16   6  14       2424.89       2062.49       336.99 o                         
 -14   6  14      11408.03      11597.20       740.94 o                         
 -12   6  14         32.17        -64.79       168.33 o                         
 -10   6  14       7566.51       7824.20       388.16 o                         
  -8   6  14       7197.50       7080.88       364.68 o                         
  -6   6  14       2021.34       2174.08       222.35 o                         
  -4   6  14      11411.30      12099.31       504.74 o                         
  -2   6  14        778.49        813.28       203.98 o                         
   0   6  14      26352.96      26601.65       844.91 o                         
   2   6  14      17829.31      19930.35       623.34 o                         
   4   6  14       3769.48       4134.39       340.94 o                         
   6   6  14        977.30       1065.30       229.71 o                         
   8   6  14       1464.30       1399.94       490.92 o                         
  10   6  14       1138.35        946.37       498.42 o                         
  12   6  14        784.15        965.25       284.58 o                         
  14   6  14        815.02        131.24       303.08 o                         
  16   6  14        395.65        326.30       332.08 o                         
  18   6  14       1687.81       1347.64       448.36 o                         
  20   6  14       1778.45        390.96       588.96 o                         
 -25   7  14       1530.76       1867.19       480.03 o                         
 -23   7  14        148.62        -18.97       288.37 o                         
 -21   7  14          7.08       -157.98       246.04 o                         
 -19   7  14       1159.30        945.63       309.83 o                         
 -17   7  14       1132.43        932.11       298.01 o                         
 -15   7  14         73.73        -99.45       218.31 o                         
 -13   7  14       6076.99       6685.56       441.17 o                         
 -11   7  14       1772.56       1552.63       283.87 o                         
  -9   7  14       1039.82        592.15       182.82 o                         
  -7   7  14       2598.13       2206.32       358.40 o                         
  -5   7  14       6165.46       7513.22       447.10 o                         
  -3   7  14      11648.78      10943.93       536.61 o                         
  -1   7  14       6899.65       6624.74       426.37 o                         
   1   7  14        311.84        405.13       206.74 o                         
   3   7  14       8196.04       8181.91       478.93 o                         
   5   7  14          6.59        -24.22       181.66 o                         
   7   7  14       1785.44       1926.44       328.28 o                         
   9   7  14       4209.40       5110.71       472.66 o                         
  11   7  14        144.91       -139.40       289.55 o                         
  13   7  14        242.84        371.77       343.34 o                         
  15   7  14         58.43        252.87       335.59 o                         
  17   7  14        620.51        527.22       395.87 o                         
  19   7  14         16.75         83.32       374.27 o                         
 -24   8  14        685.62        704.32       377.28 o                         
 -22   8  14         17.55        277.04       298.14 o                         
 -20   8  14       2927.19       2742.99       438.18 o                         
 -18   8  14       4998.31       4434.56       498.95 o                         
 -16   8  14        129.24       -161.37       230.83 o                         
 -14   8  14       4288.06       3929.12       595.73 o                         
 -12   8  14        600.35        977.60       241.70 o                         
 -10   8  14      33554.58      34084.87      1327.67 o                         
  -8   8  14       1448.38       1758.15       289.67 o                         
  -6   8  14       1528.46       1195.45       235.20 o                         
  -4   8  14       3857.38       4175.58       359.06 o                         
  -2   8  14         95.05        -10.56       149.93 o                         
   0   8  14         58.53        199.24       144.45 o                         
   2   8  14        116.43         45.26       141.24 o                         
   4   8  14       1030.11        973.74       218.86 o                         
   6   8  14         92.85        236.94       223.07 o                         
   8   8  14         56.65         41.57       227.00 o                         
  10   8  14       7708.29       5906.20      1974.09 o                         
  12   8  14       8264.28       8579.61       962.91 o                         
  14   8  14       1059.81        557.29       444.99 o                         
  16   8  14       1258.39        569.83       648.45 o                         
  18   8  14         40.25        -61.01       311.53 o                         
 -23   9  14       1211.31        836.97       432.52 o                         
 -21   9  14       2769.96       2532.57       513.77 o                         
 -19   9  14        935.65        723.97       364.63 o                         
 -17   9  14        171.73         65.31       288.39 o                         
 -15   9  14       1399.54       1796.65       432.09 o                         
 -13   9  14       2633.24       1999.17       428.46 o                         
 -11   9  14        366.45        597.09       314.34 o                         
  -9   9  14       5953.81       5279.36       690.48 o                         
  -7   9  14      13600.62      13397.13       627.81 o                         
  -5   9  14       2653.23       3439.30       383.39 o                         
  -3   9  14       2074.71       1869.68       291.87 o                         
  -1   9  14       6076.12       6330.74       541.72 o                         
   1   9  14        459.57        229.32       204.97 o                         
   3   9  14       1149.38        528.02       226.41 o                         
   5   9  14        939.88       1064.66       305.59 o                         
   7   9  14        132.01       -175.97       238.43 o                         
   9   9  14        556.58        689.61       354.87 o                         
  11   9  14       1003.46        515.18       370.16 o                         
  13   9  14       6954.33       7387.77       775.18 o                         
  15   9  14       3542.70       3343.77       597.08 o                         
 -20  10  14        307.53        160.67       350.45 o                         
 -18  10  14        617.00        786.69       376.77 o                         
 -16  10  14       1693.83       1462.97       427.93 o                         
 -14  10  14       5680.13       5860.37       793.70 o                         
 -12  10  14          2.20        508.19       322.90 o                         
 -10  10  14       2605.14       2317.15       595.58 o                         
  -8  10  14       2929.05       2773.50       386.44 o                         
  -6  10  14       3446.40       3185.84       358.90 o                         
  -4  10  14        743.60        717.32       245.24 o                         
  -2  10  14       9198.73       9913.01       718.58 o                         
   0  10  14       7840.08       8304.53       537.52 o                         
   2  10  14        196.23       -153.39       222.42 o                         
   4  10  14       1163.01       1488.58       326.71 o                         
   6  10  14        213.83         80.26       259.58 o                         
   8  10  14       1315.13       1105.00       399.22 o                         
  10  10  14       2427.43       2503.26       519.87 o                         
  12  10  14       1915.71       1850.88       490.49 o                         
  14  10  14         95.74        -21.97       377.26 o                         
 -19  11  14        408.79        224.14       380.62 o                         
 -17  11  14       5613.88       5647.49       690.85 o                         
 -15  11  14       2730.91       2608.98       523.11 o                         
 -13  11  14       2207.32       2626.84       496.63 o                         
 -11  11  14         84.91        263.56       319.58 o                         
  -9  11  14         15.25       -225.28       278.14 o                         
  -7  11  14      13284.43      13306.75       973.59 o                         
  -5  11  14       7539.96       7291.96      1139.55 o                         
  -3  11  14        729.64        465.86       245.15 o                         
  -1  11  14         81.03        344.01       246.76 o                         
   1  11  14       5452.83       5612.47       535.12 o                         
   3  11  14      14960.49      14868.41       994.39 o                         
   5  11  14       7991.01       8605.33       798.81 o                         
   7  11  14        135.23        234.52       357.94 o                         
   9  11  14        614.42        178.89       367.07 o                         
  11  11  14         32.01        218.81       379.15 o                         
 -16  12  14       1106.68       1380.06       471.69 o                         
 -14  12  14        781.66        821.34       414.22 o                         
 -12  12  14       1127.68        709.30       604.99 o                         
 -10  12  14        250.34        361.78       343.59 o                         
  -8  12  14       3946.55       3150.58       532.88 o                         
  -6  12  14       7934.24       8792.92       668.76 o                         
  -4  12  14       6750.05       6170.18       667.07 o                         
  -2  12  14        663.19        400.84       270.97 o                         
   0  12  14       1930.87       1671.71       562.97 o                         
   2  12  14        201.33         67.10       288.48 o                         
   4  12  14        994.05        884.44       328.56 o                         
   6  12  14          6.42       -251.14       339.66 o                         
   8  12  14         35.16       -186.88       340.28 o                         
 -11  13  14       1209.25       2094.17       507.24 o                         
  -9  13  14        427.40        712.56       576.04 o                         
  -7  13  14       2426.04       2604.12       536.71 o                         
  -5  13  14       3864.61       5765.91       842.23 o                         
  -3  13  14         51.51        192.95       330.29 o                         
  -1  13  14        444.12        431.61       321.17 o                         
   1  13  14        677.10        575.64       354.82 o                         
   3  13  14      14084.49      13928.12       925.87 o                         
   5  13  14       3563.52       4284.08       642.87 o                         
 -29   1  15         82.79        282.32       468.42 o                         
 -27   1  15       4590.09       4114.81       747.17 o                         
 -25   1  15       7406.52       8305.53       941.96 o                         
 -23   1  15       3410.76       4108.25       539.32 o                         
 -21   1  15       2065.26       2559.70       367.35 o                         
 -19   1  15       1117.10       1279.70       262.68 o                         
 -17   1  15      30196.87      30288.57       840.32 o                         
 -15   1  15      12569.86      13341.57       491.32 o                         
 -13   1  15       3575.16       3742.12       298.72 o                         
 -11   1  15      10096.60      10303.58       561.94 o                         
  -9   1  15        383.85        251.53       101.62 o                         
  -7   1  15      23152.78      22709.48       496.06 o                         
  -5   1  15      67881.20      67008.27      1044.95 o                         
  -3   1  15      20647.46      19425.85       631.96 o                         
  -1   1  15      19666.67      19705.66       579.70 o                         
   1   1  15       1518.83       1941.72       154.58 o                         
   3   1  15      36993.57      36240.72       746.12 o                         
   5   1  15      33641.46      31935.93       664.49 o                         
   7   1  15       2252.35       2630.25       232.02 o                         
   9   1  15        308.46        476.80       177.77 o                         
  11   1  15       3028.93       3381.09       283.04 o                         
  13   1  15      21129.74      20603.46       603.54 o                         
  15   1  15      27681.02      27423.35       821.90 o                         
  17   1  15       2132.43       3143.15       426.87 o                         
  19   1  15        474.30        943.07       693.71 o                         
  21   1  15         58.53        207.19       689.95 o                         
 -28   2  15         37.80       -226.94       380.13 o                         
 -26   2  15        403.39        -71.06       365.83 o                         
 -24   2  15        634.82        720.13       342.03 o                         
 -22   2  15       3083.52       3145.93       865.12 o                         
 -20   2  15       4306.37       4978.15       397.09 o                         
 -18   2  15       8194.19       8219.64       509.85 o                         
 -16   2  15        431.85          6.54       195.82 o                         
 -14   2  15      33791.23      34248.66       780.96 o                         
 -12   2  15       1711.35       1817.81       201.14 o                         
 -10   2  15         57.05        121.44       124.19 o                         
  -8   2  15      33009.20      33935.16       899.88 o                         
  -6   2  15      24120.34      25823.62       529.29 o                         
  -4   2  15       7012.15       6984.18       358.76 o                         
  -2   2  15       6419.00       6763.31       352.78 o                         
   0   2  15       2951.35       3114.50       255.13 o                         
   2   2  15       6089.25       6385.24       267.12 o                         
   4   2  15        175.63        185.07       121.91 o                         
   6   2  15       8171.56       8228.61       359.55 o                         
   8   2  15       8797.19       8851.72       389.96 o                         
  10   2  15        213.01        141.68       153.38 o                         
  12   2  15      26992.93      28189.97       747.07 o                         
  14   2  15      31859.97      31689.19       880.24 o                         
  16   2  15       7632.10       8347.22       615.97 o                         
  18   2  15        744.54        340.57       417.36 o                         
  20   2  15       1642.49       1688.78       555.92 o                         
 -27   3  15       3746.97       3780.48      1150.14 o                         
 -25   3  15        184.50        152.32       322.46 o                         
 -23   3  15        338.51        447.80       332.36 o                         
 -21   3  15        523.04        756.91       301.04 o                         
 -19   3  15          6.16       -145.03       171.24 o                         
 -17   3  15       5309.77       5553.11       430.11 o                         
 -15   3  15      16449.86      16518.62       560.71 o                         
 -13   3  15       1569.56       1623.13       220.92 o                         
 -11   3  15        206.89         36.97       127.07 o                         
  -9   3  15        186.15        111.21       119.37 o                         
  -7   3  15      29467.48      28901.99       595.73 o                         
  -5   3  15       1190.28       1242.67       195.43 o                         
  -3   3  15        561.17        241.20       145.70 o                         
  -1   3  15       1823.12       1896.76       219.76 o                         
   1   3  15        587.23        507.83       164.29 o                         
   3   3  15      22738.94      23894.96       649.57 o                         
   5   3  15      22060.94      21977.39       634.31 o                         
   7   3  15       3162.95       3201.24       336.74 o                         
   9   3  15         42.48        214.93       170.59 o                         
  11   3  15       9082.05       9130.27       579.43 o                         
  13   3  15       2687.75       3220.51       481.54 o                         
  15   3  15       4302.14       4419.67       460.54 o                         
  17   3  15         59.47         58.83       293.15 o                         
  19   3  15       1177.76        913.31      1230.14 o                         
  21   3  15        971.92       -274.66       477.76 o                         
 -28   4  15        218.62        247.15       467.16 o                         
 -26   4  15       2544.31       2744.04       517.37 o                         
 -24   4  15       5000.95       6146.96       664.10 o                         
 -22   4  15       3296.29       2621.20       613.14 o                         
 -20   4  15        452.86        824.41       274.51 o                         
 -18   4  15         19.26         79.32       187.95 o                         
 -16   4  15        926.84       1283.84       227.99 o                         
 -14   4  15      23138.66      23318.01       668.85 o                         
 -12   4  15      45971.32      44967.00       863.10 o                         
 -10   4  15        653.57        601.01       154.88 o                         
  -8   4  15         84.65          2.48       124.72 o                         
  -6   4  15      20008.48      20961.34       491.59 o                         
  -4   4  15       1388.47       1338.49       205.41 o                         
  -2   4  15       1209.73       1598.73       221.63 o                         
   0   4  15       1000.69        835.25       192.98 o                         
   2   4  15      12474.49      12178.49       514.66 o                         
   4   4  15       7884.58       8240.47       449.12 o                         
   6   4  15      23620.50      22694.84       859.92 o                         
   8   4  15      44359.33      45069.79      1011.18 o                         
  10   4  15       5976.05       5660.58       472.49 o                         
  12   4  15        127.52        113.91       222.47 o                         
  14   4  15        360.26        566.06       269.43 o                         
  16   4  15       2180.20       2131.91       443.07 o                         
  18   4  15          6.70       -203.61       321.61 o                         
  20   4  15        728.62        365.72       512.22 o                         
 -27   5  15        177.45        382.61       405.85 o                         
 -25   5  15       6608.33       6300.41       845.57 o                         
 -23   5  15       7420.73       6787.53       705.29 o                         
 -21   5  15        703.56        447.73       283.27 o                         
 -19   5  15        323.45         84.26       196.73 o                         
 -17   5  15       3606.94       3767.59       748.81 o                         
 -15   5  15         91.41         19.84       199.05 o                         
 -13   5  15        559.92        596.48       233.95 o                         
 -11   5  15      11279.35      11580.33       429.71 o                         
  -9   5  15       5226.91       5038.87       304.64 o                         
  -7   5  15       5078.59       5510.65       365.24 o                         
  -5   5  15       7192.07       7836.23       430.70 o                         
  -3   5  15      12111.03      12290.05       535.24 o                         
  -1   5  15        226.21        208.44       185.71 o                         
   1   5  15       5342.32       5369.54       372.20 o                         
   3   5  15        623.99        559.57       221.46 o                         
   5   5  15       2644.75       2633.30       293.67 o                         
   7   5  15       7572.35       8246.35       470.95 o                         
   9   5  15       1693.13       1486.38       304.28 o                         
  11   5  15       1355.38        805.02       396.90 o                         
  13   5  15       6226.34       6088.25       522.16 o                         
  15   5  15       8006.98       8232.29       720.91 o                         
  17   5  15        100.40        618.88       373.33 o                         
  19   5  15       2994.49       2942.30       540.62 o                         
 -26   6  15        153.57         94.69       501.90 o                         
 -24   6  15       5202.59       6866.84       621.33 o                         
 -22   6  15       1396.41        853.68       285.73 o                         
 -20   6  15        907.12        626.26       290.61 o                         
 -18   6  15       1157.73        998.34       309.13 o                         
 -16   6  15       1951.10       1021.59       524.18 o                         
 -14   6  15       3380.99       3472.00       333.33 o                         
 -12   6  15      10639.21      10401.65       591.04 o                         
 -10   6  15       1374.05       1027.25       225.65 o                         
  -8   6  15        691.11        834.58       238.61 o                         
  -6   6  15        406.83        125.61       209.70 o                         
  -4   6  15      24841.32      25259.89       708.85 o                         
  -2   6  15      14364.11      14275.76       571.06 o                         
   0   6  15       3628.56       3477.79       324.87 o                         
   2   6  15        709.50        874.11       228.34 o                         
   4   6  15       9494.36       9440.52       504.97 o                         
   6   6  15       2171.78       2219.88       386.23 o                         
   8   6  15       2306.84       1967.07       330.07 o                         
  10   6  15       2721.29       2751.93       382.94 o                         
  12   6  15        718.73        845.53       294.29 o                         
  14   6  15       2645.74       2319.17       462.57 o                         
  16   6  15       1059.57        252.83       352.29 o                         
  18   6  15       1602.62       1647.04       474.96 o                         
 -25   7  15       1523.55        867.96       360.59 o                         
 -23   7  15       1428.22        985.95       347.89 o                         
 -21   7  15        802.70        582.11       345.18 o                         
 -19   7  15       1176.55        614.73       302.75 o                         
 -17   7  15          6.69         -1.76       232.91 o                         
 -15   7  15       1010.30        762.26       276.01 o                         
 -13   7  15       8920.57       8237.81       803.14 o                         
 -11   7  15       4575.70       4994.93       749.43 o                         
  -9   7  15        403.22        752.73       274.35 o                         
  -7   7  15       3502.35       4049.25       351.85 o                         
  -5   7  15       2552.31       2420.27       287.11 o                         
  -3   7  15      10760.29      10765.46       545.51 o                         
  -1   7  15       1257.69       1200.04       236.69 o                         
   1   7  15          5.28        105.35       177.07 o                         
   3   7  15        120.47        -74.04       171.82 o                         
   5   7  15       6526.50       7362.71       465.47 o                         
   7   7  15      14093.55      14432.50       771.97 o                         
   9   7  15       1844.05       1906.78       353.99 o                         
  11   7  15       3350.43       2564.31       479.19 o                         
  13   7  15       1187.89       1287.34       397.60 o                         
  15   7  15        662.57        491.05       316.55 o                         
  17   7  15       1478.46       1944.97       495.40 o                         
 -24   8  15        140.44          4.84       360.46 o                         
 -22   8  15         42.00        223.50       346.67 o                         
 -20   8  15       3638.55       3190.27       525.79 o                         
 -18   8  15        235.93        110.90       272.18 o                         
 -16   8  15        145.25        459.23       331.79 o                         
 -14   8  15       6065.49       7033.32       666.15 o                         
 -12   8  15       1696.32       2078.73       329.93 o                         
 -10   8  15        151.20       -155.17       196.26 o                         
  -8   8  15       9574.22       8817.21       555.23 o                         
  -6   8  15       5034.45       3901.44       387.02 o                         
  -4   8  15          1.87        150.13       181.31 o
[truncated: 229,719 more chars]
