# Supplementary material for: Crystal structure of (4,4′-bipyridyl-κN)bis­[N-(2-hydroxy­ethyl)-N-iso­propyl­dithio­carbamato-κ2 S,S′]zinc(II)–4,4′-bipyridyl (2/1) and its isostructural cadmium(II) analogue
Source: Acta Crystallogr E Crystallogr Commun. 2017 Oct 13;73(Pt 11):1642–6. doi: 10.1107/S2056989017014396 (PMC5683481; doi:10.1107/S2056989017014396)
Supplement: Supplementary file 3 [file e-73-01642-IIsup3.hkl]

data_II                                                                         
_shelx_title '  Cd'                                                             
_shelx_refln_list_code          4                                               
_shelx_F_calc_maximum      919.93                                               
_exptl_crystal_F_000      2888.00                                               
_reflns_d_resolution_high  0.7498                                               
                                                                                
loop_                                                                           
 _space_group_symop_operation_xyz                                               
 'x, y, z'                                                                      
 '-x, y, -z+1/2'                                                                
 'x+1/2, y+1/2, z'                                                              
 '-x+1/2, y+1/2, -z+1/2'                                                        
 '-x, -y, -z'                                                                   
 'x, -y, z-1/2'                                                                 
 '-x+1/2, -y+1/2, -z'                                                           
 'x+1/2, -y+1/2, z-1/2'                                                         
                                                                                
_cell_length_a    22.7028                                                       
_cell_length_b    11.5950                                                       
_cell_length_c    24.8196                                                       
_cell_angle_alpha  90.000                                                       
_cell_angle_beta  103.385                                                       
_cell_angle_gamma  90.000                                                       
                                                                                
_shelx_F_squared_multiplier     1.000                                           
                                                                                
loop_                                                                           
 _refln_index_h                                                                 
 _refln_index_k                                                                 
 _refln_index_l                                                                 
 _refln_F_squared_calc                                                          
 _refln_F_squared_meas                                                          
 _refln_F_squared_sigma                                                         
 _refln_observed_status                                                         
   2   0   0     207526.91     197986.38      7953.97 o                         
   4   0   0       2212.31       2114.55        35.53 o                         
   6   0   0       8468.32       8299.46       104.68 o                         
   8   0   0      33127.44      31579.06       341.04 o                         
  10   0   0      56660.20      52217.47       554.54 o                         
  12   0   0       2872.79       2952.19        63.25 o                         
  14   0   0       1338.40       1304.56        48.83 o                         
  16   0   0       4462.41       4596.54        92.29 o                         
  18   0   0      45176.07      45335.41       608.26 o                         
  20   0   0     145647.80     144001.84      1751.08 o                         
  22   0   0      13093.89      13049.37       246.41 o                         
  24   0   0        428.84        423.57        80.03 o                         
  26   0   0         50.20        -55.45        97.32 o                         
  28   0   0       2671.91       2150.64       767.27 o                         
   3   1   0      66987.31      70979.98       588.04 o                         
   5   1   0      82413.09      84774.59       702.71 o                         
   7   1   0        532.40        514.17        38.93 o                         
   9   1   0       3539.21       3526.57        47.19 o                         
  11   1   0       6056.27       6270.97        72.34 o                         
  13   1   0       2549.74       2359.93        43.45 o                         
  15   1   0       3482.43       3846.49        59.34 o                         
  17   1   0      33746.49      33123.77       320.84 o                         
  19   1   0       6529.41       6250.69       115.43 o                         
  21   1   0       1546.41       1549.51        68.43 o                         
  23   1   0       1081.07       1167.00        72.84 o                         
  25   1   0         62.66         27.12        31.48 o                         
  27   1   0        154.89        114.11        43.40 o                         
  29   1   0        218.09        316.17        71.20 o                         
   0   2   0       7226.54       8239.73       138.86 o                         
   2   2   0     134010.14     135074.42      1484.63 o                         
   4   2   0      35195.58      37271.98       361.01 o                         
   6   2   0       4346.67       4528.75        50.85 o                         
   8   2   0      81310.08      83460.82       648.11 o                         
  10   2   0     118688.39     120292.32      1001.80 o                         
  12   2   0      22148.53      21433.22       203.96 o                         
  14   2   0        188.06        158.50        24.96 o                         
  16   2   0       1135.21       1226.94        46.84 o                         
  18   2   0      13284.43      13272.13       161.24 o                         
  20   2   0       9070.76       9072.21       146.02 o                         
  22   2   0       2023.54       1859.97        75.67 o                         
  24   2   0        763.83        827.50        61.04 o                         
  26   2   0       6326.68       6405.77       162.34 o                         
  28   2   0       7986.98       8083.18       199.79 o                         
   1   3   0      12721.13      12326.46       108.07 o                         
   5   3   0       1213.11       1296.32        26.55 o                         
   7   3   0      46451.28      48939.00       419.90 o                         
   9   3   0      77856.80      78312.08       592.70 o                         
  11   3   0      57486.14      57634.49       469.24 o                         
  13   3   0      49268.16      49859.68       416.60 o                         
  15   3   0        339.08        292.66        28.62 o                         
  17   3   0      21876.12      21925.91       217.21 o                         
  19   3   0      13511.54      13242.15       166.10 o                         
  21   3   0       2678.68       2639.15        95.22 o                         
  23   3   0       2553.27       2320.14       162.92 o                         
  25   3   0        718.31        648.42        58.16 o                         
  27   3   0       1961.87       1886.37       104.46 o                         
   0   4   0      21194.20      23125.86       370.19 o                         
   2   4   0       3084.48       3425.71        50.98 o                         
   4   4   0      20133.41      20390.19       273.21 o                         
   6   4   0       6595.92       7563.49       104.07 o                         
   8   4   0        483.03        528.32        29.02 o                         
  10   4   0      32150.12      32526.65       276.01 o                         
  12   4   0        102.07         56.54        22.71 o                         
  14   4   0       1548.82       1563.74        48.75 o                         
  16   4   0       8595.73       8533.40       112.65 o                         
  18   4   0       3017.77       3172.16        69.57 o                         
  20   4   0         52.52        -13.71        32.57 o                         
  22   4   0       2237.33       2109.67        91.01 o                         
  24   4   0        282.62        263.70        85.66 o                         
  26   4   0        990.67        939.08        70.45 o                         
  28   4   0         12.69          8.11        60.70 o                         
   1   5   0      25751.52      24867.35       232.64 o                         
   3   5   0       4862.10       4638.56        51.19 o                         
   5   5   0       7169.95       8402.59        87.90 o                         
   7   5   0      59721.37      61315.11       458.56 o                         
   9   5   0      48312.58      48285.85       370.72 o                         
  11   5   0      27399.07      27835.65       230.50 o                         
  13   5   0      13115.67      13096.81       154.83 o                         
  15   5   0       2071.02       1824.48        56.13 o                         
  17   5   0       7810.42       7800.71       110.43 o                         
  19   5   0      13683.31      13749.65       180.48 o                         
  21   5   0       5464.28       5526.02       108.39 o                         
  23   5   0       2233.40       2405.19        88.78 o                         
  25   5   0        937.74        903.00        70.80 o                         
  27   5   0       6713.06       7345.31       183.02 o                         
   0   6   0      14158.00      13863.34       259.58 o                         
   2   6   0       3917.89       3855.94        62.11 o                         
   4   6   0       5547.26       6117.42        66.62 o                         
   6   6   0      45902.00      47699.80       365.05 o                         
   8   6   0      17324.63      16918.21       151.16 o                         
  10   6   0       1989.20       1865.05        41.22 o                         
  12   6   0       5859.46       5444.06        82.51 o                         
  14   6   0      22525.78      21938.88       234.46 o                         
  16   6   0       4270.72       4139.66        78.43 o                         
  18   6   0         50.11         38.96        38.35 o                         
  20   6   0        447.38        416.81        43.02 o                         
  22   6   0       4526.83       4577.15       103.73 o                         
  24   6   0        472.63        489.43        58.07 o                         
  26   6   0       2488.24       2442.90        97.76 o                         
   1   7   0      19333.00      18558.12       238.84 o                         
   3   7   0       8308.05       7834.75        90.56 o                         
   5   7   0          9.07        -18.80        18.80 o                         
   7   7   0        286.20        262.27        20.83 o                         
   9   7   0          1.62         39.91        17.97 o                         
  11   7   0       2369.26       1984.09        45.67 o                         
  13   7   0       1128.30       1064.90        44.33 o                         
  15   7   0        120.19         93.81        28.12 o                         
  17   7   0        195.63        206.41        30.13 o                         
  19   7   0       5865.53       5817.26       111.00 o                         
  21   7   0       2636.09       2706.06        82.18 o                         
  23   7   0      10936.63      11347.02       175.48 o                         
  25   7   0        441.59        497.19        61.09 o                         
   0   8   0      35831.33      36418.51       523.34 o                         
   2   8   0      36022.78      36855.53       350.57 o                         
   4   8   0      20241.73      20064.91       213.70 o                         
   6   8   0       1938.97       2004.29        49.20 o                         
   8   8   0      11063.31      11469.57       130.61 o                         
  10   8   0       3715.03       3830.48        69.66 o                         
  12   8   0       6612.93       6624.79       108.06 o                         
  14   8   0       1123.21       1108.81        54.51 o                         
  16   8   0       9846.58      10223.24       174.52 o                         
  18   8   0      12998.05      12955.33       221.61 o                         
  20   8   0       9884.73       9902.98       173.52 o                         
  22   8   0       9667.42       9807.27       179.66 o                         
  24   8   0       3947.16       3992.46       134.60 o                         
   1   9   0      32707.65      32302.21       366.64 o                         
   3   9   0      19602.21      19580.22       215.76 o                         
   5   9   0        375.85        320.42        37.43 o                         
   7   9   0        347.90        346.45        34.90 o                         
   9   9   0       2449.61       2510.63        66.61 o                         
  11   9   0       7063.19       6422.90       159.34 o                         
  13   9   0         30.04         63.24        37.53 o                         
  15   9   0       4922.27       5155.77       117.73 o                         
  17   9   0       1035.95       1133.59        77.47 o                         
  19   9   0       7774.60       7823.65       174.46 o                         
  21   9   0       5618.22       5485.99       187.88 o                         
  23   9   0       1231.83       1298.83        93.37 o                         
   0  10   0      25028.79      23482.78       359.48 o                         
   2  10   0         14.67         25.48        27.60 o                         
   4  10   0      13842.38      13864.20       209.07 o                         
   6  10   0        387.49        401.54        37.71 o                         
   8  10   0      13869.70      13726.83       175.62 o                         
  10  10   0      31662.08      31078.38       384.14 o                         
  12  10   0      24969.52      24836.63       368.33 o                         
  14  10   0       4573.64       4911.79       127.07 o                         
  16  10   0         40.27        -42.28        43.27 o                         
  18  10   0        155.48         65.84        50.23 o                         
  20  10   0        428.89        451.46        66.02 o                         
  22  10   0        567.23        643.38        88.88 o                         
   1  11   0      25983.64      25290.90       275.98 o                         
   3  11   0       5607.72       5394.59       102.80 o                         
   5  11   0        418.32        442.50        40.27 o                         
   7  11   0       5133.58       4804.03        98.27 o                         
   9  11   0      14284.84      14754.29       285.95 o                         
  11  11   0      18131.90      18867.12       259.37 o                         
  13  11   0        230.45        215.99        46.29 o                         
  15  11   0        574.05        572.88        66.90 o                         
  17  11   0        448.18        398.66        62.70 o                         
  19  11   0       4674.00       4785.24       149.14 o                         
   0  12   0       1787.70       1944.03       131.23 o                         
   2  12   0       1125.71       1062.78        62.23 o                         
   4  12   0         59.12         50.90        35.57 o                         
   6  12   0         94.96         78.14        34.68 o                         
   8  12   0       3661.05       3604.04       104.50 o                         
  10  12   0       1887.64       1934.67        84.51 o                         
  12  12   0       1177.20       1378.39        77.92 o                         
  14  12   0        236.81        312.98        57.99 o                         
  16  12   0        809.72        824.47        78.68 o                         
  18  12   0        797.95        924.18        86.37 o                         
   1  13   0      22843.88      22137.64       264.24 o                         
   3  13   0        780.32        761.24        54.28 o                         
   5  13   0       1222.56       1196.68        63.22 o                         
   7  13   0       2877.61       3093.00        99.99 o                         
   9  13   0      12812.56      13088.04       213.46 o                         
  11  13   0      14428.21      14888.24       235.23 o                         
  13  13   0        839.92        847.73        94.09 o                         
  15  13   0          5.59        -49.38        49.38 o                         
   0  14   0       1952.10       1823.56       108.67 o                         
   2  14   0       1497.16       1442.81        70.84 o                         
   4  14   0       2124.49       2163.93        80.14 o                         
   6  14   0       1377.90       1423.34        81.14 o                         
   8  14   0       9743.97       9732.54       184.40 o                         
  10  14   0      13543.74      13516.30       240.96 o                         
  12  14   0       8534.97       8794.34       204.95 o                         
   1  15   0       4239.87       4362.28       111.19 o                         
   3  15   0       2867.34       2920.84       103.20 o                         
   5  15   0       3964.65       4202.66       123.63 o                         
   7  15   0        220.81        245.77        56.92 o                         
 -29   1   1      16579.29      16533.94       339.69 o                         
 -27   1   1      10435.07      10575.42       249.83 o                         
 -25   1   1       7325.47       7202.68       195.53 o                         
 -23   1   1        601.71        607.93        46.62 o                         
 -21   1   1      50057.97      48351.98       508.75 o                         
 -19   1   1      47445.62      46661.86       486.28 o                         
 -17   1   1      10947.67      10733.80       145.33 o                         
 -15   1   1       1999.04       2097.15        41.76 o                         
 -13   1   1        184.10        263.31        27.21 o                         
 -11   1   1      41487.52      42048.66       342.74 o                         
  -9   1   1     125834.15     123981.32       955.08 o                         
  -7   1   1      31861.25      31760.80       300.04 o                         
  -5   1   1       4293.34       3261.86       328.02 o                         
  -3   1   1      10744.44      10035.52       185.69 o                         
  -1   1   1      72169.38      71925.09       558.63 o                         
   1   1   1     100126.27     103409.72       950.27 o                         
   3   1   1      38990.48      38069.22       389.48 o                         
   5   1   1       8571.66       9225.94        84.24 o                         
   7   1   1       1928.97       2215.18        47.80 o                         
   9   1   1      42882.04      43093.82       325.53 o                         
  11   1   1      66201.66      68174.32       506.50 o                         
  13   1   1       1445.51       1155.24        32.46 o                         
  15   1   1         41.40         85.50        18.64 o                         
  17   1   1        428.87        415.35        31.57 o                         
  19   1   1      10729.38      10640.23       145.74 o                         
  21   1   1      31799.16      31082.38       324.13 o                         
  23   1   1       8391.64       8534.86       161.95 o                         
  25   1   1         28.63         21.06        45.54 o                         
  27   1   1         93.19         94.68        55.75 o                         
  29   1   1        779.03        754.64        81.73 o                         
 -28   2   1       2395.09       2300.85       109.79 o                         
 -26   2   1       2869.78       2798.89       161.92 o                         
 -24   2   1        966.95        812.08        59.22 o                         
 -22   2   1       1677.27       1576.07        64.74 o                         
 -20   2   1       3857.71       3836.96        88.28 o                         
 -18   2   1      36528.75      36100.03       325.15 o                         
 -16   2   1      10981.31      10612.76       124.69 o                         
 -14   2   1       7049.20       6818.03        96.29 o                         
 -12   2   1      11909.45      11955.69       134.61 o                         
 -10   2   1      24829.41      24585.91       292.74 o                         
  -8   2   1      56297.53      58813.05       466.47 o                         
  -6   2   1      27920.94      28310.66       215.50 o                         
  -4   2   1      30856.56      33002.32       244.54 o                         
  -2   2   1      68495.53      71409.41       568.14 o                         
   0   2   1      25648.35      25950.63       239.84 o                         
   2   2   1      18815.69      19239.55       145.59 o                         
   6   2   1      59227.19      62299.59       454.49 o                         
   8   2   1       4926.66       5035.10        55.73 o                         
  10   2   1      14980.67      14713.43       136.90 o                         
  12   2   1      42257.30      42719.43       386.06 o                         
  14   2   1      11480.91      11810.39       150.05 o                         
  16   2   1       2634.38       2341.26        55.25 o                         
  18   2   1       3867.86       3534.25        70.56 o                         
  20   2   1       2468.20       2235.25        71.11 o                         
  22   2   1       2817.43       2630.95       174.90 o                         
  24   2   1      11878.66      11622.29       412.31 o                         
  26   2   1       4040.54       4184.34       153.60 o                         
  28   2   1        133.29        235.90        68.67 o                         
 -29   3   1       5829.97       6281.38       171.29 o                         
 -27   3   1       1355.50       1342.12        90.40 o                         
 -25   3   1       4111.78       3936.93       109.10 o                         
 -23   3   1        449.65        408.92        64.01 o                         
 -21   3   1       1844.98       1814.00        95.98 o                         
 -19   3   1      24200.01      24109.72       257.44 o                         
 -17   3   1        835.12        851.47        41.46 o                         
 -15   3   1       2977.26       3598.85        67.37 o                         
 -13   3   1         32.90         47.16        20.40 o                         
 -11   3   1      81078.55      85458.75       677.35 o                         
  -9   3   1      58885.29      59114.49       474.45 o                         
  -7   3   1       4118.34       3985.83        47.41 o                         
  -5   3   1       5203.22       5403.14        58.59 o                         
  -3   3   1         46.28          1.29        12.90 o                         
  -1   3   1       1711.21       1898.09        24.51 o                         
   1   3   1      60108.07      60855.26       498.63 o                         
   3   3   1          4.47         20.59        12.23 o                         
   5   3   1       1767.76       1846.87        39.21 o                         
   7   3   1       3601.26       3970.01       100.74 o                         
   9   3   1      40134.46      40416.35       356.06 o                         
  11   3   1      27219.57      26231.12       227.63 o                         
  13   3   1      13882.53      14001.67       149.62 o                         
  15   3   1        182.52         77.00        20.25 o                         
  17   3   1          1.62        -18.16        18.16 o                         
  19   3   1       4316.17       4385.11       105.93 o                         
  21   3   1       1530.53       1458.58        87.04 o                         
  23   3   1        318.67        369.32        50.31 o                         
  25   3   1       2615.99       2657.88       123.26 o                         
  27   3   1          0.54          1.59        49.84 o                         
 -28   4   1       8159.67       8432.54       287.34 o                         
 -26   4   1       7462.73       7578.21       178.83 o                         
 -24   4   1        120.21        124.35        50.06 o                         
 -22   4   1        976.64        951.26        62.19 o                         
 -20   4   1       7280.85       6896.55       106.31 o                         
 -18   4   1      17704.47      17873.41       190.58 o                         
 -16   4   1      48592.30      49872.95       428.35 o                         
 -14   4   1       1897.39       1993.96        52.83 o                         
 -12   4   1      18740.92      18615.11       180.70 o                         
 -10   4   1      59176.84      60609.91       455.08 o                         
  -8   4   1      88299.35      90386.03       660.39 o                         
  -6   4   1      15636.12      14567.95       124.75 o                         
  -4   4   1         17.23         -9.73         9.73 o                         
  -2   4   1       1563.18       1314.67        22.92 o                         
   2   4   1      24292.31      23313.01       213.43 o                         
   4   4   1     120329.80     122162.38       878.68 o                         
   6   4   1        238.05        207.65        38.25 o                         
   8   4   1      16679.30      16711.04       164.51 o                         
  10   4   1      45830.82      42972.21       973.20 o                         
  12   4   1      96300.52      98318.71       773.38 o                         
  14   4   1      37667.06      37657.96       389.82 o                         
  16   4   1       2629.51       2570.38        72.11 o                         
  18   4   1       2923.06       2750.77        75.45 o                         
  20   4   1       4426.44       4237.50       180.56 o                         
  22   4   1       7141.58       7086.71       139.63 o                         
  24   4   1       1070.95       1060.24        69.34 o                         
  26   4   1          2.39        -39.45        48.27 o                         
  28   4   1       2661.28       2945.13       149.59 o                         
 -27   5   1       1762.84       1970.58        95.19 o                         
 -25   5   1       5723.71       5696.31       148.02 o                         
 -23   5   1          1.38        -12.29        38.94 o                         
 -21   5   1        149.70        117.87        43.68 o                         
 -19   5   1       2411.08       2275.54        68.29 o                         
 -17   5   1         10.60         32.12        28.21 o                         
 -15   5   1        461.39        442.25        54.85 o                         
 -13   5   1      11053.50      11707.90       143.53 o                         
 -11   5   1       2770.67       3482.29        59.78 o                         
  -9   5   1       1427.44       1251.33        32.42 o                         
  -7   5   1       5718.19       4824.32        59.23 o                         
  -5   5   1     110139.06     113529.59       966.59 o                         
  -3   5   1         56.95         40.78        10.23 o                         
  -1   5   1       3764.37       3830.23        59.06 o                         
   1   5   1        483.62        329.77        17.41 o                         
   3   5   1       1416.81       1455.84        27.84 o                         
   5   5   1      19883.83      20856.32       198.19 o                         
   7   5   1       8317.07       9928.71       165.69 o                         
   9   5   1       2600.62       2687.22        47.73 o                         
  11   5   1        612.41        739.94        59.16 o                         
  13   5   1      20230.99      20447.44       215.42 o                         
  15   5   1      22642.85      22077.54       218.34 o                         
  17   5   1        135.90        132.38        27.83 o                         
  19   5   1       7681.83       7436.03       140.15 o                         
  21   5   1         19.07         16.41        31.45 o                         
  23   5   1       4337.23       4406.88       114.14 o                         
  25   5   1       4845.13       4673.70       124.92 o                         
  27   5   1         50.74        101.55        64.21 o                         
 -26   6   1       1847.75       2097.31        92.15 o                         
 -24   6   1        732.49        639.41        62.49 o                         
 -22   6   1       4069.98       4157.21        98.11 o                         
 -20   6   1       4165.97       4249.79        93.74 o                         
 -18   6   1       8108.90       8335.26       118.81 o                         
 -16   6   1       1121.67       1272.09        54.14 o                         
 -14   6   1       3091.39       2786.97        64.18 o                         
 -12   6   1        431.05        455.67        30.99 o                         
 -10   6   1       2454.13       2557.26        48.56 o                         
  -8   6   1      22563.67      23145.35       195.16 o                         
  -6   6   1      30715.88      30466.41       268.97 o                         
  -4   6   1      12931.93      13157.47       133.25 o                         
  -2   6   1      22439.06      23344.74       205.05 o                         
   0   6   1      50679.68      51478.47       559.05 o                         
   2   6   1      63454.64      64518.43       514.35 o                         
   4   6   1      43159.68      45228.31       367.93 o                         
   6   6   1       1741.85       1852.03        39.11 o                         
   8   6   1       1094.77        942.74        32.09 o                         
  10   6   1        666.73        555.90        25.96 o                         
  12   6   1       2940.57       2561.24        72.27 o                         
  14   6   1       7313.24       6839.84       163.96 o                         
  16   6   1       1381.59       1308.75        50.30 o                         
  18   6   1       1299.18       1226.39        57.35 o                         
  20   6   1       8337.62       8443.63       137.37 o                         
  22   6   1       9719.38      10024.27       157.51 o                         
  24   6   1      10543.33      10449.16       186.24 o                         
  26   6   1         38.82        -22.99        43.64 o                         
 -25   7   1        308.60        409.90        58.05 o                         
 -23   7   1         23.24        -15.43        36.92 o                         
 -21   7   1       4811.28       4516.87       101.12 o                         
 -19   7   1       6301.68       6140.83       112.97 o                         
 -17   7   1      21852.88      21599.64       277.09 o                         
 -15   7   1       9762.78      10137.26       130.04 o                         
 -13   7   1       1073.52       1158.39        45.92 o                         
 -11   7   1       5944.93       6313.73        80.83 o                         
  -9   7   1       7338.60       7359.98        85.94 o                         
  -7   7   1      49483.62      51268.56       395.49 o                         
  -5   7   1      17028.09      17946.95       189.79 o                         
  -3   7   1        892.66       1080.77        40.05 o                         
  -1   7   1       9511.41       9015.39       125.23 o                         
   1   7   1      31238.23      31847.56       426.86 o                         
   3   7   1      66227.27      65073.65       524.72 o                         
   5   7   1      21175.32      20911.00       189.45 o                         
   7   7   1       1212.00       1308.96        37.37 o                         
   9   7   1      18474.87      19725.85       188.01 o                         
  11   7   1      19949.78      19834.18       180.78 o                         
  13   7   1      29764.17      29158.66       273.21 o                         
  15   7   1      19713.47      17795.75       534.39 o                         
  17   7   1       3335.48       3309.95        81.68 o                         
  19   7   1       1367.30       1326.59        61.01 o                         
  21   7   1      12865.46      12787.02       182.82 o                         
  23   7   1      15548.25      15464.69       214.12 o                         
  25   7   1       8188.88       8419.39       190.41 o                         
 -24   8   1         16.24         33.61        76.13 o                         
 -22   8   1        172.51        161.83        48.24 o                         
 -20   8   1         52.41          7.47        22.99 o                         
 -18   8   1       4115.23       3984.91       104.29 o                         
 -16   8   1         77.03        110.75        35.17 o                         
 -14   8   1       1535.92       1583.35        61.09 o                         
 -12   8   1        178.68        152.27        31.52 o                         
 -10   8   1       4453.21       4563.89        82.28 o                         
  -8   8   1      11993.99      12208.18       136.39 o                         
  -6   8   1      17760.78      17818.73       177.24 o                         
  -4   8   1       5651.67       5797.15        93.14 o                         
  -2   8   1        972.23        953.90        42.46 o                         
   0   8   1       1223.59       1246.04        46.36 o                         
   2   8   1        667.59        612.08        36.56 o                         
   4   8   1       2446.82       2422.57        62.50 o                         
   6   8   1       1101.15       1118.14        55.28 o                         
   8   8   1        616.25        671.33        38.02 o                         
  10   8   1       7001.72       7173.90        98.89 o                         
  12   8   1      10568.60       9937.79       138.86 o                         
  14   8   1      13929.17      13869.89       177.80 o                         
  16   8   1       4076.16       4067.17       114.63 o                         
  18   8   1       1326.38       1322.79        69.79 o                         
  20   8   1        227.31        166.64        43.98 o                         
  22   8   1        967.54       1035.78       100.45 o                         
  24   8   1         87.44         77.28        55.54 o                         
 -23   9   1        304.17        180.04       105.23 o                         
 -21   9   1          8.86        -21.14        47.41 o                         
 -19   9   1       3268.21       3078.72       113.25 o                         
 -17   9   1      11597.89      11248.24       208.05 o                         
 -15   9   1       9395.64       9273.27       160.16 o                         
 -13   9   1       2035.33       1940.90        75.37 o                         
 -11   9   1        390.12        542.22        47.91 o                         
  -9   9   1       4130.95       4603.59        88.17 o                         
  -7   9   1      11588.11      11465.13       149.48 o                         
  -5   9   1       6504.50       6563.73       115.10 o                         
  -3   9   1          0.59         61.22        26.62 o                         
  -1   9   1        836.01        774.56        46.81 o                         
   1   9   1       6753.97       6386.10       125.87 o                         
   3   9   1      25107.24      25596.51       265.46 o                         
   5   9   1      38803.17      39360.33       415.16 o                         
   7   9   1        742.27        821.20        53.88 o                         
   9   9   1        100.88        132.61        30.15 o                         
  11   9   1      16648.63      16547.75       233.81 o                         
  13   9   1      33069.98      31981.82       369.33 o                         
  15   9   1       7732.24       7590.83       162.90 o                         
  17   9   1          9.22         67.85        45.31 o                         
  19   9   1      14859.95      14685.43       294.19 o                         
  21   9   1       4950.80       5043.54       149.57 o                         
  23   9   1      16766.61      17833.19       324.71 o                         
 -22  10   1        921.90       1009.92        85.51 o                         
 -20  10   1      19215.56      20212.10       323.96 o                         
 -18  10   1       9080.46       9203.72       194.65 o                         
 -16  10   1         30.56         46.32        46.62 o                         
 -14  10   1        181.92        190.88        44.87 o                         
 -12  10   1        173.19        178.33        41.64 o                         
 -10  10   1      16090.92      15770.57       221.81 o                         
  -8  10   1       4595.54       4251.06        88.57 o                         
  -6  10   1        121.38        141.40        30.65 o                         
  -4  10   1       1325.39       1258.96        54.00 o                         
  -2  10   1       1964.79       1924.52        62.63 o                         
   0  10   1      29675.64      29169.80       301.25 o                         
   2  10   1      13854.50      13017.72       166.25 o                         
   4  10   1        153.52        150.03        34.58 o                         
   6  10   1       1517.47       1537.38        77.32 o                         
   8  10   1        563.01        461.46        39.44 o                         
  10  10   1      10342.27      10614.52       170.48 o                         
  12  10   1       8065.75       8317.24       150.97 o                         
  14  10   1       1609.18       1481.63        85.54 o                         
  16  10   1        113.92        125.79        48.88 o                         
  18  10   1        321.82        209.09        56.35 o                         
  20  10   1       8803.53       8758.34       228.70 o                         
  22  10   1      11353.84      11469.59       236.00 o                         
 -19  11   1         40.17         65.70        54.31 o                         
 -17  11   1       2515.91       2476.82       108.89 o                         
 -15  11   1       2753.46       2789.45       111.12 o                         
 -13  11   1       3231.14       3249.25        99.95 o                         
 -11  11   1         38.24         53.91        39.93 o                         
  -9  11   1        142.06        150.39        40.44 o                         
  -7  11   1       2437.51       2389.17        77.99 o                         
  -5  11   1       5301.95       5291.74       111.45 o                         
  -3  11   1       3459.30       3294.71        80.19 o                         
  -1  11   1        203.25        175.95        33.80 o                         
   1  11   1         42.10         70.47        31.27 o                         
   3  11   1       2905.13       2919.69        77.02 o                         
   5  11   1        750.51        757.21        51.63 o                         
   7  11   1        109.94         87.46        30.92 o                         
   9  11   1       6535.81       6869.58       159.60 o                         
  11  11   1       7388.54       7813.00       155.14 o                         
  13  11   1       6158.47       6162.05       152.69 o                         
  15  11   1       5344.97       5403.00       147.49 o                         
  17  11   1         13.24        -11.89        61.08 o                         
  19  11   1        113.32        107.61        56.37 o                         
 -18  12   1       9215.12       9591.42       213.57 o                         
 -16  12   1       1175.82       1168.76        87.71 o                         
 -14  12   1          1.30        -25.91        44.77 o                         
 -12  12   1       5602.23       5554.31       131.99 o                         
 -10  12   1      26037.53      25623.28       328.12 o                         
  -8  12   1      26033.98      25499.24       330.32 o                         
  -6  12   1       8838.00       8500.88       139.05 o                         
  -4  12   1       7327.44       7172.19       137.11 o                         
  -2  12   1         92.28         66.95        28.89 o                         
   0  12   1      35188.21      34202.19       468.50 o                         
   4  12   1       3162.35       3269.59        92.01 o                         
   6  12   1         30.89          9.15        28.30 o                         
   8  12   1       8095.64       8413.15       157.67 o                         
  10  12   1      13889.46      14130.49       218.78 o                         
  12  12   1      11811.42      12069.02       228.91 o                         
  14  12   1       4821.82       4728.44       142.95 o                         
  16  12   1       2237.53       2289.19       111.18 o                         
  18  12   1        163.18         68.85        55.87 o                         
 -15  13   1        725.73        616.51        75.02 o                         
 -13  13   1       3410.60       3679.63       170.11 o                         
 -11  13   1      10412.18      10785.41       194.38 o                         
  -9  13   1       4466.23       4673.94       121.85 o                         
  -7  13   1       1155.17       1109.65        70.23 o                         
  -5  13   1          9.34        -34.43        34.43 o                         
  -3  13   1       1297.76       1312.47        64.98 o                         
  -1  13   1        757.43        703.76        52.30 o                         
   1  13   1        440.88        527.20        48.47 o                         
   3  13   1       3540.44       3494.75       100.06 o                         
   5  13   1        188.56         90.48        28.65 o                         
   7  13   1        879.11        723.72        61.20 o                         
   9  13   1       4687.36       4907.99       125.45 o                         
  11  13   1       2948.46       3018.00       117.56 o                         
  13  13   1         61.24         10.87        48.86 o                         
  15  13   1        845.75        846.12        82.66 o                         
 -12  14   1        203.06        224.16        61.25 o                         
 -10  14   1       4857.64       5071.21       135.40 o                         
  -8  14   1       5444.45       5628.66       139.58 o                         
  -6  14   1       1104.21       1226.03        76.59 o                         
  -4  14   1       2110.17       2059.72        80.35 o                         
  -2  14   1       5529.28       5659.79       119.21 o                         
   0  14   1      11382.44      11263.15       175.32 o                         
   2  14   1       9640.27       9667.81       160.13 o                         
   4  14   1        108.62         64.29        31.48 o                         
   6  14   1        169.42        134.11        54.80 o                         
   8  14   1        120.37        137.40        48.88 o                         
  10  14   1       5068.92       5281.65       160.99 o                         
  12  14   1       3031.84       3066.45       125.15 o                         
  -7  15   1      11520.67      11910.95       213.31 o                         
  -5  15   1         16.03         10.03        45.50 o                         
  -3  15   1       1958.55       2030.80       106.30 o                         
  -1  15   1       2456.36       2485.63        89.90 o                         
   1  15   1      16853.74      17230.89       236.69 o                         
   5  15   1       3861.50       3707.89       115.72 o                         
 -28   0   2      24270.03      24711.80       528.68 o                         
 -26   0   2      14525.81      14300.82       381.03 o                         
 -24   0   2      11566.16      11682.14       308.80 o                         
 -22   0   2        863.23        873.28        75.03 o                         
 -20   0   2      23582.33      23310.48       361.43 o                         
 -18   0   2      12548.52      12035.64       218.31 o                         
 -16   0   2       1075.36       1349.49        51.40 o                         
 -14   0   2       5463.36       5656.82       102.22 o                         
 -12   0   2      12326.55      12070.61       158.25 o                         
 -10   0   2      42447.96      41969.09       450.16 o                         
  -8   0   2     434898.94     442871.25      8816.32 o                         
  -6   0   2     846267.94     831301.94     12940.04 o                         
  -4   0   2      82645.30      87629.04      1463.65 o                         
  -2   0   2       2895.59       2807.43        37.06 o                         
   0   0   2      29792.52      26002.82       541.35 o                         
   2   0   2       8371.30       8317.83        92.94 o                         
   4   0   2       6388.87       5926.50        76.62 o                         
   6   0   2      46582.00      51109.36       529.67 o                         
   8   0   2        364.02        308.56        23.64 o                         
  10   0   2        607.54        982.25        38.75 o                         
  12   0   2      55079.18      57377.09       613.61 o                         
  14   0   2      51993.78      54079.78       588.07 o                         
  16   0   2       3255.27       3465.45        81.87 o                         
  18   0   2      34434.34      32963.83       465.98 o                         
  20   0   2        408.03        529.76        60.43 o                         
  22   0   2      14058.16      13037.20       360.61 o                         
  24   0   2       3971.99       3927.16       174.51 o                         
  26   0   2       1210.26       1106.65       117.93 o                         
  28   0   2        476.90        581.59       106.88 o                         
 -29   1   2        910.51       1061.11        87.93 o                         
 -27   1   2       1835.60       1842.98       100.27 o                         
 -25   1   2       3475.17       3502.82       100.80 o                         
 -23   1   2        113.41        147.41        34.67 o                         
 -21   1   2       5878.98       5983.32       118.12 o                         
 -19   1   2        335.66        334.33        55.12 o                         
 -17   1   2        428.09        406.67        37.40 o                         
 -15   1   2       6327.72       6111.36        76.90 o                         
 -13   1   2       2689.54       3238.25        49.58 o                         
 -11   1   2        114.79        209.99        22.21 o                         
  -9   1   2      24430.22      25385.63       212.40 o                         
  -7   1   2      36439.44      37118.82       353.32 o                         
  -5   1   2        746.36        767.31        26.63 o                         
  -3   1   2       5707.45       5765.22        57.50 o                         
  -1   1   2      16123.32      11363.04       248.51 o                         
   1   1   2        177.71        248.10        20.27 o                         
   3   1   2     136813.98     139495.23      1089.85 o                         
   5   1   2       2110.54       2333.77        35.26 o                         
   7   1   2        115.23        264.18        31.22 o                         
   9   1   2      21666.05      22828.05       184.11 o                         
  11   1   2      14795.71      13963.17       125.77 o                         
  13   1   2      11591.60      11004.59       108.79 o                         
  15   1   2       2202.48       2245.75        52.81 o                         
  17   1   2        123.62         87.28        25.81 o                         
  19   1   2        840.57       1025.99        51.07 o                         
  21   1   2        146.71        150.85        39.17 o                         
  23   1   2       1169.60       1215.90        80.76 o                         
  25   1   2        917.50        846.52       112.93 o                         
  27   1   2        140.19        101.41        55.44 o                         
 -28   2   2       1935.80       1896.51       122.18 o                         
 -26   2   2        442.72        476.09        65.72 o                         
 -24   2   2        143.00         92.87        30.60 o                         
 -22   2   2         15.24         35.36        29.46 o                         
 -20   2   2      21562.93      21634.46       265.09 o                         
 -18   2   2      25980.02      25455.50       263.01 o                         
 -16   2   2       2280.32       2436.22        72.04 o                         
 -14   2   2       1258.68       1049.41        65.28 o                         
 -12   2   2         97.24        173.65        22.32 o                         
 -10   2   2      21089.13      20623.61       200.02 o                         
  -8   2   2       5188.68       4676.13        84.31 o                         
  -6   2   2       3030.09       3682.92        41.48 o                         
  -4   2   2       7675.29       7636.01        67.28 o                         
  -2   2   2      11544.38      11525.99        98.73 o                         
   2   2   2      52567.23      52673.38       406.52 o                         
   4   2   2       6479.94       6547.27        62.92 o                         
   6   2   2        456.09        551.05        28.41 o                         
   8   2   2      19796.98      21167.23       171.10 o                         
  10   2   2        678.98        824.73        27.94 o                         
  12   2   2      23092.56      23803.93       211.45 o                         
  14   2   2        228.07        235.02        20.31 o                         
  16   2   2       2027.91       1962.32        52.95 o                         
  18   2   2       3456.21       3556.55        70.59 o                         
  20   2   2          4.63        -27.57        31.90 o                         
  22   2   2      18549.11      18634.77       250.73 o                         
  24   2   2       3606.60       3661.66       121.34 o                         
  26   2   2       1441.91       1356.02        91.32 o                         
  28   2   2       3240.53       3231.44       131.69 o                         
 -29   3   2       4443.20       4113.50       139.65 o                         
 -27   3   2       5688.42       5990.54       139.36 o                         
 -25   3   2       4154.77       4110.20       110.33 o                         
 -23   3   2       6550.68       6426.94       129.08 o                         
 -21   3   2       4047.24       3899.54       158.91 o                         
 -19   3   2       1812.93       1923.17        72.68 o                         
 -17   3   2      38045.41      38487.24       342.77 o                         
 -15   3   2      54831.89      54384.79       456.16 o                         
 -13   3   2       7291.47       7182.41        92.11 o                         
 -11   3   2      10045.29      10465.78       141.11 o                         
  -9   3   2      24795.19      24812.49       216.96 o                         
  -7   3   2      26741.70      27420.86       214.12 o                         
  -5   3   2      26448.53      26106.68       206.37 o                         
  -3   3   2          9.54         39.52        10.92 o                         
  -1   3   2       2720.08       2755.54        36.17 o                         
   1   3   2      24142.84      23904.24       182.12 o                         
   3   3   2      34179.05      33949.02       254.63 o                         
   5   3   2     236407.05     240042.33      1862.54 o                         
   7   3   2      30902.06      30890.17       239.99 o                         
   9   3   2       8625.17       8463.15        84.98 o                         
  11   3   2      21595.83      21239.29       192.30 o                         
  13   3   2      32449.83      30372.06       265.68 o                         
  15   3   2      17179.95      16994.36       187.39 o                         
  17   3   2        172.13        130.76        27.59 o                         
  19   3   2         37.98        -17.07        28.21 o                         
  21   3   2       2058.01       1813.38        99.63 o                         
  23   3   2       8229.16       7757.43       242.43 o                         
  25   3   2      19689.93      19634.22       542.82 o                         
  27   3   2       5228.78       5463.77       180.82 o                         
 -28   4   2          9.11         45.51        53.08 o                         
 -26   4   2       5272.77       5313.74       130.39 o                         
 -24   4   2        288.75        240.54        46.36 o                         
 -22   4   2       1380.42       1302.78        72.80 o                         
 -20   4   2        946.86        891.79        46.10 o                         
 -18   4   2       2085.78       2121.53        60.17 o                         
 -16   4   2         30.52         18.73        26.17 o                         
 -14   4   2       2019.97       2294.39        56.56 o                         
 -12   4   2      13317.24      14687.84       150.57 o                         
 -10   4   2       3763.30       3389.99        47.15 o                         
  -8   4   2        110.09         42.29        13.30 o                         
  -6   4   2       6689.92       6294.90        65.96 o                         
  -4   4   2       5420.11       5101.17        57.95 o                         
  -2   4   2       2849.29       2848.02        35.81 o                         
   0   4   2        311.07        256.41        13.03 o                         
   2   4   2      14118.26      15466.65       143.56 o                         
   4   4   2       5010.69       4622.59        52.35 o                         
   6   4   2        117.35        145.57        15.68 o                         
   8   4   2         23.75          4.16        12.84 o                         
  10   4   2        275.94        223.60        18.17 o                         
  12   4   2       1732.90       1877.76        40.10 o                         
  14   4   2       4123.58       3918.24        70.06 o                         
  16   4   2      23506.63      23053.71       226.14 o                         
  18   4   2       2167.40       2018.67        62.70 o                         
  20   4   2       2656.19       2699.32        80.91 o                         
  22   4   2       5613.74       5428.95       134.04 o                         
  24   4   2       1742.93       1942.22        91.08 o                         
  26   4   2        380.89        453.45        76.95 o                         
 -27   5   2       2495.77       2543.79       100.86 o                         
 -25   5   2      14749.28      14695.61       256.82 o                         
 -23   5   2        523.19        556.86        60.93 o                         
 -21   5   2       1870.08       1884.05        67.54 o                         
 -19   5   2       5738.44       6198.30       108.46 o                         
 -17   5   2      21661.06      21970.41       222.19 o                         
 -15   5   2      45710.82      44940.32       422.03 o                         
 -13   5   2      13552.14      13487.14       158.00 o                         
 -11   5   2         35.72          5.52        15.43 o                         
  -9   5   2       1003.53        852.14        39.66 o                         
  -7   5   2      24490.29      23685.39       194.09 o                         
  -5   5   2     102628.81     103797.38       901.23 o                         
  -3   5   2        167.31        114.30        15.44 o                         
  -1   5   2      51082.54      54933.57       437.17 o                         
   1   5   2      20938.86      20942.14       168.07 o                         
   3   5   2     102759.68     103350.36       747.68 o                         
   5   5   2      47226.68      46229.62       350.95 o                         
   7   5   2      18767.14      19142.93       163.19 o                         
   9   5   2       9489.73       9569.09       104.04 o                         
  11   5   2      12940.83      12912.75       125.20 o                         
  13   5   2      25935.17      25615.20       258.14 o                         
  15   5   2      41684.85      41460.91       491.12 o                         
  17   5   2       1274.69       1442.12        59.69 o                         
  19   5   2        655.56        739.67        50.95 o                         
  21   5   2       5496.99       5363.64       116.27 o                         
  23   5   2      17520.67      17445.14       277.20 o                         
  25   5   2       8366.51       8583.25       187.08 o                         
  27   5   2       6055.42       5926.92       165.89 o                         
 -26   6   2       6678.08       6812.41       151.79 o                         
 -24   6   2         11.16         -1.97        42.40 o                         
 -22   6   2       1913.18       1682.37        69.92 o                         
 -20   6   2        732.73        716.08        44.73 o                         
 -18   6   2       6728.48       6997.44       115.50 o                         
 -16   6   2      16565.73      16402.62       179.46 o                         
 -14   6   2      27314.63      26728.53       273.90 o                         
 -12   6   2       3763.06       4030.75        70.07 o                         
 -10   6   2       2504.32       2115.22        42.90 o                         
  -8   6   2      17481.59      17821.50       182.08 o                         
  -6   6   2      52622.18      51736.02       435.37 o                         
  -4   6   2      27929.48      27243.69       236.88 o                         
  -2   6   2       1683.48       1977.48        37.09 o                         
   2   6   2      21030.09      19609.38       177.58 o                         
   4   6   2      43512.27      40838.21       315.25 o                         
   6   6   2      15535.45      14576.27       132.56 o                         
   8   6   2       1001.29       1151.05        42.00 o                         
  10   6   2        207.45        295.68        22.27 o                         
  12   6   2       6017.89       5883.29       151.19 o                         
  14   6   2      15149.43      14920.87       175.36 o                         
  16   6   2      17237.53      16144.77       470.09 o                         
  18   6   2        622.04        785.40        51.50 o                         
  20   6   2      21487.23      21303.78       273.26 o                         
  22   6   2       2777.32       2738.20        83.62 o                         
  24   6   2      11279.71      11417.40       197.83 o                         
  26   6   2       2808.26       3091.43       123.88 o                         
 -25   7   2       5202.45       5732.66       139.91 o                         
 -23   7   2       1019.69       1148.97        65.51 o                         
 -21   7   2         14.05        -27.57        47.60 o                         
 -19   7   2         34.75         -4.52        24.08 o                         
 -17   7   2        894.15        827.32        45.14 o                         
 -15   7   2       4837.55       4948.53        86.19 o                         
 -13   7   2        379.01        349.85        31.13 o                         
 -11   7   2         77.15        127.08        20.94 o                         
  -9   7   2          4.55         20.36        17.19 o                         
  -7   7   2      31247.60      30352.17       248.32 o                         
  -5   7   2      43503.81      41978.09       348.39 o                         
  -3   7   2       7890.30       7874.71        91.16 o                         
  -1   7   2       1428.58       1294.20        46.96 o                         
   1   7   2       9956.26       9683.55       147.90 o                         
   3   7   2       6357.58       6758.69        83.47 o                         
   5   7   2       2531.47       2622.22        44.70 o                         
   7   7   2      15998.18      16116.04       148.56 o                         
   9   7   2        465.70        422.64        25.78 o                         
  11   7   2         70.22         55.84        18.13 o                         
  15   7   2      12624.96      12823.99       163.76 o                         
  17   7   2       6881.04       7112.46       130.51 o                         
  19   7   2       2490.82       2579.06        77.02 o                         
  21   7   2       6217.38       6353.32       123.23 o                         
  23   7   2       3181.53       3194.29        94.49 o                         
  25   7   2        156.67        195.25        50.87 o                         
 -24   8   2       7080.96       7033.68       173.00 o                         
 -22   8   2       3062.53       2919.51       110.80 o                         
 -20   8   2       1156.42       1294.00        72.85 o                         
 -18   8   2       1580.79       1741.91        68.82 o                         
 -16   8   2      38443.86      38142.27       385.45 o                         
 -14   8   2      14309.76      13923.26       177.21 o                         
 -12   8   2          0.23        -13.06        25.88 o                         
 -10   8   2      12375.73      12540.09       146.08 o                         
  -8   8   2      43609.79      44355.41       381.22 o                         
  -6   8   2     100304.77     102278.55       812.78 o                         
  -4   8   2      44992.59      45532.61       692.42 o                         
  -2   8   2       1594.57       1683.12        52.02 o                         
   0   8   2        219.06        151.66        26.52 o                         
   2   8   2      29679.93      30075.36       322.86 o                         
   4   8   2      92899.27      94098.44       892.60 o                         
   6   8   2      26329.54      26602.47       245.26 o                         
   8   8   2       4634.85       4192.71        71.68 o                         
  10   8   2      18737.44      19177.50       207.89 o                         
  12   8   2      36583.57      37111.89       400.15 o                         
  14   8   2      47074.36      46961.34       556.47 o                         
  16   8   2      15850.71      15645.94       260.37 o                         
  18   8   2        682.34        706.27        56.58 o                         
  20   8   2       1898.70       1866.48        83.36 o                         
  22   8   2       8039.59       7798.13       159.18 o                         
  24   8   2       6139.60       6445.70       168.17 o                         
 -23   9   2         12.74         44.88        65.72 o                         
 -21   9   2        130.58         23.58        50.09 o                         
 -19   9   2       1018.12        902.79        73.39 o                         
 -17   9   2       1069.61       1036.91        67.46 o                         
 -15   9   2        444.85        402.78        48.92 o                         
 -13   9   2       3753.53       3452.93       102.38 o                         
 -11   9   2        252.26        266.05        39.73 o                         
  -9   9   2      30959.14      32420.67       326.12 o                         
  -7   9   2       6700.74       6867.31       109.03 o                         
  -5   9   2         49.00         70.56        30.51 o                         
  -3   9   2       5697.90       5668.48        95.88 o                         
  -1   9   2       1953.85       1907.09        79.75 o                         
   1   9   2       9348.30       8925.68       216.51 o                         
   3   9   2       2856.53       2800.99        68.04 o                         
   5   9   2       1878.33       1861.44        60.50 o                         
   7   9   2       4795.06       4588.08        87.93 o                         
   9   9   2        839.52        747.84        48.10 o                         
  11   9   2       4787.29       4556.37       135.79 o                         
  13   9   2        139.22        130.31        38.33 o                         
  15   9   2        425.31        469.48        57.15 o                         
  17   9   2       5279.15       4909.30       209.85 o                         
  19   9   2        642.18        665.57        71.87 o                         
  21   9   2         16.57        -43.86        47.65 o                         
  23   9   2         38.09         47.57        60.83 o                         
 -22  10   2       1274.97       1415.61       115.76 o                         
 -20  10   2        289.82        365.62        62.53 o                         
 -18  10   2      18609.17      18458.73       297.42 o                         
 -16  10   2      32098.98      32618.03       390.01 o                         
 -14  10   2      17237.28      17457.28       244.62 o                         
 -12  10   2        190.52        222.16        43.47 o                         
 -10  10   2       7215.85       7043.94       133.82 o                         
  -8  10   2       1718.86       1849.10        61.60 o                         
  -6  10   2       2780.33       2925.14        85.43 o                         
  -4  10   2      15315.86      14914.21       183.10 o                         
  -2  10   2       2292.04       2269.26        65.16 o                         
   0  10   2          4.61         -3.38        27.50 o                         
   2  10   2      47966.56      45964.90       439.39 o                         
   4  10   2      69776.61      66741.48       667.21 o                         
   6  10   2      39770.60      39089.33       386.10 o                         
   8  10   2       7778.17       7644.42       173.39 o                         
  10  10   2       8022.71       7926.04       188.44 o                         
  12  10   2       5858.29       5895.43       229.43 o                         
  14  10   2       7854.54       8136.67       175.47 o                         
  16  10   2        710.13        739.48        70.76 o                         
  18  10   2       2667.14       2597.29       108.42 o                         
  20  10   2       5389.24       5586.71       157.41 o                         
 -21  11   2        271.65        320.29        66.66 o                         
 -19  11   2       9627.31      10083.72       214.75 o                         
 -17  11   2       2934.54       2939.12       115.66 o                         
 -15  11   2        484.50        497.98        56.57 o                         
 -13  11   2        511.03        577.15        56.95 o                         
 -11  11   2        128.04        145.47        43.32 o                         
  -9  11   2      14941.84      14497.03       276.82 o                         
  -7  11   2      17971.12      17932.36       217.18 o                         
  -5  11   2       1164.47       1054.65        58.98 o                         
  -3  11   2      16462.16      15255.12       213.99 o                         
  -1  11   2        202.81        184.58        34.39 o                         
   1  11   2      50871.09      49297.80       474.21 o                         
   3  11   2       2385.45       2538.34        73.14 o                         
   5  11   2        782.01        779.68        48.19 o                         
   7  11   2        898.46        876.78        52.07 o                         
   9  11   2         12.38        -22.43        29.70 o                         
  11  11   2      10671.64      10519.81       254.60 o                         
  13  11   2       7302.23       7104.69       165.13 o                         
  15  11   2       2792.23       2680.87       110.34 o                         
  17  11   2       4575.11       4684.18       178.85 o                         
  19  11   2         53.79         69.49        56.06 o                         
 -18  12   2       1978.84       2080.82       112.69 o                         
 -16  12   2         14.44        -53.43        53.43 o                         
 -14  12   2        287.46        291.81        52.52 o                         
 -12  12   2       1327.76       1377.25        77.23 o                         
 -10  12   2        944.57        951.63        66.25 o                         
  -8  12   2        812.10        675.06        59.62 o                         
  -6  12   2        604.49        607.97        48.16 o                         
  -4  12   2        118.35         98.45        34.42 o                         
  -2  12   2       2919.27       2642.84        84.81 o                         
   0  12   2       1277.34       1194.93        59.51 o                         
   2  12   2        353.27        466.31        60.01 o                         
   4  12   2        244.43        240.85        38.45 o                         
   6  12   2       1009.13        885.97        53.83 o                         
   8  12   2        257.83        196.77        49.15 o                         
  10  12   2        175.74        127.28        42.73 o                         
  12  12   2       1036.83       1066.30        80.03 o                         
  14  12   2        654.55        539.40        66.81 o                         
  16  12   2        255.08        166.16        57.47 o                         
  18  12   2         15.49        -51.41        51.53 o                         
 -15  13   2       1475.51       1555.78       101.42 o                         
 -13  13   2       3654.63       3951.11       120.18 o                         
 -11  13   2        882.69        932.37        70.26 o                         
  -9  13   2       4353.73       4464.67       120.44 o                         
  -7  13   2      12315.11      12166.77       200.41 o                         
  -5  13   2       4857.03       4744.82       106.30 o                         
  -3  13   2       2332.59       2103.21        74.90 o                         
  -1  13   2        655.30        609.08        50.64 o                         
   1  13   2      14512.58      14014.55       193.86 o                         
   3  13   2      13978.03      13964.18       211.47 o                         
   5  13   2         70.62        100.96        36.70 o                         
   7  13   2        925.61        855.42        72.48 o                         
   9  13   2        321.58        310.19        52.83 o                         
  11  13   2       3372.86       3483.54       167.56 o                         
  13  13   2       7244.19       6872.63       175.26 o                         
  15  13   2       4718.99       4918.92       178.38 o                         
 -12  14   2         39.01         77.48        51.70 o                         
 -10  14   2       2004.56       1968.09        97.00 o                         
  -8  14   2       2203.25       2189.85        94.97 o                         
  -6  14   2        762.55        702.06        62.36 o                         
  -4  14   2         30.11         -2.65        39.42 o                         
  -2  14   2         86.52         96.00        38.60 o                         
   0  14   2       1474.87       1406.37        71.08 o                         
   2  14   2       2992.41       2795.20        95.21 o                         
   4  14   2       4506.18       4189.86       103.83 o                         
   6  14   2       2603.58       2664.84       109.93 o                         
   8  14   2          2.90         12.02        40.32 o                         
  10  14   2       1433.31       1643.39       102.10 o                         
  -7  15   2        618.81        688.70        67.76 o                         
  -5  15   2        217.92        192.96        51.81 o                         
  -3  15   2       1237.07       1356.26       101.21 o                         
  -1  15   2       4628.11       4938.46       117.91 o                         
   1  15   2         29.70        -19.56        39.14 o                         
   3  15   2         38.99         16.83        24.19 o                         
   5  15   2         82.02         47.79        43.71 o                         
 -29   1   3       3347.26       3473.23       130.60 o                         
 -27   1   3       8946.12       8847.19       168.08 o                         
 -25   1   3       2291.18       2256.83        75.60 o                         
 -23   1   3       2336.86       2315.39        73.96 o                         
 -21   1   3       5072.21       5240.22       138.92 o                         
 -19   1   3       2725.40       2639.51        71.82 o                         
 -17   1   3      11501.18      12191.70       136.85 o                         
 -15   1   3         49.28         76.10        15.71 o                         
 -13   1   3       7750.00       7238.17        78.02 o                         
 -11   1   3      36835.16      36387.39       281.28 o                         
  -9   1   3        108.68        172.04        18.92 o                         
  -7   1   3        927.08       1536.88        34.39 o                         
  -5   1   3       2950.73       3373.57        52.04 o                         
  -3   1   3     180287.14     185423.88      1568.07 o                         
  -1   1   3     162852.28     157465.70      1836.23 o                         
   3   1   3      73025.91      75588.34       579.51 o                         
   5   1   3         55.34         37.00        10.06 o                         
   7   1   3      46663.71      46733.70       373.13 o                         
   9   1   3      29430.07      28667.73       243.21 o                         
  11   1   3        617.15        572.98        23.45 o                         
  13   1   3      23139.27      22111.12       204.71 o                         
  15   1   3      47493.88      48399.99       409.50 o                         
  17   1   3      62279.69      62153.16       519.42 o                         
  19   1   3      31983.89      32172.37       326.77 o                         
  21   1   3       5625.47       5777.55       140.23 o                         
  23   1   3      12078.52      11485.74       215.12 o                         
  25   1   3       3098.23       2916.43       115.53 o                         
  27   1   3       6957.69       7118.84       179.62 o                         
 -28   2   3       1349.11       1347.90        91.71 o                         
 -26   2   3       3821.34       3676.28       106.46 o                         
 -24   2   3       7133.16       7175.58       142.36 o                         
 -22   2   3       5495.75       5479.16       160.75 o                         
 -20   2   3      12522.35      12471.34       180.50 o                         
 -18   2   3        366.37        411.63        33.34 o                         
 -16   2   3      40170.21      40123.86       376.46 o                         
 -14   2   3      35172.39      35902.10       414.24 o                         
 -12   2   3       8071.03       9237.02       121.72 o                         
 -10   2   3      16744.75      16825.43       186.85 o                         
  -8   2   3      21750.70      22094.79       206.76 o                         
  -6   2   3      41101.24      42102.76       333.41 o                         
   0   2   3     136575.55     139504.91      1699.40 o                         
   2   2   3      29263.47      31032.45       317.85 o                         
   4   2   3      84397.33      87978.65       674.87 o                         
   6   2   3      58043.57      57883.12       425.45 o                         
   8   2   3       5870.74       5660.25        62.14 o                         
  10   2   3        811.62        739.19        29.65 o                         
  12   2   3      20620.36      19885.58       182.78 o                         
  14   2   3      19389.28      18576.39       166.68 o                         
  16   2   3      36914.79      36265.16       322.37 o                         
  18   2   3       6909.08       6731.80        98.87 o                         
  20   2   3        238.52        265.64        41.04 o                         
  22   2   3        750.33        730.16        66.11 o                         
  24   2   3       6779.49       6813.84       183.99 o                         
  26   2   3       1709.89       1695.33       100.43 o                         
  28   2   3        497.85        445.01        72.42 o                         
 -29   3   3         60.79         97.17        49.87 o                         
 -27   3   3        158.48         76.93        31.81 o                         
 -25   3   3        387.07        469.60        59.33 o                         
 -23   3   3        327.10        224.69        44.94 o                         
 -21   3   3          5.86        -17.25        17.25 o                         
 -19   3   3       2249.13       2222.92        82.77 o                         
 -17   3   3      21234.04      21121.52       226.72 o                         
 -15   3   3        766.07        714.74        37.73 o                         
 -13   3   3       9680.36       9611.16       119.37 o                         
 -11   3   3      56924.97      60870.69       531.85 o                         
  -9   3   3         20.90          0.87        14.21 o                         
  -7   3   3       1466.70       1578.15        28.75 o                         
  -5   3   3      56964.05      60651.77       443.62 o                         
  -3   3   3      13532.92      14526.38       138.37 o                         
  -1   3   3      10468.15      10553.96        89.47 o                         
   1   3   3       5078.32       5627.47        55.62 o                         
   3   3   3      65005.32      68626.96       532.29 o                         
   5   3   3      26063.02      24334.20       191.46 o                         
   7   3   3      41310.16      41951.01       318.33 o                         
   9   3   3      91540.14      93684.75       685.26 o                         
  11   3   3        179.54        378.48        22.75 o                         
  13   3   3       4051.84       4026.03        58.70 o                         
  15   3   3       1681.94       1558.72        50.38 o                         
  17   3   3         10.32        -14.62        25.53 o                         
  19   3   3       1123.94       1099.85        57.77 o                         
  21   3   3        721.60        778.06        63.37 o                         
  23   3   3       3507.20       3436.27       116.60 o                         
  25   3   3       7843.60       8177.21       187.03 o                         
  27   3   3       3168.77       3425.75       130.26 o                         
 -28   4   3         15.99        -26.47        55.22 o                         
 -26   4   3       6124.04       6185.33       139.86 o                         
 -24   4   3       4802.02       4868.64       118.85 o                         
 -22   4   3       5404.00       5238.60       132.22 o                         
 -20   4   3       2737.51       2906.01        70.82 o                         
 -18   4   3      18311.67      17612.60       188.35 o                         
 -16   4   3      53216.77      52476.22       447.52 o                         
 -14   4   3      71369.54      70229.98       574.93 o                         
 -12   4   3       8070.68       7428.58        99.53 o                         
 -10   4   3        693.74        909.50        38.92 o                         
  -8   4   3        653.67        552.41        23.38 o                         
  -6   4   3      57610.18      58625.17       463.52 o                         
  -4   4   3       4525.53       3888.62        46.57 o                         
  -2   4   3      69198.94      70683.45       514.13 o                         
   0   4   3       1611.22       1529.79        48.89 o                         
   2   4   3      31693.07      31335.83       291.20 o                         
   4   4   3     140774.78     140725.16      1007.96 o                         
   6   4   3     242433.45     246990.09      2580.65 o                         
   8   4   3      65908.09      66434.45       494.97 o                         
  10   4   3          0.28         35.86        15.25 o                         
  12   4   3       2297.21       2226.55        43.99 o                         
  14   4   3      18676.08      19411.29       193.18 o                         
  16   4   3      12658.74      12364.49       143.45 o                         
  18   4   3        332.80        380.81        37.36 o                         
  20   4   3       3749.57       3843.58        88.01 o                         
  22   4   3      12343.03      12598.24       212.33 o                         
  24   4   3      18657.60      19448.81       318.92 o                         
  26   4   3      28310.64      28732.91       420.44 o                         
 -27   5   3        239.82        230.06        58.70 o                         
 -25   5   3       9456.11       9359.94       195.35 o                         
 -23   5   3       2580.49       2628.85       123.68 o                         
 -21   5   3       9728.21       9853.90       142.80 o                         
 -19   5   3       6771.43       7060.55       107.47 o                         
 -17   5   3      13858.64      13916.92       159.85 o                         
 -15   5   3       7582.33       7480.51       103.90 o                         
 -13   5   3      19099.16      19020.63       189.19 o                         
 -11   5   3      17660.48      17645.67       166.74 o                         
  -9   5   3       1742.94       1806.29        39.05 o                         
  -7   5   3        130.91        138.74        27.31 o                         
  -5   5   3      28012.14      27548.26       218.62 o                         
  -3   5   3      16449.41      16807.87       152.93 o                         
  -1   5   3       2860.63       2090.52        31.59 o                         
   1   5   3       2812.96       2032.22        32.25 o                         
   3   5   3      47320.79      49713.50       397.79 o                         
   5   5   3      52657.80      55286.02       414.99 o                         
   7   5   3      11683.31      12020.14       120.52 o                         
   9   5   3         13.61          9.39        20.24 o                         
  11   5   3       2372.05       2524.93        47.52 o                         
  13   5   3        867.69        955.93        40.17 o                         
  15   5   3       1564.69       1500.12        51.53 o                         
  17   5   3       3666.80       3471.00        80.39 o                         
  19   5   3         57.18         83.16        31.58 o                         
  21   5   3      10244.07      10254.37       156.08 o                         
  23   5   3       8663.23       8327.47       160.22 o                         
  25   5   3       3835.59       3911.49       327.72 o                         
  27   5   3        299.17        155.06       105.99 o                         
 -26   6   3      11897.73      12407.79       210.67 o                         
 -24   6   3      11508.42      11857.99       197.92 o                         
 -22   6   3        234.51        279.19        40.69 o                         
 -20   6   3        841.49        728.89        48.68 o                         
 -18   6   3       1024.32        878.51        58.08 o                         
 -16   6   3       5052.90       4988.86        86.53 o                         
 -14   6   3       9963.91      10200.89       126.23 o                         
 -12   6   3       2946.48       2794.48        59.54 o                         
 -10   6   3         54.92         77.61        17.54 o                         
  -8   6   3      26834.91      26614.92       220.02 o                         
  -6   6   3      85700.91      87047.81       640.95 o                         
  -4   6   3     159190.58     163829.59      1179.66 o                         
  -2   6   3       7937.56       8115.29        89.29 o                         
   0   6   3       1083.58       1026.79        29.58 o                         
   2   6   3      14678.43      14970.44       131.53 o                         
   4   6   3       1751.26       1526.59        32.81 o                         
   6   6   3       2333.97       1759.09        37.20 o                         
   8   6   3       1050.62       1049.89        35.49 o                         
  10   6   3       2535.33       2490.17        51.06 o                         
  12   6   3       4460.05       4392.62        74.85 o                         
  14   6   3      17915.35      18120.48       189.18 o                         
  16   6   3      33272.11      33870.46       343.92 o                         
  18   6   3      10548.68      10180.88       149.09 o                         
  20   6   3       2186.53       2139.42        74.35 o                         
  22   6   3         43.52        -18.09        33.06 o                         
  24   6   3       1155.86       1212.29        82.68 o                         
  26   6   3        597.60        728.19        88.12 o                         
 -25   7   3      17390.37      17730.51       265.02 o                         
 -23   7   3      15426.54      15676.38       212.22 o                         
 -21   7   3       5479.41       5554.15       122.20 o                         
 -19   7   3         38.17        -23.72        27.99 o                         
 -17   7   3      14283.23      13685.75       163.15 o                         
 -15   7   3      49411.98      48904.81       428.00 o                         
 -13   7   3       9141.59       9164.05       117.75 o                         
 -11   7   3       1487.43       1375.63        40.14 o                         
  -9   7   3       4257.03       4005.36        60.25 o                         
  -7   7   3      41081.19      41325.76       401.81 o                         
  -5   7   3     110680.05     111504.75       815.14 o                         
  -3   7   3      54708.68      53561.87       493.34 o                         
  -1   7   3        221.20        161.32        33.50 o                         
   1   7   3       5200.08       5477.64        74.81 o                         
   3   7   3      48765.13      49989.36       382.76 o                         
   5   7   3      67744.78      70275.98       528.27 o                         
   7   7   3      10630.29      10737.65       110.27 o                         
   9   7   3       2538.21       2581.55        50.26 o                         
  11   7   3       5536.32       5403.44        93.81 o                         
  13   7   3      21783.04      22623.10       241.51 o                         
  15   7   3      44869.63      44314.32       429.39 o                         
  17   7   3      11759.34      12055.87       180.34 o                         
  19   7   3          8.42         -0.27        28.46 o                         
  21   7   3       1219.38       1208.59        68.66 o                         
  23   7   3       6183.55       6241.95       155.68 o                         
  25   7   3       1214.43       1308.58       113.38 o                         
 -24   8   3       1304.37       1277.75        90.56 o                         
 -22   8   3       2454.58       2293.73        90.82 o                         
 -20   8   3       3717.28       3604.65       101.92 o                         
 -18   8   3        168.20        169.03        36.87 o                         
 -16   8   3          4.93         -6.71        31.59 o                         
 -14   8   3       2229.47       2093.43        65.75 o                         
 -12   8   3       2098.57       2065.07        62.44 o                         
 -10   8   3        945.81        984.61        41.54 o                         
  -8   8   3          9.44         31.39        22.21 o                         
  -6   8   3       6132.05       6101.83        85.41 o                         
  -4   8   3       3630.59       3681.84        72.82 o                         
  -2   8   3         68.74         25.11        23.65 o                         
   0   8   3      11900.27      11904.37       144.99 o                         
   2   8   3        401.63        397.18        32.08 o                         
   4   8   3       2000.70       2048.70        62.56 o                         
   6   8   3       2085.58       2086.30        51.32 o                         
   8   8   3       3395.99       3442.06        65.72 o                         
  10   8   3       1300.12       1241.04        45.61 o                         
  12   8   3        199.17        208.35        33.10 o                         
  14   8   3        100.63         80.84        39.89 o                         
  16   8   3       2193.95       2185.77        87.89 o                         
  18   8   3        253.08        235.52        47.54 o                         
  20   8   3         68.17         67.91        34.94 o                         
  22   8   3        323.48        297.58        51.14 o                         
  24   8   3        595.27        661.14        75.11 o                         
 -23   9   3      11142.39      11545.49       229.10 o                         
 -21   9   3       1697.24       1770.99        97.95 o                         
 -19   9   3         80.92        102.88        49.35 o                         
 -17   9   3       7795.65       7753.36       148.42 o                         
 -15   9   3      20756.62      20841.51       271.08 o                         
 -13   9   3      14483.63      14871.26       210.49 o                         
 -11   9   3        818.27        880.17        54.94 o                         
  -9   9   3       6955.63       6758.37       121.21 o                         
  -7   9   3      38844.67      39006.85       389.96 o                         
  -5   9   3      38736.73      38094.87       368.85 o                         
  -3   9   3       7962.78       7890.89       116.14 o                         
  -1   9   3        543.36        529.43        42.00 o                         
   1   9   3          4.58         11.21        24.75 o                         
   3   9   3        233.10        244.80        32.35 o                         
   5   9   3      49388.56      48376.24       454.36 o                         
   7   9   3      24407.17      23814.94       254.32 o                         
   9   9   3       1034.73       1027.48        52.53 o                         
  11   9   3      17256.29      16971.74       274.04 o                         
  13   9   3      36031.71      35819.36       528.05 o                         
  15   9   3      16939.40      16838.97       379.30 o                         
  17   9   3       2078.95       2153.13       116.97 o                         
  19   9   3         74.40        -20.11        42.89 o                         
  21   9   3        304.67        388.15        63.66 o                         
  23   9   3         24.10         50.72        55.76 o                         
 -22  10   3       2635.11       2799.47       119.66 o                         
 -20  10   3        553.63        524.95        67.93 o                         
 -18  10   3        542.71        508.66        64.32 o                         
 -16  10   3        197.45        222.48        48.55 o                         
 -14  10   3         20.77         56.72        40.56 o                         
 -12  10   3       3318.50       3222.97        93.25 o                         
 -10  10   3         24.52         55.87        35.43 o                         
  -8  10   3       2924.18       2790.95        88.01 o                         
  -6  10   3      14078.29      13868.61       213.54 o                         
  -4  10   3       5299.73       5183.88       109.43 o                         
  -2  10   3      11408.47      11657.98       154.57 o                         
   0  10   3       5254.00       4792.54        99.81 o                         
   2  10   3        238.90        337.94        36.32 o                         
   4  10   3       9604.68       9748.39       151.29 o                         
   6  10   3        166.38        286.06        40.67 o                         
   8  10   3      19711.56      19464.86       225.60 o                         
  10  10   3       2294.23       2073.38        77.55 o                         
  12  10   3       7468.81       7344.59       186.75 o                         
  16  10   3       9793.18       9601.26       227.18 o                         
  18  10   3       7797.54       7999.90       211.97 o                         
  20  10   3       4884.11       5001.62       187.00 o                         
 -21  11   3        808.37        770.48        82.07 o                         
 -19  11   3        266.42        324.65        62.43 o                         
 -17  11   3       2728.70       2870.32       131.06 o                         
 -15  11   3      16540.38      17151.68       349.64 o                         
 -13  11   3      10272.50      10154.12       176.90 o                         
 -11  11   3        578.04        660.62        56.66 o                         
  -9  11   3        825.26        718.11        57.27 o                         
  -7  11   3       9655.54       9442.29       147.79 o                         
  -5  11   3       4209.11       4014.24       125.62 o                         
  -3  11   3       1432.23       1545.57        61.67 o                         
  -1  11   3       9514.46       8921.50       135.56 o                         
   1  11   3       3879.72       3869.40        86.77 o                         
   3  11   3      20429.40      19671.03       350.25 o                         
   5  11   3      17165.42      17056.55       208.89 o                         
   7  11   3       5613.81       5654.48       106.99 o                         
   9  11   3        204.80        166.02        40.92 o                         
  11  11   3       6786.58       6340.84       176.92 o                         
  13  11   3       1102.85       1062.15        90.22 o                         
  15  11   3        936.63        964.01        90.94 o                         
  17  11   3       1139.51       1028.99        83.78 o                         
  19  11   3       2869.15       2920.32       142.11 o                         
 -18  12   3      10250.09      10398.88       222.84 o                         
 -16  12   3       5609.86       5294.92       152.08 o                         
 -14  12   3      10572.06      10785.40       191.84 o                         
 -12  12   3      27216.13      28345.21       357.99 o                         
 -10  12   3       9490.03       9836.10       261.01 o                         
  -8  12   3       1243.02       1423.88        82.40 o                         
  -6  12   3       5349.49       5039.80       104.49 o                         
  -4  12   3      12980.29      12485.72       174.34 o                         
  -2  12   3       3068.18       3096.08        90.43 o                         
   0  12   3       2298.36       2268.91        75.02 o                         
   2  12   3      30741.37      30079.48       355.38 o                         
   4  12   3       8846.68       8662.58       195.79 o                         
   6  12   3      12643.66      12318.89       202.98 o                         
   8  12   3      16298.50      16255.36       236.12 o                         
  10  12   3       8619.86       8187.24       438.55 o                         
  12  12   3       1079.82       1150.84        96.98 o                         
  14  12   3       1736.00       1614.98        95.47 o                         
  16  12   3        571.43        590.83        74.42 o                         
 -15  13   3       1303.18       1401.60        96.63 o                         
 -13  13   3       1880.61       1993.44        94.40 o                         
 -11  13   3          4.72         22.05        43.75 o                         
  -9  13   3         49.66         34.60        42.36 o                         
  -7  13   3        547.99        560.36        57.64 o                         
  -5  13   3       2010.47       2004.46        74.97 o                         
  -3  13   3        295.07        227.73        40.69 o                         
  -1  13   3          0.81        -12.18        33.78 o                         
   1  13   3       1035.15       1072.85        60.74 o                         
   3  13   3       1594.07       1614.55        87.77 o                         
   5  13   3       6940.15       6833.48       128.33 o                         
   7  13   3      11956.85      11682.09       196.11 o                         
   9  13   3       2352.81       2526.83       107.12 o                         
  11  13   3        197.82        239.47        64.83 o                         
  13  13   3        486.23        467.09        65.62 o                         
  15  13   3          2.35        -37.21        51.97 o                         
 -12  14   3       2777.12       3273.37       114.87 o                         
 -10  14   3          4.26         47.11        47.13 o                         
  -8  14   3       3486.77       3501.55       111.64 o                         
  -6  14   3       9848.04      10208.31       186.72 o                         
  -4  14   3       2208.21       2215.46        87.53 o                         
  -2  14   3       1324.74       1148.01        65.10 o                         
   0  14   3        433.39        360.20        48.16 o                         
   2  14   3       1366.40       1271.76        74.36 o                         
   4  14   3       1759.41       1755.82        76.58 o                         
   6  14   3         39.60         29.16        43.97 o                         
   8  14   3       2022.43       1921.80       105.08 o                         
  10  14   3          3.81         -8.48        49.16 o                         
  -7  15   3       3735.51       3796.93       120.41 o                         
  -5  15   3       8461.36       8655.24       175.31 o                         
  -3  15   3       5692.84       5693.64       156.10 o                         
  -1  15   3        970.86        907.49        64.44 o                         
   1  15   3        168.01        188.36        49.85 o                         
   3  15   3         26.41         33.71        27.12 o                         
   5  15   3      10291.73      10403.23       195.23 o                         
 -30   0   4       7971.92       8327.96       276.99 o                         
 -28   0   4        310.59        408.24       108.18 o                         
 -26   0   4       2918.59       2774.79       120.95 o                         
 -24   0   4       3515.83       3309.49       162.76 o                         
 -22   0   4      44600.58      43364.78       605.15 o                         
 -20   0   4       7246.76       6653.03       159.09 o                         
 -18   0   4       9524.38       9532.49       187.90 o                         
 -16   0   4       5339.25       5827.29       103.65 o                         
 -14   0   4      46294.62      48579.40       528.89 o                         
 -12   0   4     196083.84     203733.47      2065.30 o                         
 -10   0   4     331572.16     341953.50      3692.19 o                         
  -8   0   4      30910.93      33438.75       403.22 o                         
  -6   0   4     175139.33     182867.73      5052.43 o                         
  -4   0   4      65965.64      68934.26       813.07 o                         
  -2   0   4     269022.84     266046.41      3125.89 o                         
   0   0   4      10800.28      12355.39       135.71 o                         
   2   0   4       6635.06       7161.49        88.19 o                         
   4   0   4       7120.01       7623.48        97.68 o                         
   6   0   4     113060.80     114242.08      1168.81 o                         
   8   0   4      80465.27      83412.25       859.24 o                         
  10   0   4      98829.15      97665.87      1007.76 o                         
  12   0   4       6265.36       6920.48       110.58 o                         
  14   0   4      16511.61      15339.95       204.38 o                         
  16   0   4      43792.54      42047.44       479.10 o                         
  18   0   4      40107.54      40448.60       552.96 o                         
  20   0   4       3006.42       3015.64       147.32 o                         
  22   0   4       1596.78       1600.27       155.97 o                         
  24   0   4       4377.06       4478.15       189.71 o                         
  26   0   4       7841.04       7987.33       267.89 o                         
  28   0   4       3824.74       3840.28       197.53 o                         
 -29   1   4         85.60        214.55        59.38 o                         
 -27   1   4        959.32       1012.37        87.86 o                         
 -25   1   4       5537.74       5471.76       112.37 o                         
 -23   1   4        606.35        526.49        45.03 o                         
 -21   1   4      11757.23      11371.08       157.03 o                         
 -19   1   4       3795.15       3852.70        84.39 o                         
 -17   1   4        479.95        490.36        32.20 o                         
 -15   1   4       5130.73       4652.65        61.12 o                         
 -13   1   4      11408.20      11870.15       135.66 o                         
 -11   1   4        786.50        692.30        37.73 o                         
  -9   1   4      18049.33      18941.97       154.99 o                         
  -7   1   4      12797.08      13049.30       146.77 o                         
  -5   1   4     369498.81     378249.62      2937.84 o                         
  -3   1   4      14217.21      14201.52       226.42 o                         
   3   1   4        329.42        300.12        25.37 o                         
   5   1   4      13529.60      13297.68       110.18 o                         
   7   1   4      10048.55       9915.77        90.60 o                         
   9   1   4       1182.44       1135.76        31.18 o                         
  11   1   4      14117.31      14554.52       142.45 o                         
  13   1   4       5861.18       5874.61        79.21 o                         
  15   1   4      21202.08      22002.64       210.51 o                         
  17   1   4       1574.71       1539.51        50.27 o                         
  19   1   4         72.73         49.89        34.36 o                         
  21   1   4       7066.49       6720.24       153.63 o                         
  23   1   4        968.34       1006.68       120.03 o                         
  25   1   4        151.50         95.75        54.20 o                         
  27   1   4       3179.79       3277.77       129.55 o                         
 -28   2   4          0.48        -42.24        42.24 o                         
 -26   2   4        209.83        223.12        47.14 o                         
 -24   2   4       1528.29       1452.80        64.83 o                         
 -22   2   4       4680.58       4673.00       168.91 o                         
 -20   2   4      14024.82      13390.66       172.72 o                         
 -18   2   4       6350.67       5951.19        91.30 o                         
 -16   2   4          8.62          5.02        22.57 o                         
 -14   2   4       2692.10       2353.45        56.35 o                         
 -12   2   4      34559.15      34970.42       322.56 o                         
 -10   2   4      41868.47      40191.06       374.13 o                         
  -8   2   4       1536.51       1592.71        39.65 o                         
  -6   2   4      25348.87      25519.81       197.11 o                         
  -4   2   4      12161.37      12685.75       128.12 o                         
  -2   2   4     166402.88     168576.70      1631.69 o                         
   0   2   4     109709.62     114889.31      1356.83 o                         
   2   2   4       1500.66       1340.34        23.69 o                         
   4   2   4      64821.25      66912.78       485.97 o                         
   6   2   4       6811.60       6382.42        64.47 o                         
   8   2   4     140222.31     143218.31      1099.36 o                         
  10   2   4      33927.07      32676.45       275.82 o                         
  12   2   4       3019.61       3123.99        72.99 o                         
  14   2   4      13312.16      13282.62       139.73 o                         
  16   2   4      30268.21      30090.61       300.64 o                         
  18   2   4      20779.05      20309.58       252.97 o                         
  20   2   4       6762.79       6791.91       150.71 o                         
  22   2   4       1376.81       1338.06        82.62 o                         
  24   2   4      17394.54      16471.75       278.02 o                         
  26   2   4       4598.87       4924.48       149.28 o                         
  28   2   4       7272.70       7554.72       221.11 o                         
 -29   3   4       1804.32       1882.22        93.91 o                         
 -27   3   4        456.19        367.17        54.31 o                         
 -25   3   4       1890.91       1974.21        76.09 o                         
 -23   3   4      14494.91      14166.20       206.18 o                         
 -21   3   4       7755.44       7380.89       134.39 o                         
 -19   3   4      11375.77      11429.54       164.17 o                         
 -17   3   4      18073.52      17881.29       200.02 o                         
 -15   3   4      42998.99      42867.89       398.08 o                         
 -13   3   4      40787.55      40733.55       375.07 o                         
 -11   3   4      19238.30      20681.44       206.05 o                         
  -9   3   4       9016.95       9959.64       112.49 o                         
  -7   3   4       2479.29       2292.04        42.87 o                         
  -5   3   4      22881.66      22492.10       189.07 o                         
  -3   3   4      81924.84      81259.77       995.24 o                         
  -1   3   4      38392.07      38485.75       305.83 o                         
   1   3   4      45568.89      45196.41       356.38 o                         
   3   3   4      48202.79      47962.66       586.29 o                         
   5   3   4      76334.96      74181.11       541.96 o                         
   7   3   4      83234.74      81898.26       599.56 o                         
   9   3   4       8762.34       8531.64        87.23 o                         
  11   3   4       4578.79       5079.22        64.34 o                         
  13   3   4      11034.64      10856.33       111.33 o                         
  15   3   4      17741.50      17595.47       179.89 o                         
  17   3   4      13950.45      13905.34       188.46 o                         
  19   3   4      11009.90      10742.25       164.05 o                         
  21   3   4        115.61        122.08        34.10 o                         
  23   3   4          3.55         77.74        49.36 o                         
  25   3   4       9858.35      10351.40       214.80 o                         
  27   3   4      13326.15      13796.58       264.70 o                         
 -28   4   4        170.65        104.73        44.76 o                         
 -26   4   4        906.70        904.73        75.76 o                         
 -24   4   4       1585.06       1504.63        74.70 o                         
 -22   4   4        136.98         91.54        37.11 o                         
 -20   4   4       1641.26       1607.87        61.27 o                         
 -18   4   4       1456.13       1487.88        57.53 o                         
 -16   4   4        882.28        850.08        52.25 o                         
 -14   4   4       4752.37       4615.58        75.81 o                         
 -12   4   4       5920.27       6631.07        87.49 o                         
 -10   4   4       3673.67       3933.27        51.93 o                         
  -8   4   4       1960.05       2375.93        39.26 o                         
  -6   4   4       7195.03       7620.56        75.90 o                         
  -4   4   4      23401.68      23800.88       188.61 o                         
  -2   4   4         34.73         76.74        12.85 o                         
   0   4   4     113666.68     119403.62      1064.77 o                         
   2   4   4       1457.63       1431.56        30.21 o                         
   4   4   4        597.40        678.42        23.64 o                         
   6   4   4       3953.48       4158.26        53.11 o                         
   8   4   4          4.95         39.19        15.81 o                         
  10   4   4          0.67         38.29        15.76 o                         
  12   4   4       2831.10       2711.31        49.39 o                         
  14   4   4          6.85         -5.86        21.68 o                         
  16   4   4       5235.34       5200.50        94.58 o                         
  18   4   4        308.81        404.50        38.75 o                         
  20   4   4       6599.80       6506.63       116.67 o                         
  22   4   4        713.67        793.96        60.48 o                         
  24   4   4       2905.20       2924.98       117.70 o                         
  26   4   4       2302.92       2453.58       114.33 o                         
 -27   5   4        786.95        680.83        74.22 o                         
 -25   5   4      10267.55      10828.92       189.00 o                         
 -23   5   4       7349.10       7260.57       131.12 o                         
 -21   5   4       9393.56       9289.78       131.10 o                         
 -19   5   4        228.80        295.20        34.08 o                         
 -17   5   4        153.21        162.84        30.66 o                         
 -15   5   4      20329.65      20135.98       203.65 o                         
 -13   5   4      31171.41      31479.82       283.52 o                         
 -11   5   4      28778.75      29282.56       240.18 o                         
  -9   5   4        388.31        460.49        31.87 o                         
  -7   5   4      11743.59      12772.43       117.40 o                         
  -5   5   4      35854.31      35108.58       291.24 o                         
  -3   5   4      59170.34      59014.20       470.53 o                         
  -1   5   4      38775.16      39429.23       300.25 o                         
   1   5   4       4770.35       4628.22        53.69 o                         
   3   5   4       2771.68       2798.18        41.43 o                         
   5   5   4      59029.28      60143.61       450.31 o                         
   7   5   4      47128.94      47421.38       388.98 o                         
   9   5   4      36421.76      37043.28       294.90 o                         
  11   5   4        584.59        671.59        29.14 o                         
  13   5   4        301.25        303.33        29.04 o                         
  15   5   4       5155.53       4962.55        91.93 o                         
  17   5   4      32098.87      31818.36       328.27 o                         
  19   5   4      11981.72      11926.74       270.34 o                         
  21   5   4        700.58        797.00        53.49 o                         
  23   5   4        318.09        330.55        52.02 o                         
  25   5   4       4060.83       4259.86       146.51 o                         
 -26   6   4       2737.84       2844.15       135.89 o                         
 -24   6   4      14715.36      14751.69       252.93 o                         
 -22   6   4       5469.91       5538.54       110.61 o                         
 -20   6   4        243.79        217.98        37.13 o                         
 -18   6   4         52.91          5.04        28.29 o                         
 -16   6   4       5316.99       4901.94        92.88 o                         
 -14   6   4      33668.87      34076.05       333.08 o                         
 -12   6   4      17873.10      17854.44       188.65 o                         
 -10   6   4         27.75         19.52        16.74 o                         
  -8   6   4        846.56        949.70        30.72 o                         
  -6   6   4       9507.58       9586.57        96.20 o                         
  -4   6   4      71940.13      72211.28       572.27 o                         
  -2   6   4       1333.38       1255.06        33.63 o                         
   0   6   4      18016.84      19562.62       281.02 o                         
   2   6   4      11275.63      11497.01       113.99 o                         
   4   6   4       1128.77        860.41        33.56 o                         
   6   6   4      18494.63      18802.04       164.57 o                         
   8   6   4       9650.77       9783.18       109.05 o                         
  10   6   4       1196.92       1182.69        37.57 o                         
  12   6   4       3134.37       3166.42        57.08 o                         
  14   6   4       1310.40       1414.55        54.75 o                         
  16   6   4      13635.14      12806.40       194.36 o                         
  18   6   4         27.17         98.21        33.04 o                         
  20   6   4        799.41        782.94        53.42 o                         
  22   6   4         10.13        -34.78        34.78 o                         
  24   6   4        591.63        525.20        68.29 o                         
  26   6   4       3028.17       3037.57       126.12 o                         
 -25   7   4       6269.65       6677.79       148.65 o                         
 -23   7   4       5653.90       5653.17       128.96 o                         
 -21   7   4        287.82        293.55        38.38 o                         
 -19   7   4          7.31        -26.36        26.36 o                         
 -17   7   4        319.07        259.74        33.32 o                         
 -15   7   4        230.11        188.87        30.48 o                         
 -13   7   4       8476.99       8464.42       112.28 o                         
 -11   7   4         65.11         60.38        20.02 o                         
  -9   7   4         35.60         26.64        17.93 o                         
  -7   7   4         27.28          3.98        16.03 o                         
  -5   7   4      18167.12      17860.36       156.60 o                         
  -3   7   4      23932.77      24810.20       270.13 o                         
  -1   7   4      11803.09      12316.30       135.02 o                         
   1   7   4       3444.36       3305.77        45.85 o                         
   3   7   4        156.11        153.53        18.72 o                         
   5   7   4        362.96        372.31        22.48 o                         
   7   7   4       9614.14      10124.08       106.96 o                         
   9   7   4         92.67         80.99        20.67 o                         
  11   7   4        770.99        884.46        38.07 o                         
  13   7   4        318.91        271.24        33.10 o                         
  15   7   4       8057.84       8068.55       126.29 o                         
  17   7   4      16092.62      15619.14       229.66 o                         
  19   7   4          9.10         21.68        32.99 o                         
  21   7   4        554.73        564.63        51.31 o                         
  23   7   4        145.54         44.22        44.67 o                         
  25   7   4        157.03         91.37        66.31 o                         
 -24   8   4      11135.21      11321.32       257.99 o                         
 -22   8   4      10706.82      11099.32       189.57 o                         
 -20   8   4       1272.86       1291.04        65.22 o                         
 -18   8   4          0.53         -9.68        31.51 o                         
 -16   8   4      22373.76      21829.64       339.88 o                         
 -14   8   4      48656.57      50399.21       495.20 o                         
 -12   8   4      10072.64      10548.47       143.60 o                         
 -10   8   4        136.86        193.69        26.88 o                         
  -8   8   4       6096.42       6133.71        93.65 o                         
  -6   8   4      30855.27      32129.02       328.69 o                         
  -4   8   4      38002.66      37474.52       357.00 o                         
  -2   8   4      38925.30      39933.75       376.14 o                         
   0   8   4        559.33        543.50        35.16 o                         
   2   8   4        220.39        233.89        28.69 o                         
   4   8   4       6321.15       6294.14        85.76 o                         
   6   8   4      43865.95      44290.75       380.52 o                         
   8   8   4      10157.72       9934.61       130.09 o                         
  10   8   4         73.37         87.19        25.12 o                         
  12   8   4       1209.37       1309.51        60.52 o                         
  14   8   4       5755.24       6022.09       121.22 o                         
  16   8   4      10507.01      10301.20       170.44 o                         
  18   8   4       5458.17       5408.14       130.70 o                         
  20   8   4       3457.66       3355.39       102.23 o                         
  22   8   4        774.93        750.75        91.15 o                         
  24   8   4        351.58        175.10        87.92 o                         
 -23   9   4       2798.98       2703.37       116.33 o                         
 -21   9   4       8850.76       8392.07       185.39 o                         
 -19   9   4       3819.43       3832.57       176.16 o                         
 -17   9   4        698.30        594.00        56.46 o                         
 -15   9   4         26.95         28.42        37.30 o                         
 -13   9   4       7885.29       8008.57       143.45 o                         
 -11   9   4       8130.32       8575.17       144.67 o                         
  -9   9   4        316.78        332.20        34.66 o                         
  -7   9   4       5308.00       5138.05        93.66 o                         
  -5   9   4      14994.61      14394.11       173.69 o                         
  -3   9   4      16994.05      17445.48       198.69 o                         
  -1   9   4       5588.75       5304.00       101.78 o                         
   1   9   4      10593.16       9857.17       338.01 o                         
   3   9   4        792.03        782.83        47.44 o                         
   5   9   4       1441.71       1546.28        56.77 o                         
   7   9   4        147.64        177.43        31.95 o                         
   9   9   4       8810.41       8572.12       133.02 o                         
  11   9   4        287.60        374.56        43.99 o                         
  13   9   4      11530.39      11186.34       202.87 o                         
  15   9   4       1765.20       1798.87       105.08 o                         
  17   9   4        122.18        173.39        49.77 o                         
  19   9   4       4607.73       4322.34       237.59 o                         
  21   9   4       1966.76       1889.93       117.88 o                         
 -22  10   4       2605.26       2570.63       131.05 o                         
 -20  10   4       2575.37       2613.81       111.21 o                         
 -18  10   4       3942.59       3649.06       109.31 o                         
 -16  10   4      18233.40      18827.83       261.76 o                         
 -14  10   4      12072.88      12100.03       218.55 o                         
 -12  10   4        610.90        536.63        51.82 o                         
 -10  10   4        106.01        114.92        36.12 o                         
  -8  10   4          3.45         11.95        27.54 o                         
  -6  10   4        382.61        351.79        39.82 o                         
  -4  10   4       8985.93       8600.76       127.88 o                         
  -2  10   4       8740.51       8396.99       126.18 o                         
   0  10   4      12410.38      11692.31       155.27 o                         
   2  10   4       1030.88       1039.19        50.78 o                         
   4  10   4      10806.15      10994.04       150.73 o                         
   6  10   4       6880.30       7599.66       120.83 o                         
   8  10   4        530.45        669.26        45.05 o                         
  10  10   4        501.63        476.82        48.79 o                         
  12  10   4         11.07         20.04        42.71 o                         
  14  10   4        447.22        509.99        60.30 o                         
  16  10   4        565.23        455.08        73.22 o                         
  18  10   4        745.33        604.15        78.19 o                         
  20  10   4        631.47        625.93        83.17 o                         
 -21  11   4       3594.38       3864.77       156.88 o                         
 -19  11   4         20.59         18.89        60.08 o                         
 -17  11   4       2869.82       2930.31       103.36 o                         
 -15  11   4       3801.39       3942.50       123.84 o                         
 -13  11   4       9439.91       9722.88       181.21 o                         
 -11  11   4      25440.62      25465.41       363.78 o                         
  -9  11   4       2170.13       2116.35        79.78 o                         
  -7  11   4       1989.01       1868.02        66.10 o                         
  -5  11   4       8728.01       8914.95       136.52 o                         
  -3  11   4      10448.55       9982.77       145.79 o                         
  -1  11   4      22102.98      21499.03       245.10 o                         
   1  11   4        157.68        198.17        34.18 o                         
   3  11   4      13254.21      12324.63       244.57 o                         
   5  11   4      18854.80      18060.25       218.26 o                         
   7  11   4       6180.93       6220.02       112.79 o                         
   9  11   4      19168.22      19766.16       278.00 o                         
  11  11   4       9019.33       8809.39       183.51 o                         
  13  11   4       1686.53       1741.62        92.75 o                         
  15  11   4       9022.85       9419.06       210.45 o                         
  17  11   4       8995.47       9049.44       230.48 o                         
  19  11   4      16436.70      17096.61       345.59 o                         
 -18  12   4        277.34        292.70        72.35 o                         
 -16  12   4        649.63        674.30        66.49 o                         
 -14  12   4         48.80         53.18        45.11 o                         
 -12  12   4          5.66          7.40        40.62 o                         
 -10  12   4       2701.63       2917.60        96.08 o                         
  -8  12   4       1031.73       1122.79        68.45 o                         
  -6  12   4         47.93         53.85        33.60 o                         
  -4  12   4         87.95         67.54        33.70 o                         
  -2  12   4       1570.36       1589.60        73.42 o                         
   0  12   4       2545.43       2585.17        77.43 o                         
   2  12   4        803.89        774.95        56.49 o                         
   4  12   4       1049.92       1194.05        81.97 o                         
   6  12   4        178.66        162.09        36.63 o                         
   8  12   4        836.50        880.42        63.62 o                         
  10  12   4        432.44        464.51        61.59 o                         
  12  12   4         32.22         14.77        47.39 o                         
  14  12   4        186.43        220.45        56.10 o                         
  16  12   4       1118.13       1158.95       104.20 o                         
 -15  13   4        248.65        201.13        54.17 o                         
 -13  13   4       6416.50       6873.01       155.02 o                         
 -11  13   4      10034.98      10103.13       186.79 o                         
  -9  13   4       2231.75       2340.20        94.18 o                         
  -7  13   4       3429.30       3200.21       101.89 o                         
  -5  13   4       3512.72       3526.99       102.34 o                         
  -3  13   4      10319.00      10251.82       159.94 o                         
  -1  13   4       7950.26       7689.99       135.47 o                         
   1  13   4       1693.71       1601.69        69.87 o                         
   3  13   4       2078.12       2014.54        74.22 o                         
   5  13   4       5718.44       5663.40       130.44 o                         
   7  13   4       7749.93       7530.85       152.74 o                         
   9  13   4      16462.98      15926.91       283.07 o                         
  11  13   4       4528.29       4550.83       142.89 o                         
  13  13   4       1001.99        993.36        85.45 o                         
 -12  14   4       3977.42       3943.19       123.58 o                         
 -10  14   4       1407.10       1557.64        88.40 o                         
  -8  14   4        572.21        640.54        65.49 o                         
  -6  14   4        624.78        492.05        57.25 o                         
  -4  14   4       2301.75       2197.39        88.56 o                         
  -2  14   4       2343.96       2120.88        79.64 o                         
   0  14   4       6858.92       6667.74       131.62 o                         
   2  14   4        933.40        836.96        65.90 o                         
   4  14   4       5053.06       5131.27       115.32 o                         
   6  14   4      22318.90      22836.16       312.68 o                         
   8  14   4       5677.98       5702.95       208.07 o                         
  10  14   4       1214.42        993.04        84.65 o                         
  -7  15   4        143.51        117.09        50.02 o                         
  -5  15   4         30.33        -15.04        44.98 o                         
  -3  15   4       2041.90       2190.49       105.55 o                         
  -1  15   4       3436.51       3618.04       103.08 o                         
   1  15   4        678.99        503.64        59.28 o                         
   3  15   4         62.41         69.30        30.13 o                         
   5  15   4       1895.86       1963.82       109.28 o                         
 -29   1   5       7359.85       7689.13       182.02 o                         
 -27   1   5         39.19         12.08        37.99 o                         
 -25   1   5        994.13       1041.26        59.39 o                         
 -23   1   5      15703.68      15258.29       196.52 o                         
 -21   1   5      22315.28      21965.39       247.59 o                         
 -19   1   5       7290.46       6943.53       112.36 o                         
 -17   1   5        768.60        718.19        35.72 o                         
 -15   1   5        213.85        286.05        19.37 o                         
 -13   1   5      17303.55      17270.18       151.32 o                         
 -11   1   5     121235.41     120311.41       870.71 o                         
  -9   1   5      73831.41      73851.59       540.22 o                         
  -7   1   5          1.82         25.14        11.78 o                         
  -5   1   5     273423.91     282326.91      2189.62 o                         
  -3   1   5     180023.75     182051.94      1661.13 o                         
  -1   1   5      80009.16      80656.42       943.15 o                         
   1   1   5      61124.88      61941.39       478.92 o                         
   3   1   5      18234.05      19762.88       180.76 o                         
   5   1   5      34299.36      33631.95       274.45 o                         
   7   1   5      26685.77      26462.73       208.26 o                         
   9   1   5     133772.62     135567.50       979.29 o                         
  11   1   5      85123.32      85853.31       736.68 o                         
  13   1   5       4672.73       5204.23        82.60 o                         
  15   1   5      41020.89      41500.80       333.42 o                         
  17   1   5      14559.26      14221.83       194.37 o                         
  19   1   5      19667.09      19545.80       289.02 o                         
  21   1   5      10785.70      10518.17       199.74 o                         
  23   1   5       6037.54       6013.61       177.85 o                         
  25   1   5       7376.49       7410.86       179.99 o                         
  27   1   5        500.27        533.60        74.08 o                         
 -28   2   5       4386.50       4480.05       121.97 o                         
 -26   2   5       1246.36       1284.71        65.72 o                         
 -24   2   5       1277.40       1311.45        63.62 o                         
 -22   2   5      15145.41      14832.38       190.54 o                         
 -20   2   5       7327.05       7013.74       116.19 o                         
 -18   2   5        456.57        435.38        34.24 o                         
 -16   2   5       5783.69       5651.44        84.29 o                         
 -14   2   5      35975.20      35601.84       333.54 o                         
 -12   2   5      60481.34      61325.89       536.25 o                         
 -10   2   5      18444.82      18860.78       167.86 o                         
  -8   2   5      15149.73      15646.61       131.86 o                         
  -6   2   5      37089.43      39449.68       295.48 o                         
  -4   2   5      28135.88      30421.53       270.22 o                         
  -2   2   5      70554.54      73345.21       529.55 o                         
   0   2   5      22578.64      22732.34       200.40 o                         
   2   2   5      22413.01      22435.93       185.54 o                         
   4   2   5         91.08         85.52        10.52 o                         
   6   2   5      58523.56      59003.42       435.81 o                         
   8   2   5      66417.19      67128.15       530.49 o                         
  10   2   5      12571.30      12168.54       342.36 o                         
  12   2   5       1363.65       1361.09        52.60 o                         
  14   2   5         66.31        121.72        21.44 o                         
  16   2   5          8.46         -7.69        26.10 o                         
  18   2   5       2591.14       2563.47        72.67 o                         
  20   2   5       3314.22       3348.15       117.77 o                         
  22   2   5       3015.37       3108.37       111.09 o                         
  24   2   5         24.95         49.43        49.23 o                         
  26   2   5       3668.05       3858.96       136.64 o                         
 -29   3   5        618.33        573.16        89.55 o                         
 -27   3   5        222.59        204.79        49.75 o                         
 -25   3   5          5.74          4.02        35.87 o                         
 -23   3   5       1837.12       1984.35        78.19 o                         
 -21   3   5      39818.82      40372.23       440.24 o                         
 -19   3   5      28948.04      29172.64       299.03 o                         
 -17   3   5        258.04        290.51        31.39 o                         
 -15   3   5        243.92        278.91        28.07 o                         
 -13   3   5       2787.87       3154.36        58.64 o                         
 -11   3   5         13.24        192.82        54.97 o                         
  -9   3   5      10128.69       9340.33       100.00 o                         
  -7   3   5       1218.29       1738.67        31.90 o                         
  -5   3   5      19062.47      19627.84       168.07 o                         
  -3   3   5      72637.70      74294.19       620.93 o                         
   1   3   5     123647.29     120454.08      2436.49 o                         
   3   3   5        247.45        270.15        14.86 o                         
   5   3   5      34347.25      35641.33       273.08 o                         
   7   3   5      15279.47      15625.27       135.43 o                         
   9   3   5       2209.63       1913.86        37.73 o                         
  11   3   5       4822.03       4599.08        61.71 o                         
  13   3   5      10656.31      10089.40       109.37 o                         
  15   3   5      19811.50      19415.55       214.87 o                         
  17   3   5       2414.47       2338.59        72.66 o                         
  19   3   5       5115.37       4938.91       105.51 o                         
  21   3   5       3911.73       3457.65       253.05 o                         
  23   3   5        301.49        326.70        58.41 o                         
  25   3   5       4735.08       4842.92       146.92 o                         
  27   3   5         74.26        179.61        62.92 o                         
 -28   4   5        539.58        473.39        60.00 o                         
 -26   4   5        734.77        681.20        62.93 o                         
 -24   4   5      18451.17      18435.51       243.49 o                         
 -22   4   5      27240.38      26775.88       395.27 o                         
 -20   4   5      12855.89      13051.38       211.17 o                         
 -18   4   5       5189.20       5367.04        96.00 o                         
 -16   4   5       2054.51       2262.03        64.08 o                         
 -14   4   5      28680.49      28247.13       279.40 o                         
 -12   4   5       7474.12       7738.58       104.06 o                         
 -10   4   5      25188.63      26169.39       227.60 o                         
  -8   4   5      12089.44      12655.26       122.28 o                         
  -6   4   5        117.70        109.36        13.57 o                         
  -4   4   5      88863.60      90086.27       698.49 o                         
  -2   4   5     130925.02     133400.36       959.32 o                         
   0   4   5      70381.48      70865.16       597.05 o                         
   2   4   5      89777.11      94346.36       683.62 o                         
   4   4   5       1387.13       1454.58        35.11 o                         
   6   4   5      65754.74      67992.55       504.47 o                         
   8   4   5      25382.19      25621.66       210.70 o                         
  10   4   5       6357.03       6016.20        72.96 o                         
  12   4   5         75.60         86.47        19.26 o                         
  14   4   5       7947.87       7672.55       114.36 o                         
  16   4   5      23272.55      22886.07       249.09 o                         
  18   4   5      14030.06      14307.82       182.46 o                         
  20   4   5      20923.80      20322.85       240.39 o                         
  22   4   5       9324.64       9083.45       370.13 o                         
  24   4   5         39.15         -5.71        69.36 o                         
  26   4   5       1608.17       1638.33       102.95 o                         
 -27   5   5       2012.57       1955.12       103.28 o                         
 -25   5   5      14564.74      14457.27       250.11 o                         
 -23   5   5       6022.08       5723.31       135.34 o                         
 -21   5   5       1193.42       1175.83        57.42 o                         
 -19   5   5        229.07        184.87        30.63 o                         
 -17   5   5       1268.30       1160.38        48.64 o                         
 -15   5   5       6736.06       6967.59       153.68 o                         
 -13   5   5         20.65         24.49        22.84 o                         
 -11   5   5        265.49        325.72        21.83 o                         
  -9   5   5        361.47        457.87        22.42 o                         
  -7   5   5       1935.22       2039.31        44.49 o                         
  -5   5   5       9410.48       8888.52        94.34 o                         
  -3   5   5      38498.70      40336.10       308.47 o                         
  -1   5   5          5.74         24.12        12.50 o                         
   1   5   5        490.69        523.69        21.90 o                         
   3   5   5       1406.49       1628.96        33.18 o                         
   5   5   5      15148.74      14709.89       140.27 o                         
   7   5   5        136.55        169.65        17.68 o                         
   9   5   5        381.59        591.37        38.39 o                         
  11   5   5       1203.81       1107.82        37.44 o                         
  13   5   5      12557.76      12029.86       151.73 o                         
  15   5   5        217.00        305.35        33.84 o                         
  17   5   5      13448.53      13044.44       171.36 o                         
  19   5   5       3485.97       3486.17        88.47 o                         
  21   5   5       2054.95       2140.92        75.52 o                         
  23   5   5       2608.19       2516.87       106.83 o                         
  25   5   5          9.35        -50.36        50.36 o                         
 -26   6   5        300.76        280.07        60.09 o                         
 -24   6   5       2090.60       2126.86        99.51 o                         
 -22   6   5       2717.94       2753.13        87.24 o                         
 -20   6   5         60.41        -10.78        28.12 o                         
 -18   6   5       3194.18       3021.85        70.35 o                         
 -16   6   5        202.34        178.82        30.21 o                         
 -14   6   5      11495.94      11818.47       149.26 o                         
 -12   6   5      67295.58      70389.20       622.00 o                         
 -10   6   5      17674.78      18436.65       165.91 o                         
  -8   6   5      11773.08      11361.32       112.21 o                         
  -6   6   5       9257.97       9975.86        99.50 o                         
  -4   6   5      28866.34      28761.27       283.23 o                         
  -2   6   5      19636.67      19770.75       166.78 o                         
   0   6   5       3016.32       3268.93       154.67 o                         
   2   6   5        142.91        159.04        15.95 o                         
   4   6   5        213.62        218.78        18.76 o                         
   6   6   5       5311.01       5183.86        66.33 o                         
   8   6   5      27569.36      27822.29       247.96 o                         
  10   6   5      16194.39      16232.30       153.47 o                         
  12   6   5      18716.11      18919.72       176.26 o                         
  14   6   5       4656.12       4643.87        89.83 o                         
  16   6   5       6050.14       6023.36       107.69 o                         
  18   6   5      10583.39      10573.37       154.91 o                         
  20   6   5         49.80         25.69        34.68 o                         
  22   6   5       1591.16       1549.95        72.54 o                         
  24   6   5        604.39        555.42        70.91 o                         
 -25   7   5       5455.37       5526.18       149.90 o                         
 -23   7   5       7291.66       7360.11       135.21 o                         
 -21   7   5       3316.13       3371.53        81.00 o                         
 -19   7   5        540.60        622.22        43.32 o                         
 -17   7   5        703.43        635.97        41.55 o                         
 -15   7   5       3594.27       3696.87        90.18 o                         
 -13   7   5      26156.62      26398.71       251.97 o                         
 -11   7   5       8637.86       8690.55        99.44 o                         
  -9   7   5       9088.82       9109.20       100.16 o                         
  -7   7   5       3609.19       3449.81        54.24 o                         
  -5   7   5      19249.04      20357.26       224.51 o                         
  -3   7   5       9628.51       9938.02        98.78 o                         
  -1   7   5      28627.38      29723.26       281.65 o                         
   1   7   5       1585.29       1653.90        34.49 o                         
   3   7   5       6754.21       6592.92        79.98 o                         
   5   7   5       1914.49       1872.41        41.57 o                         
   7   7   5      28474.27      27879.95       234.98 o                         
   9   7   5      18831.80      19150.54       187.08 o                         
  11   7   5      13217.39      13296.90       136.82 o                         
  13   7   5      11010.38      10773.54       146.48 o                         
  15   7   5        163.25        215.56        34.67 o                         
  17   7   5       9527.11       9696.59       147.62 o                         
  19   7   5       5689.04       5490.13       111.29 o                         
  21   7   5       1952.42       1903.87        76.05 o                         
  23   7   5       1985.96       2021.44        90.16 o                         
 -24   8   5         35.01         17.62        55.35 o                         
 -22   8   5       2292.91       2296.97        88.70 o                         
 -20   8   5       4047.44       4029.15        98.06 o                         
 -18   8   5        153.22        148.49        37.41 o                         
 -16   8   5      14330.20      14166.18       208.42 o                         
 -14   8   5        694.26        768.30        49.34 o                         
 -12   8   5         97.60        148.90        31.02 o                         
 -10   8   5       1891.47       2039.22        53.48 o                         
  -8   8   5       6048.83       6060.93        96.28 o                         
  -6   8   5       1458.87       1440.24        71.37 o                         
  -4   8   5       1603.00       1594.34        52.43 o                         
  -2   8   5        562.38        509.89        34.83 o                         
   0   8   5       1074.70        826.53        40.69 o                         
   2   8   5         45.86         44.09        24.61 o                         
   4   8   5      16396.21      16144.76       165.15 o                         
   6   8   5        138.16        132.82        24.94 o                         
   8   8   5       1568.36       1581.18        48.64 o                         
  10   8   5         12.80        -18.12        22.75 o                         
  12   8   5       8946.99       8819.65       163.63 o                         
  14   8   5        358.99        399.89        45.29 o                         
  16   8   5        213.22        235.30        42.28 o                         
  18   8   5        812.84        864.48        62.44 o                         
  20   8   5        167.38        148.10        46.04 o                         
  22   8   5         63.42          4.24        43.62 o                         
 -23   9   5       1302.91       1286.53       104.11 o                         
 -21   9   5        590.73        692.29        77.38 o                         
 -19   9   5       3076.25       3079.17       100.74 o                         
 -17   9   5         24.18        -33.46        37.40 o                         
 -15   9   5      14773.97      14673.22       290.79 o                         
 -13   9   5      11030.25      10905.53       171.60 o                         
 -11   9   5       3398.65       3597.77       129.78 o                         
  -9   9   5        168.64        209.88        51.04 o                         
  -7   9   5       4124.57       4010.64        82.20 o                         
  -5   9   5      10182.29       9946.34       135.54 o                         
  -3   9   5        960.04       1102.23        48.90 o                         
  -1   9   5       4133.18       4080.40        89.44 o                         
   1   9   5      46745.22      45740.45       472.77 o                         
   3   9   5       1087.80       1026.35        52.65 o                         
   5   9   5      17687.49      17245.82       199.57 o                         
   7   9   5      29212.49      28526.46       294.73 o                         
   9   9   5      21968.14      21908.74       302.47 o                         
  11   9   5       4101.17       3794.70       110.56 o                         
  13   9   5       3256.47       3017.52       122.08 o                         
  15   9   5        140.23         64.98        45.22 o                         
  17   9   5       5270.71       5375.69       143.51 o                         
  19   9   5       7056.86       6996.57       169.30 o                         
  21   9   5       7509.86       7249.82       177.18 o                         
 -22  10   5         82.58         46.77        66.12 o                         
 -20  10   5       7507.81       7281.94       203.41 o                         
 -18  10   5        469.13        428.89        55.10 o                         
 -16  10   5        490.78        463.06        81.60 o                         
 -14  10   5       2074.36       2094.93        81.56 o                         
 -12  10   5      13961.49      13813.72       286.43 o                         
 -10  10   5      34517.09      34753.59       440.18 o                         
  -8  10   5        771.43        892.61        79.14 o                         
  -6  10   5       1479.03       1524.61        64.72 o                         
  -4  10   5        204.09        200.48        32.98 o                         
  -2  10   5      22362.67      22769.52       249.65 o                         
   0  10   5      34174.64      33755.50       340.41 o                         
   2  10   5         48.21         43.13        29.15 o                         
   4  10   5        382.56        405.59        38.01 o                         
   6  10   5       6535.33       6141.71       107.28 o                         
   8  10   5      20007.99      19151.42       280.96 o                         
  10  10   5      18217.00      17452.95       294.61 o                         
  12  10   5       3014.07       3009.61       105.64 o                         
  14  10   5        542.29        582.04        76.84 o                         
  16  10   5       2943.56       2968.45       130.31 o                         
  18  10   5      12065.07      12431.62       268.84 o                         
  20  10   5       5530.68       6185.67       167.47 o                         
 -21  11   5       4287.32       4742.40       174.11 o                         
 -19  11   5        842.11        860.53        92.16 o                         
 -17  11   5         19.32        -42.66        42.66 o                         
 -15  11   5         49.35        -28.91        40.22 o                         
 -13  11   5       1743.00       1863.37        93.10 o                         
 -11  11   5        865.06        925.60        63.10 o                         
  -9  11   5       3300.46       3105.87        93.10 o                         
  -7  11   5        789.53        734.20        48.69 o                         
  -5  11   5        355.10        310.50        38.37 o                         
  -3  11   5       1559.29       1525.33        61.22 o                         
  -1  11   5      11238.17      11030.46       191.09 o                         
   1  11   5        258.56        189.15        33.58 o                         
   3  11   5        892.54       1124.93        59.93 o                         
   5  11   5         50.51         -0.83        29.06 o                         
   7  11   5        258.88        166.24        34.96 o                         
   9  11   5         45.03        126.48        45.70 o                         
  11  11   5        152.17        114.11        54.10 o                         
  13  11   5        679.26        632.57        67.16 o                         
  15  11   5        277.26        144.12        55.31 o                         
  17  11   5       2335.62       2490.43       133.39 o                         
  19  11   5       2170.03       2212.27       115.73 o                         
 -18  12   5       9817.43       9903.61       251.70 o                         
 -16  12   5        143.36        214.44        59.75 o                         
 -14  12   5        360.17        309.18        53.09 o                         
 -12  12   5       8370.28       8246.57       161.46 o                         
 -10  12   5      31792.84      32350.31       686.71 o                         
  -8  12   5       1775.40       1781.76        86.15 o                         
  -6  12   5      12937.60      12878.10       179.81 o                         
  -4  12   5      18141.23      17729.96       220.80 o                         
  -2  12   5      34221.04      32895.17       381.47 o                         
   0  12   5      33758.98      32863.14       347.99 o                         
   2  12   5       1213.26       1259.67        86.92 o                         
   4  12   5         66.37        111.49        34.87 o                         
   6  12   5         24.55         31.71        32.31 o                         
   8  12   5       3369.64       3580.79       130.16 o                         
  10  12   5      16508.15      17005.62       296.32 o                         
  12  12   5       2810.33       2782.79       133.46 o                         
  14  12   5       6758.27       6728.59       172.65 o                         
  16  12   5      10382.62      10791.70       228.12 o                         
 -15  13   5       1335.47       1261.37        93.45 o                         
 -13  13   5       1499.54       1480.55        85.22 o                         
 -11  13   5         23.71         79.58        45.32 o                         
  -9  13   5        333.67        364.03        53.49 o                         
  -7  13   5        579.60        581.28        57.47 o                         
  -5  13   5       1775.98       1773.74        87.00 o                         
  -3  13   5       9319.46       8807.71       146.39 o                         
  -1  13   5      13991.92      13960.88       193.93 o                         
   1  13   5      11582.28      11326.67       169.88 o                         
   3  13   5         34.46         48.42        35.18 o                         
   5  13   5       3956.86       3559.29        93.79 o                         
   7  13   5       1619.92       1614.09        92.92 o                         
   9  13   5       2698.29       2687.00       112.33 o                         
  11  13   5        434.22        504.01        68.87 o                         
  13  13   5       1319.19       1296.28        94.04 o                         
 -12  14   5       8974.81       9469.79       213.84 o                         
 -10  14   5      10477.63      10536.85       195.84 o                         
  -8  14   5         82.71         49.14        45.70 o                         
  -6  14   5       2464.78       2445.14        94.54 o                         
  -4  14   5       2448.51       2509.06       111.70 o                         
  -2  14   5       3335.36       3241.23       102.77 o                         
   0  14   5      12698.69      12511.25       187.03 o                         
   2  14   5       1327.96       1158.51        91.55 o                         
   4  14   5       5354.12       5489.98       120.16 o                         
   6  14   5       1716.57       1829.33       102.23 o                         
   8  14   5       8976.24       9248.34       205.02 o                         
  10  14   5       8844.24       9010.32       210.96 o                         
  -5  15   5          5.35        -41.99        41.99 o                         
  -3  15   5       4296.79       4373.47       137.61 o                         
  -1  15   5      15878.94      15987.37       225.77 o                         
   1  15   5       4865.82       5030.35       128.99 o                         
   3  15   5        899.39        877.87        70.06 o                         
 -30   0   6      29489.71      29859.19       610.66 o                         
 -28   0   6      10044.71       9894.14       231.15 o                         
 -26   0   6         21.91        -44.34        47.96 o                         
 -24   0   6        249.87        186.35        54.85 o                         
 -22   0   6       2905.73       2839.64       109.02 o                         
 -20   0   6      36182.92      35928.98       506.55 o                         
 -18   0   6      42766.31      43817.89       589.36 o                         
 -16   0   6        424.32        341.73        32.94 o                         
 -14   0   6      35148.29      36718.52       412.09 o                         
 -12   0   6     139654.11     144991.81      1479.30 o                         
 -10   0   6     209543.36     208522.42      2108.87 o                         
  -8   0   6      11661.68      10085.92       190.57 o                         
  -6   0   6       4365.84       4217.88        65.46 o                         
  -4   0   6       1373.53       1678.27        41.03 o                         
  -2   0   6      13572.88      12987.68       148.06 o                         
   0   0   6      38336.05      37894.70       607.03 o                         
   2   0   6       3849.27       3323.46        66.97 o                         
   4   0   6      39233.79      39469.78       416.90 o                         
   6   0   6      18618.85      21039.16       291.10 o                         
   8   0   6       5226.70       4108.04       125.72 o                         
  10   0   6      41454.87      37211.29       485.56 o                         
  12   0   6      45524.57      44148.31       573.50 o                         
  14   0   6       1272.14       1081.00        51.26 o                         
  16   0   6        993.23        770.23        61.58 o                         
  18   0   6        307.53        243.04        84.72 o                         
  20   0   6      13445.28      13322.41       324.53 o                         
  22   0   6         83.89         52.61        64.30 o                         
  24   0   6        282.52        356.91        85.39 o                         
  26   0   6        410.62        336.09        93.53 o                         
 -29   1   6       2621.79       2937.62       106.59 o                         
 -27   1   6       1957.45       1858.99        76.27 o                         
 -25   1   6       2733.79       2723.55        82.08 o                         
 -23   1   6        429.27        369.51        41.53 o                         
 -21   1   6         12.29          3.12        30.53 o                         
 -19   1   6      12419.44      12114.44       157.42 o                         
 -17   1   6        298.69        333.46        36.83 o                         
 -15   1   6      12106.32      11602.83       114.43 o                         
 -13   1   6     107113.55     114147.38       832.67 o                         
 -11   1   6      29876.33      30437.04       256.80 o                         
  -9   1   6      13168.30      13111.37       115.48 o                         
  -7   1   6         21.65         50.95        12.32 o                         
  -5   1   6        543.30        597.47        27.06 o                         
  -3   1   6      45645.32      49045.82       506.57 o                         
  -1   1   6       6032.36       6254.09        68.85 o                         
   1   1   6       3257.43       3153.71        38.98 o                         
   3   1   6        963.40       1076.43        27.41 o                         
   5   1   6      53586.47      56798.22       482.52 o                         
   7   1   6      27586.33      28077.81       239.41 o                         
   9   1   6      45029.77      47567.82       362.11 o                         
  11   1   6       1745.86       1595.72        63.46 o                         
  13   1   6      13911.61      13633.72       131.32 o                         
  15   1   6      10718.69      10680.98       114.56 o                         
  17   1   6       6259.98       6423.92       105.57 o                         
  19   1   6        438.92        414.41        53.43 o                         
  21   1   6         25.65         47.45        45.05 o                         
  23   1   6       2510.42       2613.98       126.67 o                         
  25   1   6       1935.72       2078.16       109.60 o                         
  27   1   6        158.95        146.09        59.38 o                         
 -28   2   6       5523.51       5347.31       132.10 o                         
 -26   2   6       3358.84       3332.13        95.43 o                         
 -24   2   6       7508.69       7334.38       128.59 o                         
 -22   2   6       3926.54       3683.06        87.10 o                         
 -20   2   6      30567.32      29820.07       309.65 o                         
 -18   2   6       6697.58       6770.98       110.14 o                         
 -16   2   6        227.82        300.68        28.52 o                         
 -14   2   6        740.55        553.51        43.63 o                         
 -12   2   6      15782.37      16555.54       154.50 o                         
 -10   2   6      91628.05      89267.93       698.14 o                         
  -8   2   6      33300.16      34763.34       267.05 o                         
  -6   2   6      17483.17      18064.27       158.02 o                         
  -4   2   6      11988.07      12034.48       108.43 o                         
  -2   2   6      21200.17      20781.90       162.09 o                         
   0   2   6      90315.23      94878.13       781.67 o                         
   2   2   6      67106.56      67361.30       489.82 o                         
   4   2   6         26.49          8.10        13.57 o                         
   6   2   6        230.82        157.27        16.93 o                         
   8   2   6        165.53        186.06        15.53 o                         
  10   2   6      29403.82      29271.43       252.51 o                         
  12   2   6       6000.83       5954.02        73.23 o                         
  14   2   6       5519.16       4956.09        69.27 o                         
  16   2   6       4347.53       4127.34        83.42 o                         
  18   2   6       8246.97       8095.69       124.04 o                         
  20   2   6      10810.75      10701.33       199.98 o                         
  22   2   6      11256.93      11074.01       212.93 o                         
  24   2   6        121.40        182.97        56.16 o                         
  26   2   6          2.94        -43.07        50.53 o                         
 -29   3   6        799.97        867.43        71.92 o                         
 -27   3   6       3779.15       3816.58       112.11 o                         
 -25   3   6        316.21        404.88        46.94 o                         
 -23   3   6       9656.80       9282.59       159.10 o                         
 -21   3   6      18610.39      18709.86       248.08 o                         
 -19   3   6      18238.65      17833.42       204.13 o                         
 -17   3   6      41940.82      43040.20       376.89 o                         
 -15   3   6        512.84        554.78        33.39 o                         
 -13   3   6       6290.03       6338.95        85.26 o                         
 -11   3   6       6345.17       6061.84        68.78 o                         
  -9   3   6       1083.20        701.09        23.60 o                         
  -7   3   6      17886.74      17617.61       147.23 o                         
  -5   3   6       1113.76        884.48        38.11 o                         
  -3   3   6      31726.65      31898.93       243.60 o                         
  -1   3   6      19521.92      18060.03       167.68 o                         
   1   3   6     103312.77     101453.02      1459.41 o                         
   3   3   6      65447.22      67086.29       491.93 o                         
   5   3   6       9184.99       9347.62        89.04 o                         
   7   3   6      77472.68      79448.77       584.48 o                         
   9   3   6      15986.58      15912.36       141.88 o                         
  11   3   6      21266.88      21679.14       186.74 o                         
  13   3   6      11385.46      11858.00       120.44 o                         
  15   3   6       4429.03       4241.59        83.50 o                         
  17   3   6       8984.34       9221.02       146.26 o                         
  19   3   6      14098.07      14323.53       344.88 o                         
  21   3   6      30640.66      28859.47       463.51 o                         
  23   3   6      12486.36      12494.38       234.73 o                         
  25   3   6        590.22        668.49        74.94 o                         
  27   3   6       8674.73       8809.72       209.20 o                         
 -28   4   6        162.13        172.17        51.37 o                         
 -26   4   6          6.15         13.78        38.33 o                         
 -24   4   6        251.98        275.86        43.14 o                         
 -22   4   6       1598.47       1535.32        65.16 o                         
 -20   4   6       6788.63       6638.91       138.96 o                         
 -18   4   6       4733.90       4442.87        81.11 o                         
 -16   4   6      13181.49      12913.61       147.74 o                         
 -14   4   6       6658.60       6590.59       105.19 o                         
 -12   4   6        642.22        637.32        23.57 o                         
 -10   4   6       1723.28       1722.92        36.48 o                         
  -8   4   6         58.16         71.07        14.44 o                         
  -6   4   6       6259.25       6601.20        96.53 o                         
  -4   4   6        173.86        194.56        19.39 o                         
  -2   4   6         10.75          8.52        12.24 o                         
   0   4   6       1903.15       1921.25        64.98 o                         
   2   4   6        771.06       1136.94        28.97 o                         
   4   4   6      88749.12      91739.39       669.23 o                         
   6   4   6      17468.27      17781.83       171.60 o                         
   8   4   6       3892.05       4045.01        55.64 o                         
  10   4   6        420.66        370.47        23.45 o                         
  12   4   6        247.74        115.37        20.07 o                         
  14   4   6      12295.46      12102.57       158.74 o                         
  16   4   6       3679.71       3426.11        78.54 o                         
  18   4   6       3490.32       3417.81        82.79 o                         
  20   4   6       1066.79       1083.80        58.76 o                         
  22   4   6          4.31         -2.82        46.14 o                         
  24   4   6        523.13        594.23        72.11 o                         
  26   4   6       1049.72       1046.10        89.10 o                         
 -27   5   6       3946.17       4322.67       135.55 o                         
 -25   5   6        614.40        676.54        55.81 o                         
 -23   5   6       4893.77       4980.15       106.79 o                         
 -21   5   6      10314.45      10413.08       207.79 o                         
 -19   5   6      15426.87      15274.71       188.02 o                         
 -17   5   6      11602.92      11127.52       147.76 o                         
 -15   5   6      11633.83      11854.39       149.82 o                         
 -11   5   6      17758.34      17084.06       164.00 o                         
  -9   5   6      16713.99      16281.46       155.32 o                         
  -7   5   6      31895.73      32135.37       255.54 o                         
  -5   5   6       2388.77       2454.09        47.60 o                         
  -3   5   6      11318.18      10498.38        99.23 o                         
  -1   5   6     100092.57     103354.67       750.37 o                         
   1   5   6      47330.14      48279.30       365.46 o                         
   3   5   6      37207.22      38231.91       296.84 o                         
   5   5   6      19962.02      21507.45       193.36 o                         
   7   5   6       5357.90       5414.24        67.67 o                         
   9   5   6      27158.38      26860.19       225.32 o                         
  11   5   6      16021.83      16238.12       152.97 o                         
  13   5   6      37931.78      37947.66       368.05 o                         
  15   5   6        440.75        552.08        40.18 o                         
  17   5   6       3129.38       3307.48        81.42 o                         
  19   5   6      20052.92      19419.49       234.01 o                         
  21   5   6      12538.37      12792.35       182.19 o                         
  23   5   6       8141.29       8114.38       210.08 o                         
  25   5   6        982.38        977.73       118.07 o                         
 -26   6   6          3.31          8.92        67.64 o                         
 -24   6   6        613.53        584.49        58.43 o                         
 -22   6   6       3526.19       3594.92        90.56 o                         
 -20   6   6       1024.06        944.80        48.19 o                         
 -18   6   6       8178.80       7980.96       158.04 o                         
 -16   6   6      14882.32      14786.96       212.32 o                         
 -14   6   6       5912.23       5822.48        91.05 o                         
 -12   6   6        284.52        237.19        27.98 o                         
 -10   6   6      16382.30      17243.61       167.29 o                         
  -8   6   6        501.48        313.60        22.00 o                         
  -6   6   6        266.83        245.74        18.95 o                         
  -4   6   6        270.02        269.88        23.25 o                         
  -2   6   6      31622.57      29775.88       238.79 o                         
   2   6   6      77531.51      80273.70       633.73 o                         
   4   6   6      35051.51      34028.98       272.04 o                         
   6   6   6      13380.56      13559.65       213.29 o                         
   8   6   6       2089.52       2257.33        46.93 o                         
  10   6   6      21616.07      21422.45       192.00 o                         
  12   6   6       1553.30       1595.27        49.40 o                         
  14   6   6       4679.17       4706.18        91.15 o                         
  16   6   6        151.62        197.99        34.46 o                         
  18   6   6      26370.24      25484.72       285.10 o                         
  20   6   6      32364.67      31772.39       344.50 o                         
  22   6   6      16027.88      15737.70       344.84 o                         
  24   6   6       4627.67       4756.88       148.93 o                         
 -25   7   6       1176.87       1297.26        85.37 o                         
 -23   7   6         23.79        -29.58        32.78 o                         
 -21   7   6         83.88         42.80        32.22 o                         
 -19   7   6       1250.95       1251.13        55.65 o                         
 -17   7   6        989.02       1055.81        49.62 o                         
 -15   7   6        738.14        744.48        60.95 o                         
 -13   7   6        930.32        878.96        41.85 o                         
 -11   7   6      18874.90      18946.31       188.36 o                         
  -9   7   6      22687.42      23075.14       201.50 o                         
  -7   7   6       4020.71       4048.69        60.09 o                         
  -5   7   6       4293.12       4416.36        60.21 o                         
  -3   7   6      15816.67      17273.85       167.67 o                         
  -1   7   6       3454.82       3769.63        59.46 o                         
   1   7   6        370.74        313.26        20.14 o                         
   3   7   6       2175.20       2521.75        45.67 o                         
   5   7   6          2.50         31.82        17.66 o                         
   7   7   6        725.77        792.67        46.54 o                         
   9   7   6      31425.38      31291.12       373.13 o                         
  11   7   6      21006.76      20644.58       206.67 o                         
  13   7   6       2274.61       2251.40        67.23 o                         
  15   7   6       3102.97       2807.66        76.15 o                         
  17   7   6       5808.00       5614.30       160.02 o                         
  19   7   6       1190.79       1199.70        82.97 o                         
  21   7   6       1319.47       1312.39        74.16 o                         
  23   7   6       1689.04       1538.01        96.95 o                         
 -24   8   6        556.41        556.13        78.99 o                         
 -22   8   6       4228.23       4266.20       114.78 o                         
 -20   8   6       9394.76       9899.48       155.94 o                         
 -18   8   6       6919.18       7129.22       125.63 o                         
 -16   8   6        539.43        482.91        42.73 o                         
 -14   8   6       7378.31       7449.11       119.84 o                         
 -12   8   6      19921.83      19914.39       223.34 o                         
 -10   8   6      23626.34      24091.55       231.48 o                         
  -8   8   6      45474.21      46997.39       402.28 o                         
  -6   8   6      37680.12      36895.58       350.31 o                         
  -4   8   6        906.64        845.78        41.84 o                         
  -2   8   6       9937.58       9622.38       126.77 o                         
   0   8   6      26421.51      25511.55       284.62 o                         
   2   8   6      17790.19      17423.89       193.33 o                         
   4   8   6      16289.67      15810.37       163.58 o                         
   6   8   6       5920.56       5966.93        87.38 o                         
   8   8   6      23803.85      24166.28       232.83 o                         
  10   8   6      44183.46      43811.57       456.75 o                         
  12   8   6      41265.40      40847.18       589.71 o                         
  14   8   6      10763.09      11440.34       178.47 o                         
  16   8   6        146.81        238.21        43.57 o                         
  18   8   6       3469.35       3394.23       100.32 o                         
  20   8   6       7997.76       8082.78       253.21 o                         
  22   8   6       3961.27       4273.98       121.99 o                         
 -23   9   6       1138.40       1132.82       112.91 o                         
 -21   9   6        899.89        918.80        77.05 o                         
 -19   9   6       5902.29       5880.00       131.88 o                         
 -17   9   6       1168.63       1204.88        69.35 o                         
 -15   9   6       5044.32       5173.22       154.88 o                         
 -13   9   6      10931.84      10290.38       165.55 o                         
 -11   9   6      18528.07      18310.03       338.03 o                         
  -9   9   6      11010.44      11321.71       171.69 o                         
  -7   9   6        270.19        242.74        32.71 o                         
  -5   9   6        510.53        420.73        41.00 o                         
  -3   9   6      14461.36      13745.69       209.07 o                         
  -1   9   6       4106.50       4351.45        97.16 o                         
   1   9   6       6225.79       6443.96       114.21 o                         
   3   9   6       8252.19       8045.90       120.35 o                         
   5   9   6       8526.38       8402.49       123.78 o                         
   7   9   6       3813.47       3802.44        80.88 o                         
   9   9   6       6266.10       6357.80       107.16 o                         
  11   9   6       6838.39       7206.34       279.29 o                         
  13   9   6       3189.41       3295.49       108.61 o                         
  15   9   6        513.40        487.90        65.97 o                         
  17   9   6       1795.57       1553.82        89.62 o                         
  19   9   6        365.87        499.06        65.07 o                         
  21   9   6       1687.53       1715.17       102.12 o                         
 -22  10   6       3321.88       3356.72       148.68 o                         
 -20  10   6       4526.19       4642.82       161.26 o                         
 -18  10   6       4773.92       4787.77       137.32 o                         
 -16  10   6       5099.12       5183.87       123.32 o                         
 -14  10   6       3545.75       3484.39        99.63 o                         
 -12  10   6        102.02         22.46        36.89 o                         
 -10  10   6        260.48        341.77        43.79 o                         
  -8  10   6      23137.70      21974.16       246.17 o                         
  -6  10   6      17686.72      17677.86       235.54 o                         
  -4  10   6       2189.87       2037.39        63.50 o                         
  -2  10   6       4305.00       4392.48        88.28 o                         
   0  10   6      12769.76      12632.94       164.02 o                         
   2  10   6      27270.70      27405.25       314.97 o                         
   4  10   6      12651.81      12006.89       160.01 o                         
   6  10   6        495.30        357.43        37.08 o                         
   8  10   6      16110.70      15688.20       194.71 o                         
  10  10   6       2308.72       2201.34       108.61 o                         
  12  10   6       3023.51       3080.27       107.05 o                         
  14  10   6        778.68        806.14        81.41 o                         
  16  10   6        877.60        881.62        75.48 o                         
  18  10   6       8784.35       8705.94       194.75 o                         
  20  10   6      10609.09      11272.59       233.33 o                         
 -21  11   6      11592.09      11489.57       271.34 o                         
 -19  11   6       3671.44       3670.83       129.98 o                         
 -17  11   6       3603.35       3552.58       125.04 o                         
 -15  11   6        195.65         97.79        44.58 o                         
 -13  11   6          8.49        -34.09        38.18 o                         
 -11  11   6      11168.80      11238.19       185.00 o                         
  -9  11   6      37708.02      36986.64       421.68 o                         
  -7  11   6       2092.48       2175.54        70.73 o                         
  -5  11   6       7739.38       7470.26       123.93 o                         
  -3  11   6      19238.03      17998.96       216.52 o                         
  -1  11   6      27836.42      27421.43       513.75 o                         
   1  11   6       8960.62       8648.89       146.87 o                         
   3  11   6       3821.67       3675.74       104.06 o                         
   5  11   6         47.27         17.42        29.99 o                         
   7  11   6         45.37         65.15        32.41 o                         
   9  11   6      10104.03       9819.73       193.00 o                         
  11  11   6      22410.07      22690.54       347.29 o                         
  13  11   6       2097.33       2002.89        99.10 o                         
  15  11   6       1020.68       1064.72       122.75 o                         
  17  11   6       6619.68       6693.01       180.35 o                         
 -18  12   6        282.82        297.59        64.45 o                         
 -16  12   6        628.79        599.15        74.42 o                         
 -14  12   6        178.34        240.79        57.33 o                         
 -12  12   6       1532.93       1611.20        83.13 o                         
 -10  12   6         55.86        123.96        43.79 o                         
  -8  12   6         27.93         59.42        40.75 o                         
  -6  12   6        618.18        581.69        47.82 o                         
  -4  12   6       1865.14       1992.48        70.95 o                         
  -2  12   6         99.26         95.75        32.46 o                         
   0  12   6        498.62        427.80        43.17 o                         
   2  12   6        331.32        181.96        43.51 o                         
   4  12   6       1677.89       1599.40        67.41 o                         
   6  12   6        233.98        212.30        38.91 o                         
   8  12   6         61.82         77.82        45.96 o                         
  10  12   6       1296.74       1309.68        86.95 o                         
  12  12   6          0.08         53.80        50.01 o                         
  14  12   6        208.78        254.23        60.13 o                         
  16  12   6         48.58         49.52        66.47 o                         
 -15  13   6        124.70        154.95        64.34 o                         
 -13  13   6       1316.77       1223.14        89.90 o                         
 -11  13   6       7284.28       7617.99       160.67 o                         
  -9  13   6      22278.02      23064.07       310.19 o                         
  -7  13   6       2291.06       2256.17        89.31 o                         
  -5  13   6       3630.61       3581.27       103.86 o                         
  -3  13   6       4940.77       4872.63       107.93 o                         
  -1  13   6      11298.60      10715.26       188.93 o                         
   1  13   6      14026.50      13806.25       210.05 o                         
   3  13   6        662.62        707.08        52.92 o                         
   5  13   6        282.13        202.54        43.46 o                         
   7  13   6        127.54         38.93        46.04 o                         
   9  13   6       6765.69       6909.11       172.57 o                         
  11  13   6      10060.27      10202.08       348.29 o                         
  13  13   6       1271.89       1299.44        93.78 o                         
 -12  14   6       3064.59       3027.59       126.35 o                         
 -10  14   6       2212.47       2249.46       173.20 o                         
  -8  14   6          6.94          6.87        44.35 o                         
  -6  14   6         12.04         -2.75        42.28 o                         
  -4  14   6       3175.30       3194.26       104.39 o                         
  -2  14   6      11022.96      11028.29       177.43 o                         
   0  14   6      11588.13      11568.27       179.06 o                         
   2  14   6       5177.88       5132.20       127.38 o                         
   4  14   6        630.38        557.25        53.35 o                         
   6  14   6        771.19        728.79        86.09 o                         
   8  14   6        589.76        429.17        68.06 o                         
  10  14   6        741.81        713.86       102.72 o                         
  -5  15   6        126.38        173.43        50.48 o                         
  -3  15   6        408.73        343.90        56.58 o                         
  -1  15   6        134.23        115.22        43.41 o                         
   1  15   6       5570.36       5722.49       128.35 o                         
   3  15   6        120.33         85.54        54.79 o                         
 -29   1   7       9094.56       9346.74       186.60 o                         
 -27   1   7       1352.68       1354.77        68.82 o                         
 -25   1   7        621.46        494.98        48.50 o                         
 -23   1   7        144.07        133.57        41.29 o                         
 -21   1   7        522.11        539.08        43.72 o                         
 -19   1   7      14817.58      14659.04       180.28 o                         
 -17   1   7       4810.79       4421.75        77.93 o                         
 -15   1   7        397.79        522.59        27.38 o                         
 -13   1   7        984.48       1155.00        33.36 o                         
 -11   1   7      21385.16      21977.51       182.54 o                         
  -9   1   7     189770.36     196964.42      1410.09 o                         
  -7   1   7      15493.41      14782.63       124.58 o                         
  -5   1   7       5974.89       7045.37        70.10 o                         
  -1   1   7      17079.76      17588.36       139.65 o                         
   1   1   7      42035.09      40934.49       304.78 o                         
   3   1   7      12060.91      11277.10       116.28 o                         
   5   1   7      42594.51      44278.47       358.73 o                         
   7   1   7        363.05        241.03        19.29 o                         
   9   1   7       6473.02       7112.91        75.87 o                         
  11   1   7      75402.16      76901.35       617.37 o                         
  13   1   7      44657.49      44977.17       355.26 o                         
  15   1   7       5795.76       5764.86        86.91 o                         
  17   1   7        158.96        173.30        36.40 o                         
  19   1   7       1780.91       1687.50        84.42 o                         
  21   1   7       1831.92       1806.14        90.69 o                         
  23   1   7       4271.67       4621.98       140.00 o                         
  25   1   7       5024.05       4957.37       151.15 o                         
  27   1   7        812.70        704.86        82.87 o                         
 -30   2   7        126.27        156.96        58.98 o                         
 -28   2   7       5065.56       4930.30       115.73 o                         
 -26   2   7       7687.27       7744.86       138.23 o                         
 -24   2   7        967.47        996.80        57.10 o                         
 -22   2   7       1010.88       1139.19        56.32 o                         
 -20   2   7      13569.67      13273.92       180.00 o                         
 -18   2   7      23970.36      23258.71       227.55 o                         
 -16   2   7       1696.91       1621.85        49.00 o                         
 -14   2   7       2864.20       3012.82        50.01 o                         
 -12   2   7       9978.27      10566.04       176.12 o                         
 -10   2   7         39.16        141.04        24.99 o                         
  -8   2   7      53608.59      54994.95       409.86 o                         
  -6   2   7      91205.15      91539.41       793.98 o                         
  -4   2   7      11678.42      11186.32       103.26 o                         
  -2   2   7         22.66         24.52         7.33 o                         
   0   2   7      13233.64      13674.57       149.27 o                         
   2   2   7     259146.25     264555.59      2043.32 o                         
   4   2   7         26.62         95.99        14.98 o                         
   6   2   7       2843.14       3296.92        55.46 o                         
   8   2   7       1383.07       1005.74        36.18 o                         
  10   2   7      17980.73      17307.29       162.41 o                         
  12   2   7      14423.74      14858.13       139.52 o                         
  14   2   7      16714.91      16882.94       174.29 o                         
  16   2   7       1110.58       1004.85        48.84 o                         
  18   2   7         13.01         -4.04        32.03 o                         
  20   2   7       1562.70       1511.20        85.27 o                         
  22   2   7      17704.51      17869.54       290.58 o                         
  24   2   7       6026.11       6220.18       164.92 o                         
  26   2   7         21.41         -2.36        54.63 o                         
 -29   3   7       3024.57       3101.17       119.03 o                         
 -27   3   7       3281.90       3468.08        96.88 o                         
 -25   3   7        737.38        739.11        53.74 o                         
 -23   3   7       2237.03       2280.95        82.95 o                         
 -21   3   7          3.04         23.49        22.29 o                         
 -19   3   7       8194.44       7628.93       116.64 o                         
 -17   3   7        613.73        553.46        36.88 o                         
 -15   3   7       8357.67       8282.02       105.76 o                         
 -13   3   7       2495.75       2645.32        54.33 o                         
 -11   3   7         50.78         84.40        14.95 o                         
  -9   3   7       1514.15       1473.29        34.62 o                         
  -7   3   7       3006.08       2439.80        38.46 o                         
  -5   3   7       3092.74       3595.34        48.41 o                         
  -3   3   7       3275.31       3487.11        46.60 o                         
  -1   3   7        829.15        860.16        36.31 o                         
   3   3   7      12497.78      13026.94       114.47 o                         
   5   3   7      13715.76      14097.87       123.80 o                         
   7   3   7       7564.66       7840.69        80.92 o                         
   9   3   7        310.16        456.79        22.16 o                         
  11   3   7       3709.35       3626.96        54.58 o                         
  13   3   7        114.22        106.43        23.95 o                         
  15   3   7        921.35       1000.14        48.77 o                         
  17   3   7        776.95        901.79        52.97 o                         
  19   3   7        788.98        793.29        64.05 o                         
  21   3   7       3248.55       3098.46       179.73 o                         
  23   3   7       2387.53       2446.87       109.65 o                         
  25   3   7         34.93        -10.55        52.59 o                         
 -28   4   7       9093.81       9119.53       199.73 o                         
 -26   4   7       2494.12       2796.62        89.30 o                         
 -24   4   7        878.93        798.96        55.74 o                         
 -22   4   7       4580.55       4612.13       107.67 o                         
 -20   4   7      14392.44      13487.42       172.87 o                         
 -18   4   7      19253.66      18669.31       196.56 o                         
 -16   4   7      45244.10      45087.21       392.45 o                         
 -14   4   7       2094.09       2087.89        54.13 o                         
 -12   4   7       2970.49       2717.18        46.40 o                         
 -10   4   7      22655.99      23223.21       194.81 o                         
  -8   4   7      48476.21      49757.34       378.37 o                         
  -6   4   7      74607.30      74849.30       636.38 o                         
  -4   4   7      65805.63      70319.49       553.22 o                         
   0   4   7     239386.69     247714.31      1791.71 o                         
   2   4   7      32690.69      31150.59       260.38 o                         
   4   4   7      67899.59      67761.02       502.80 o                         
   6   4   7       1778.66       2248.52        40.00 o                         
   8   4   7      11884.92      11576.52       112.28 o                         
  10   4   7      25122.04      24096.03       205.58 o                         
  12   4   7      14792.36      15339.50       161.03 o                         
  14   4   7      25418.71      24655.09       260.79 o                         
  16   4   7      10602.16      10520.31       146.31 o                         
  18   4   7      14613.02      14368.50       185.77 o                         
  20   4   7      27741.81      27494.55       337.77 o                         
  22   4   7       6141.37       6285.42       159.64 o                         
  24   4   7       5651.90       5771.03       160.21 o                         
  26   4   7        857.33        952.13        87.12 o                         
 -27   5   7         43.57        -31.94        48.50 o                         
 -25   5   7       2429.38       2643.24        96.24 o                         
 -23   5   7          0.04         66.64        36.72 o                         
 -21   5   7        594.48        504.68        40.87 o                         
 -19   5   7         79.16         73.58        28.18 o                         
 -17   5   7      13816.74      13344.62       155.21 o                         
 -15   5   7      44888.39      44406.07       424.21 o                         
 -13   5   7       3019.75       3072.05        74.27 o                         
 -11   5   7      17792.21      17569.32       168.90 o                         
  -9   5   7         13.17         44.18        17.44 o                         
  -5   5   7      47517.49      50824.27       443.42 o                         
  -3   5   7      19182.22      20355.06       170.50 o                         
  -1   5   7      37661.59      38531.32       297.90 o                         
   1   5   7       7021.15       7515.63        83.33 o                         
   5   5   7      32757.29      31854.89       255.57 o                         
   7   5   7      10422.65      10418.74       105.84 o                         
   9   5   7      14632.17      14938.20       141.52 o                         
  11   5   7      10876.24      10552.39       123.62 o                         
  13   5   7      19701.95      19700.19       199.35 o                         
  15   5   7         52.81         68.96        28.54 o                         
  17   5   7      21516.89      21218.40       244.11 o                         
  19   5   7      23122.20      23005.06       265.89 o                         
  21   5   7       1452.97       1539.99        79.02 o                         
  23   5   7          5.75        -47.34        47.34 o                         
  25   5   7       1043.94       1082.18        89.00 o                         
 -26   6   7       7058.11       7125.68       171.37 o                         
 -24   6   7        273.29        204.66        46.27 o                         
 -22   6   7       1037.50        970.24        52.84 o                         
 -20   6   7       5245.81       5068.38       101.35 o                         
 -18   6   7       9617.89       9844.85       141.25 o                         
 -16   6   7      14382.58      14819.60       185.23 o                         
 -14   6   7      10819.34      10769.03       144.56 o                         
 -12   6   7      11499.52      11674.71       143.57 o                         
 -10   6   7      37069.62      36295.31       293.42 o                         
  -8   6   7      26127.42      26057.46       232.44 o                         
  -6   6   7       7659.51       7132.84        86.75 o                         
  -4   6   7         21.58        108.15        19.00 o                         
  -2   6   7      12500.66      12155.75       115.09 o                         
   0   6   7         20.93         12.88         9.42 o                         
   2   6   7      12131.69      11956.12       114.95 o                         
   4   6   7      10854.66      10762.64       114.47 o                         
   6   6   7      44407.86      44485.57       349.19 o                         
   8   6   7      13933.68      14172.06       137.63 o                         
  10   6   7      34159.21      34357.48       307.24 o                         
  12   6   7       6894.06       7161.18       100.56 o                         
  14   6   7       1971.42       1906.09        62.28 o                         
  16   6   7        572.57        576.18        43.59 o                         
  18   6   7       8098.88       7914.67       132.67 o                         
  20   6   7       4052.17       4102.95       103.99 o                         
  22   6   7       3682.84       3757.78       113.05 o                         
  24   6   7       9648.84       9655.05       211.89 o                         
 -25   7   7      10901.70      11428.46       306.25 o                         
 -23   7   7        126.66         44.93        28.43 o                         
 -21   7   7       1646.27       1483.84        65.24 o                         
 -19   7   7       7280.83       6911.75       174.66 o                         
 -17   7   7      21829.77      21759.90       243.31 o                         
 -15   7   7      21085.35      21423.71       270.40 o                         
 -13   7   7        934.33        878.83        45.88 o                         
 -11   7   7      18458.74      18835.96       176.24 o                         
  -9   7   7      42191.34      42920.32       342.85 o                         
  -7   7   7      58678.23      59221.89       604.94 o                         
  -5   7   7      48565.12      49268.12       382.17 o                         
  -3   7   7         53.79        137.63        20.99 o                         
  -1   7   7      28056.69      27874.81       230.56 o                         
   1   7   7      27471.45      26637.16       255.56 o                         
   3   7   7      35105.97      35072.71       283.42 o                         
   5   7   7      49925.02      50182.54       392.04 o                         
   7   7   7       4644.13       4620.41        72.95 o                         
   9   7   7      19400.72      19166.72       178.21 o                         
  11   7   7      35037.05      34596.00       314.19 o                         
  13   7   7      27041.43      26661.47       283.85 o                         
  15   7   7       4124.05       3916.17        88.36 o                         
  17   7   7        122.06         99.03        33.81 o                         
  19   7   7       3373.07       3362.32        90.57 o                         
  21   7   7       8201.21       8652.17       150.17 o                         
  23   7   7       4498.15       4829.60       146.89 o                         
 -24   8   7         40.75         -1.23        55.04 o                         
 -22   8   7         21.47         -4.66        40.30 o                         
 -20   8   7        738.62        727.26        58.40 o                         
 -18   8   7         47.03         72.97        36.15 o                         
 -16   8   7       3343.85       3417.85        84.12 o                         
 -14   8   7       4416.97       4514.08        92.17 o                         
 -12   8   7       2172.58       2094.33        74.51 o                         
 -10   8   7       4922.99       4936.10        80.31 o                         
  -8   8   7        306.89        294.59        37.50 o                         
  -6   8   7       1465.92       1619.19        51.63 o                         
  -4   8   7        493.75        494.68        29.89 o                         
  -2   8   7       3177.97       3162.38        68.91 o                         
   0   8   7        298.20        229.79        29.60 o                         
   2   8   7      17887.03      17745.81       190.25 o                         
   4   8   7       7330.87       7201.75       101.55 o                         
   6   8   7       3442.40       3426.66        67.83 o                         
   8   8   7       2184.43       2041.17        59.44 o                         
  10   8   7       1523.64       1549.33        56.71 o                         
  12   8   7        530.39        494.46        46.33 o                         
  14   8   7       1761.85       1745.69        74.31 o                         
  16   8   7          0.71        -32.67        32.67 o                         
  18   8   7       2859.26       2756.65        92.65 o                         
  20   8   7        938.36        989.53        71.16 o                         
  22   8   7       2660.92       2786.62       172.70 o                         
 -23   9   7        632.15        666.56       109.39 o                         
 -21   9   7       6037.20       6145.21       156.70 o                         
 -19   9   7       9856.09       9969.90       197.85 o                         
 -17   9   7      18952.46      18612.76       367.93 o                         
 -15   9   7       3184.54       3344.34        94.97 o                         
 -13   9   7        276.03        319.65        42.93 o                         
 -11   9   7        719.93        771.93        56.86 o                         
  -9   9   7       6723.68       6782.35       109.71 o                         
  -7   9   7      25395.61      25360.38       287.43 o                         
  -5   9   7      37260.52      36220.75       355.73 o                         
  -3   9   7        143.68        103.36        34.46 o                         
  -1   9   7      47189.20      45406.22       470.66 o                         
   1   9   7      57250.85      55276.98       559.05 o                         
   3   9   7      69868.89      67588.52       611.88 o                         
   5   9   7       3498.27       3387.56        76.10 o                         
   7   9   7       5659.46       5567.75       114.83 o                         
   9   9   7      21665.39      21709.76       268.76 o                         
  11   9   7      14665.97      14301.77       468.35 o                         
  13   9   7      15602.74      15333.78       250.85 o                         
  15   9   7       8329.55       7971.79       172.32 o                         
  17   9   7         12.79         19.75        54.06 o                         
  19   9   7       6249.17       6110.79       160.59 o                         
  21   9   7      13627.85      14118.24       449.75 o                         
 -22  10   7          5.86        -11.90        57.04 o                         
 -20  10   7       2104.60       2071.33       102.87 o                         
 -18  10   7       3759.89       4047.02       127.66 o                         
 -16  10   7       2146.36       2081.70       119.27 o                         
 -14  10   7        954.61       1010.81        64.98 o                         
 -12  10   7          3.57         -6.60        35.43 o                         
 -10  10   7       2174.00       2224.75        78.24 o                         
  -8  10   7      19492.80      19149.77       238.70 o                         
  -6  10   7      13757.43      13772.28       210.92 o                         
  -4  10   7        362.18        353.19        36.94 o                         
  -2  10   7       2883.79       2592.27        69.99 o                         
   0  10   7       5157.47       4881.08        93.91 o                         
   2  10   7      14468.47      13631.48       188.38 o                         
   4  10   7       7354.78       7076.13       116.38 o                         
   6  10   7        194.55        117.76        31.77 o                         
   8  10   7       1256.94       1252.20        63.61 o                         
  10  10   7      10638.41      10290.38       194.84 o                         
  12  10   7      22326.48      22171.10       483.21 o                         
  14  10   7       4623.63       4471.48       131.14 o                         
  16  10   7         12.34        -31.45        57.12 o                         
  18  10   7       1546.47       1598.77        98.55 o                         
  20  10   7        280.64        286.36        65.34 o                         
 -21  11   7        644.20        654.49        85.39 o                         
 -19  11   7       5980.73       5960.29       187.13 o                         
 -17  11   7       2780.16       2838.03       115.36 o                         
 -15  11   7       2206.93       2254.78       104.01 o                         
 -13  11   7        927.24        926.58        65.12 o                         
 -11  11   7        224.52        250.70        46.30 o                         
  -9  11   7       3359.71       3606.44        99.90 o                         
  -7  11   7       4715.05       4607.98        97.70 o                         
  -5  11   7        702.95        789.26        49.45 o                         
  -3  11   7       1679.95       1442.05        63.86 o                         
  -1  11   7       6502.84       6053.36       120.99 o                         
   1  11   7      15704.44      15252.00       211.47 o                         
   3  11   7       6417.18       6489.72       114.67 o                         
   5  11   7        433.86        563.82        47.39 o                         
   7  11   7        194.13        181.98        40.63 o                         
   9  11   7        465.21        554.16        60.99 o                         
  11  11   7       2529.07       2507.76       150.75 o                         
  13  11   7        773.66        779.57        71.26 o                         
  15  11   7        484.69        531.36        73.37 o                         
  17  11   7          0.85         84.53        55.80 o                         
 -18  12   7       7537.54       7641.07       189.72 o                         
 -16  12   7       6169.38       6423.88       169.11 o                         
 -14  12   7       1728.34       1696.60        99.26 o                         
 -12  12   7       2834.16       3084.48       116.00 o                         
 -10  12   7      20694.29      20661.11       327.71 o                         
  -8  12   7      11129.20      11570.50       190.54 o                         
  -6  12   7        530.30        570.72        52.82 o                         
  -4  12   7        520.12        543.63        46.50 o                         
  -2  12   7        270.02        203.36        41.38 o                         
   0  12   7        781.46        840.92        53.87 o                         
   2  12   7      13830.89      13586.79       203.27 o                         
   4  12   7       1905.07       1987.20        71.91 o                         
   6  12   7       1247.00       1530.24        75.75 o                         
   8  12   7         17.26         17.36        44.60 o                         
  10  12   7       2738.25       2768.45       110.21 o                         
  12  12   7      13151.59      13229.03       247.98 o                         
  14  12   7       1439.70       1418.39        96.69 o                         
  16  12   7         39.41         73.92        50.46 o                         
 -15  13   7        254.48        127.57        59.26 o                         
 -13  13   7        760.22        852.24        89.55 o                         
 -11  13   7         31.22         59.65        50.87 o                         
  -9  13   7        968.29       1123.83        73.22 o                         
  -7  13   7        930.37       1080.85        70.62 o                         
  -5  13   7         68.95        126.87        41.82 o                         
  -3  13   7         20.51        -24.68        33.20 o                         
  -1  13   7        700.25        666.62        52.29 o                         
   1  13   7       1596.09       1583.95        78.48 o                         
   3  13   7       1896.24       2033.58        76.29 o                         
   5  13   7         92.71         31.62        39.45 o                         
   7  13   7       1130.05       1133.47        82.86 o                         
   9  13   7        750.94        766.49        74.95 o                         
  11  13   7        440.42        507.01        68.95 o                         
  13  13   7         23.10         18.88        53.77 o                         
 -12  14   7       2111.95       2301.89       141.85 o                         
 -10  14   7       2537.72       2803.52       121.15 o                         
  -8  14   7       9528.71       9269.18       204.61 o                         
  -6  14   7       1079.67       1126.76        75.07 o                         
  -4  14   7        184.95        173.16        47.26 o                         
  -2  14   7        359.19        354.75        47.08 o                         
   0  14   7        599.31        588.29        61.61 o                         
   2  14   7       2129.20       1951.80        87.61 o                         
   4  14   7       2433.49       2383.57        92.97 o                         
   6  14   7        180.07        116.54        54.44 o                         
   8  14   7         23.76        -40.33        49.17 o                         
  -5  15   7       1442.17       1389.63       136.66 o                         
  -3  15   7         11.75         16.25        32.70 o                         
  -1  15   7        581.96        566.99        62.26 o                         
   1  15   7       4539.71       4674.79       115.93 o                         
 -30   0   8        320.02        348.62        73.17 o                         
 -28   0   8       2307.68       2273.13       156.27 o                         
 -26   0   8       4353.26       3869.67       135.73 o                         
 -24   0   8       2708.33       2724.98       110.87 o                         
 -22   0   8          2.48        -43.50        43.50 o                         
 -20   0   8       6306.10       6100.05       150.80 o                         
 -18   0   8      24748.76      24814.69       369.34 o                         
 -16   0   8      88514.68      89018.47       938.76 o                         
 -14   0   8       1604.04       1203.03        53.30 o                         
 -12   0   8     105488.89     108685.99      1312.77 o                         
 -10   0   8       6636.09       7701.96       112.04 o                         
  -8   0   8      18100.90      17469.34       205.78 o                         
  -6   0   8      40289.74      40008.35       425.29 o                         
  -4   0   8       7612.89       8523.60       163.27 o                         
  -2   0   8       4861.93       5184.21        83.53 o                         
   0   0   8       6487.11       7223.49        97.15 o                         
   2   0   8      27082.28      26189.33       363.25 o                         
   4   0   8      85898.43      82969.27       853.55 o                         
   6   0   8      45228.05      45004.17       481.83 o                         
   8   0   8      88422.73      91285.52      1282.92 o                         
  10   0   8       3527.99       3949.27        81.65 o                         
  12   0   8      37802.59      38310.77       433.42 o                         
  14   0   8      32667.13      31455.81       444.00 o                         
  16   0   8       2930.89       3261.05       111.04 o                         
  18   0   8        200.91        100.25        59.58 o                         
  20   0   8        138.90        104.50        67.64 o                         
  22   0   8      38759.07      37531.05       704.42 o                         
  24   0   8      16999.09      17776.98       427.56 o                         
  26   0   8      11196.91      11339.14       340.40 o                         
 -29   1   8        477.52        489.66        54.10 o                         
 -27   1   8       3137.25       2920.65       116.39 o                         
 -25   1   8       4474.97       4138.62        96.77 o                         
 -23   1   8          7.85        -29.54        35.82 o                         
 -21   1   8       8069.61       7916.78       125.55 o                         
 -19   1   8      49259.29      49247.57       465.35 o                         
 -17   1   8       6887.54       6660.73        93.60 o                         
 -15   1   8      15044.73      15418.56       143.86 o                         
 -13   1   8       1726.39       2050.75        41.12 o                         
 -11   1   8        178.11        282.32        19.07 o                         
  -9   1   8      18887.09      20148.74       166.93 o                         
  -7   1   8       6980.42       7140.69        75.20 o                         
  -5   1   8       9550.99       9492.34       101.25 o                         
  -3   1   8         29.79         25.19        12.40 o                         
  -1   1   8      17180.60      17497.15       140.88 o                         
   1   1   8      94521.91      96678.62       697.30 o                         
   3   1   8      20320.09      20660.48       176.65 o                         
   5   1   8      47886.25      49393.14       399.62 o                         
   7   1   8         58.56         98.18        16.96 o                         
   9   1   8       3711.09       4259.36        54.30 o                         
  11   1   8       6972.47       7794.33        85.94 o                         
  13   1   8        407.96        375.62        29.27 o                         
  15   1   8        108.85        133.98        26.42 o                         
  17   1   8       3475.98       3360.03       110.60 o                         
  19   1   8       2310.43       2150.09       111.65 o                         
  21   1   8       1231.27       1295.93        83.75 o                         
  23   1   8       6647.76       6643.44       167.59 o                         
  25   1   8       1754.97       1778.47       105.80 o                         
 -30   2   8       1464.18       1336.37        93.18 o                         
 -28   2   8       2870.52       3054.67       105.45 o                         
 -26   2   8         22.26         -3.66        36.95 o                         
 -24   2   8       2158.76       2174.86        74.19 o                         
 -22   2   8       2350.20       2331.22        72.42 o                         
 -20   2   8         99.81        140.85        42.88 o                         
 -18   2   8      11294.79      10940.97       132.12 o                         
 -16   2   8       3815.78       3923.21        73.68 o                         
 -14   2   8      30811.68      32735.54       282.35 o                         
 -12   2   8        443.55        349.33        21.71 o                         
 -10   2   8      23942.06      26462.20       228.29 o                         
  -8   2   8      69298.84      71082.73       558.91 o                         
  -6   2   8      47748.06      47022.67       447.38 o                         
  -4   2   8      33925.91      35366.34       312.77 o                         
  -2   2   8      26173.98      25100.97       274.26 o                         
   0   2   8       9451.90      10379.68       120.15 o                         
   2   2   8      16794.84      14613.57       788.12 o                         
   4   2   8      16920.29      17448.21       171.91 o                         
   6   2   8      31669.40      32362.51       297.20 o                         
   8   2   8      11322.75      12340.82       137.88 o                         
  10   2   8         42.22         29.03        18.31 o                         
  12   2   8      53811.01      53376.32       447.23 o                         
  14   2   8      45758.09      46302.36       399.92 o                         
  16   2   8       3308.11       3282.45        75.67 o                         
  18   2   8       4718.24       4661.64       106.86 o                         
  20   2   8        253.53        188.59        50.17 o                         
  22   2   8       7347.03       7395.19       173.64 o                         
  24   2   8      11575.20      11417.58       266.89 o                         
  26   2   8         21.66         72.70        67.73 o                         
 -29   3   8       1009.63       1032.03        82.40 o                         
 -27   3   8      12776.94      12798.91       209.23 o                         
 -25   3   8      26219.33      25673.25       322.15 o                         
 -23   3   8      10440.53      10101.38       167.41 o                         
 -21   3   8       1412.20       1438.79        67.71 o                         
 -19   3   8      10534.82       9937.66       137.50 o                         
 -17   3   8       9545.18       9451.76       120.13 o                         
 -15   3   8       1649.18       1572.21        48.83 o                         
 -13   3   8       4511.99       4542.85        60.97 o                         
 -11   3   8       8075.48       8538.19        90.09 o                         
  -9   3   8      18064.46      18505.59       158.31 o                         
  -7   3   8      54949.32      54253.28       434.11 o                         
  -5   3   8     122963.42     127465.81       919.01 o                         
  -3   3   8      39710.23      40474.64       306.76 o                         
  -1   3   8      22065.83      22235.91       250.70 o                         
   1   3   8      58541.16      58344.09       544.93 o                         
   3   3   8     105748.55     109597.20       793.18 o                         
   5   3   8      45078.45      46330.46       352.45 o                         
   7   3   8       7725.83       8074.20       100.59 o                         
   9   3   8       8521.21       8628.87       102.32 o                         
  11   3   8      31259.63      31475.37       281.78 o                         
  13   3   8      24341.32      24449.26       258.97 o                         
  15   3   8      21779.42      20913.29       508.18 o                         
  17   3   8      12362.07      12138.56       303.26 o                         
  19   3   8          5.60         56.69        35.60 o                         
  21   3   8      14150.56      13420.09       240.55 o                         
  23   3   8       7241.54       7253.42       177.41 o                         
  25   3   8       7622.50       7806.92       191.09 o                         
 -28   4   8         54.70         79.61        46.05 o                         
 -26   4   8        276.36        282.40        53.87 o                         
 -24   4   8       1339.57       1273.47        75.40 o                         
 -22   4   8       3290.87       3257.68        84.78 o                         
 -20   4   8        277.95        371.54        35.30 o                         
 -18   4   8          0.77         -7.88        25.22 o                         
 -16   4   8       5342.01       4963.41        84.15 o                         
 -14   4   8      25471.50      26103.33       243.80 o                         
 -12   4   8       5252.58       5106.49        67.44 o                         
 -10   4   8      15800.02      15829.24       143.35 o                         
  -8   4   8      15239.66      15639.21       138.94 o                         
  -6   4   8          1.13         15.51        18.08 o                         
  -4   4   8      13162.81      14214.89       125.68 o                         
  -2   4   8      14723.31      14782.64       146.63 o                         
   0   4   8       5429.17       5828.67        73.48 o                         
   2   4   8       6210.57       6419.57        70.21 o                         
   4   4   8       4519.89       4646.17        58.92 o                         
   6   4   8       6659.75       6461.82        73.69 o                         
   8   4   8       2496.61       2567.43        44.78 o                         
  10   4   8      21575.88      21812.17       208.61 o                         
  12   4   8         76.59         11.52        22.80 o                         
  14   4   8        243.14        275.91        33.62 o                         
  16   4   8          5.03         -2.33        27.02 o                         
  18   4   8       5625.76       5628.89       108.28 o                         
  20   4   8       1883.62       1961.93        82.52 o                         
  22   4   8       4953.19       4763.15       141.29 o                         
  24   4   8       4914.61       4968.50       150.36 o                         
 -27   5   8       5290.02       5397.31       134.91 o                         
 -25   5   8      14320.57      14164.22       220.71 o                         
 -23   5   8       5926.81       5935.85       128.45 o                         
 -21   5   8        196.97        239.87        37.56 o                         
 -19   5   8       5280.89       5503.20        94.26 o                         
 -17   5   8      11209.98      11215.01       138.94 o                         
 -15   5   8      18646.71      18521.95       191.60 o                         
 -13   5   8       4631.17       4629.42        76.46 o                         
 -11   5   8       6254.39       5991.70        75.64 o                         
  -9   5   8      34356.34      34607.60       326.70 o                         
  -7   5   8      36486.73      36137.20       376.95 o                         
  -5   5   8      84060.59      86017.36       730.87 o                         
  -3   5   8      10615.83      10564.83       108.26 o                         
  -1   5   8        477.33        422.52        30.13 o                         
   1   5   8       7465.61       6655.54        78.00 o                         
   3   5   8      25991.14      26275.55       215.72 o                         
   5   5   8      48183.20      48432.64       373.88 o                         
   7   5   8      13195.12      13239.01       127.49 o                         
   9   5   8          2.92         43.65        19.44 o                         
  11   5   8      20830.74      21181.29       208.43 o                         
  13   5   8      19628.75      19316.03       201.16 o                         
  15   5   8      24733.50      24983.09       271.16 o                         
  17   5   8       6549.21       6516.67       115.92 o                         
  19   5   8       2187.19       2399.75        87.60 o                         
  21   5   8       2138.78       1979.69        86.67 o                         
  23   5   8       4012.37       4124.05       141.38 o                         
  25   5   8       2591.87       2790.11       124.33 o                         
 -26   6   8      14036.45      14245.84       227.23 o                         
 -24   6   8       8135.84       8132.01       157.31 o                         
 -22   6   8       1011.90        993.02        57.58 o                         
 -20   6   8       2204.10       2025.18        65.33 o                         
 -18   6   8       1219.68       1294.49        52.72 o                         
 -16   6   8      26702.96      26445.72       257.49 o                         
 -14   6   8       9433.55       8804.82       137.43 o                         
 -12   6   8       4137.93       4130.73        77.84 o                         
 -10   6   8      37742.00      37353.93       321.40 o                         
  -8   6   8      42630.25      42419.43       422.30 o                         
  -6   6   8      74539.32      76542.38       612.71 o                         
  -4   6   8      17661.72      17038.74       163.59 o                         
  -2   6   8        631.21        605.46        25.05 o                         
   0   6   8      10251.36      10366.64       130.78 o                         
   2   6   8       2785.13       3057.95        49.15 o                         
   4   6   8       7213.92       6882.14        92.87 o                         
   6   6   8      11455.63      12411.11       148.23 o                         
   8   6   8       5885.82       5966.46        78.32 o                         
  10   6   8      25856.77      25013.58       238.29 o                         
  12   6   8      26710.65      27139.08       258.66 o                         
  14   6   8      46161.54      44349.73       430.31 o                         
  16   6   8       7037.86       6894.06       119.41 o                         
  18   6   8       2298.09       2182.90        74.14 o                         
  20   6   8       2679.42       2723.84        95.10 o                         
  22   6   8       1265.23       1165.73        76.36 o                         
  24   6   8        538.23        572.91        73.28 o                         
 -25   7   8        129.54        136.94        52.78 o                         
 -23   7   8        445.99        433.76        53.38 o                         
 -21   7   8       2078.86       2004.34       154.87 o                         
 -19   7   8         17.49          2.93        24.05 o                         
 -17   7   8       3610.40       3706.45        91.09 o                         
 -15   7   8      38151.86      37953.41       405.25 o                         
 -13   7   8       1723.52       1719.08        61.58 o                         
 -11   7   8      16376.00      16642.10       159.69 o                         
  -9   7   8       1474.94       1641.15        43.01 o                         
  -7   7   8        247.87        264.11        22.79 o                         
  -5   7   8        927.25       1046.47        34.31 o                         
  -3   7   8       7654.31       7588.04        94.04 o                         
  -1   7   8      15063.51      15257.30       142.11 o                         
   1   7   8        336.73        396.72        25.05 o                         
   3   7   8       9112.71       8750.26        96.75 o                         
   5   7   8      17715.29      17557.22       196.30 o                         
   7   7   8       6708.17       6753.84        86.28 o                         
   9   7   8       5323.65       5380.60        85.13 o                         
  11   7   8        191.57        212.71        28.48 o                         
  13   7   8       2906.34       3030.74        76.17 o                         
  15   7   8       2906.67       2740.39        75.92 o                         
  17   7   8        837.05        786.36        52.08 o                         
  19   7   8       1895.76       2032.67        75.47 o                         
  21   7   8        871.22        968.35        88.77 o                         
  23   7   8         21.16         43.63        51.98 o                         
 -24   8   8       5086.37       5237.59       171.23 o                         
 -22   8   8       1861.30       1919.72       167.42 o                         
 -20   8   8       8594.72       8741.55       160.16 o                         
 -18   8   8      33742.33      34432.36       397.98 o                         
 -16   8   8      40725.93      40238.58       407.83 o                         
 -14   8   8      15513.94      15821.25       219.10 o                         
 -12   8   8        300.39        249.56        34.20 o                         
 -10   8   8       6217.42       6090.41        90.57 o                         
  -8   8   8      25889.77      26084.70       245.64 o                         
  -6   8   8      15917.85      15917.77       165.52 o                         
  -4   8   8      14189.52      14224.08       150.68 o                         
  -2   8   8        851.36        822.46        41.73 o                         
   0   8   8      21674.67      21940.17       283.29 o                         
   2   8   8      55198.51      54672.91       459.23 o                         
   4   8   8      58259.79      58414.34       488.83 o                         
   6   8   8       8387.40       8571.16       110.39 o                         
   8   8   8       2393.55       2219.84        68.57 o                         
  10   8   8       3487.51       3538.45        78.78 o                         
  12   8   8       2745.09       2782.12        83.19 o                         
  14   8   8       3603.84       3549.08        95.92 o                         
  16   8   8       3972.30       4106.34       107.13 o                         
  18   8   8        256.86        257.83        46.79 o                         
  20   8   8       5594.08       6041.67       141.23 o                         
  22   8   8       8369.10       8734.96       201.38 o                         
 -23   9   8        110.24         64.89        52.94 o                         
 -21   9   8         46.55         39.31        48.69 o                         
 -19   9   8      14570.88      14575.71       250.61 o                         
 -17   9   8       7772.22       7864.44       169.38 o                         
 -15   9   8        129.02        126.85        40.46 o                         
 -13   9   8       2700.11       2660.61        89.25 o                         
 -11   9   8       5800.63       5653.32       115.03 o                         
  -9   9   8       1381.37       1496.86        57.29 o                         
  -7   9   8         19.98         61.94        28.53 o                         
  -5   9   8        598.10        414.13        36.63 o                         
  -3   9   8          7.14         20.08        27.32 o                         
  -1   9   8        125.39        142.31        27.41 o                         
   1   9   8      11402.48      11072.42       160.07 o                         
   3   9   8      27594.29      27402.95       285.24 o                         
   5   9   8       2000.12       1953.41        61.30 o                         
   7   9   8       4116.55       4394.14        98.86 o                         
   9   9   8       4154.16       4007.19       108.99 o                         
  11   9   8       1733.64       1558.60        82.68 o                         
  13   9   8        937.60       1063.27        73.07 o                         
  15   9   8        628.02        447.70        59.10 o                         
  17   9   8         14.23        -10.16        45.34 o                         
  19   9   8        285.15        229.69        58.13 o                         
  21   9   8       1612.54       1713.29       140.35 o                         
 -22  10   8        725.58        698.35        76.19 o                         
 -20  10   8       1093.24       1170.04        84.80 o                         
 -18  10   8       4073.77       4125.57       129.52 o                         
 -16  10   8       4942.86       4974.15       169.32 o                         
 -14  10   8       5924.35       5560.81       159.03 o                         
 -12  10   8       1069.12        995.75        62.21 o                         
 -10  10   8       6382.39       6505.11       128.06 o                         
  -8  10   8       3230.74       3222.76        79.64 o                         
  -6  10   8      14447.96      14857.05       205.88 o                         
  -4  10   8      24418.44      24581.25       266.55 o                         
  -2  10   8        720.50        729.13        47.73 o                         
   0  10   8      10947.77      10874.07       149.63 o                         
   2  10   8      14264.84      13925.83       190.17 o                         
   4  10   8       2319.55       2279.43        68.23 o                         
   6  10   8        120.80        192.06        37.51 o                         
   8  10   8       4101.15       4042.38       100.43 o                         
  10  10   8       9603.53       9436.40       275.30 o                         
  12  10   8       2519.31       2456.56        98.59 o                         
  14  10   8       5530.70       5657.28       147.98 o                         
  16  10   8       5347.53       5479.67       150.35 o                         
  18  10   8          1.93        -18.98        67.19 o                         
 -21  11   8       1353.49       1456.44        97.55 o                         
 -19  11   8        832.05        754.36        76.96 o                         
 -17  11   8       8057.53       8284.44       211.82 o                         
 -15  11   8       8807.65       9181.76       194.85 o                         
 -13  11   8       8763.94       8695.38       185.47 o                         
 -11  11   8        290.46        283.88        47.15 o                         
  -9  11   8      22905.58      23085.51       295.07 o                         
  -7  11   8      15886.98      16281.28       237.24 o                         
  -5  11   8       3444.21       3387.51        91.26 o                         
  -3  11   8       4065.45       3736.20        86.93 o                         
  -1  11   8       1172.62        992.29        58.95 o                         
   1  11   8       2261.86       2198.40        83.32 o                         
   3  11   8       7743.56       7851.79       221.82 o                         
   5  11   8      18293.34      17889.06       242.94 o                         
   7  11   8       9136.59       8966.94       157.42 o                         
   9  11   8       1466.80       1267.67        80.79 o                         
  11  11   8      12463.33      12252.43       227.09 o                         
  13  11   8      19076.78      19312.33       363.12 o                         
  15  11   8       6355.42       6503.86       168.21 o                         
  17  11   8       2560.47       2664.97       118.08 o                         
 -18  12   8          0.17          5.99        54.60 o                         
 -16  12   8         74.26        100.09        55.24 o                         
 -14  12   8        216.70        231.56        80.02 o                         
 -12  12   8        457.32        484.75        64.36 o                         
 -10  12   8       2586.26       2623.86       110.24 o                         
  -8  12   8        272.64        301.27        54.58 o                         
  -6  12   8        693.97        766.07        66.25 o                         
  -4  12   8        116.04         90.90        35.37 o                         
  -2  12   8        180.08        158.87        34.87 o                         
   0  12   8       1402.70       1389.39        63.95 o                         
   2  12   8         96.56        128.22        34.69 o                         
   4  12   8        153.79        131.65        36.38 o                         
   6  12   8        593.84        546.03        53.69 o                         
   8  12   8       3195.86       2969.86       110.76 o                         
  10  12   8         13.16        -40.33        45.05 o                         
  12  12   8         17.08         33.55        51.26 o                         
  14  12   8        331.96        266.65        61.08 o                         
 -15  13   8       2354.07       2485.61       117.44 o                         
 -13  13   8       2395.21       2507.81       113.93 o                         
 -11  13   8       1000.23        973.08        82.63 o                         
  -9  13   8       7607.62       7458.67       177.79 o                         
  -7  13   8       8545.80       8579.71       188.30 o                         
  -5  13   8       1405.04       1418.74        76.99 o                         
  -3  13   8       1479.66       1369.29        67.47 o                         
  -1  13   8       2726.08       2874.90        85.27 o                         
   1  13   8       1129.16       1007.49        60.19 o                         
   3  13   8      12676.70      12149.42       179.95 o                         
   5  13   8       3425.23       3001.85        98.89 o                         
   7  13   8       6601.39       6499.55       165.22 o                         
   9  13   8       1476.99       1584.38       128.30 o                         
  11  13   8       3658.96       3782.76       134.57 o                         
 -10  14   8         15.53         -9.93        52.50 o                         
  -8  14   8        399.98        325.60        81.40 o                         
  -6  14   8       8137.63       8114.89       188.23 o                         
  -4  14   8       9817.69       9798.28       181.46 o                         
  -2  14   8       5678.83       5441.64       156.82 o                         
   0  14   8          2.50        -37.99        37.99 o                         
   2  14   8       1090.25        937.40        79.10 o                         
   4  14   8       2475.66       2463.63        95.34 o                         
   6  14   8       3442.06       3831.97       132.77 o                         
   8  14   8       1261.32       1317.32        93.00 o                         
  -1  15   8        566.83        493.49       101.02 o                         
 -29   1   9        187.28        161.27        50.36 o                         
 -27   1   9       2953.99       2946.83        88.83 o                         
 -25   1   9        491.20        494.93        47.07 o                         
 -23   1   9       3358.24       3348.86        84.97 o                         
 -21   1   9      21881.21      21228.54       241.28 o                         
 -19   1   9        942.52        895.65        48.88 o                         
 -17   1   9      28975.38      29522.72       271.32 o                         
 -15   1   9      72203.84      73932.59       557.48 o                         
 -13   1   9      58080.73      57751.35       439.81 o                         
 -11   1   9      11669.51      11172.84       107.57 o                         
  -9   1   9         31.04         20.61        16.11 o                         
  -7   1   9      71497.15      71251.60       600.12 o                         
  -5   1   9      58068.07      57555.60       695.13 o                         
  -3   1   9      15681.51      15300.39       136.47 o                         
  -1   1   9      91330.66      92872.32       672.89 o                         
   1   1   9        876.31        950.53        25.78 o                         
   3   1   9     158616.81     170346.12      1307.64 o                         
   5   1   9     190118.97     194794.92      1494.85 o                         
   7   1   9      47949.41      45940.88       380.23 o                         
   9   1   9      41828.82      41824.81       353.29 o                         
  11   1   9        535.57        604.99        31.56 o                         
  13   1   9      44035.60      43313.47       449.54 o                         
  15   1   9      17430.51      17564.68       204.45 o                         
  17   1   9       4444.02       4803.94       107.66 o                         
  19   1   9       5504.71       5618.69       142.23 o                         
  21   1   9        118.81        147.46        50.76 o                         
  23   1   9      11313.61      11608.90       230.42 o                         
  25   1   9      16550.51      16031.76       291.20 o                         
 -28   2   9       1619.73       1675.33        86.04 o                         
 -26   2   9       3545.92       3592.63       106.12 o                         
 -24   2   9       4658.11       4740.53       102.77 o                         
 -22   2   9        391.11        439.91        42.71 o                         
 -20   2   9        185.72        208.82        35.40 o                         
 -18   2   9       2265.07       2071.76        57.61 o                         
 -16   2   9      21845.72      22348.79       215.70 o                         
 -14   2   9      18894.06      19516.94       191.02 o                         
 -12   2   9      14951.95      14330.74       140.57 o                         
 -10   2   9       3754.26       3289.90        57.34 o                         
  -8   2   9        885.64       1097.78        43.03 o                         
  -6   2   9       8601.36       8365.37       105.33 o                         
  -4   2   9      65156.19      65558.05       610.92 o                         
  -2   2   9        926.14        786.17        35.23 o                         
   0   2   9        140.01        465.81        21.14 o                         
   2   2   9      21652.92      21341.44       346.63 o                         
   4   2   9      62573.59      61933.03       534.88 o                         
   6   2   9      13618.87      13509.45       145.68 o                         
   8   2   9        582.42        334.18        23.59 o                         
  10   2   9        729.34        462.23        28.82 o                         
  12   2   9       5253.66       5440.24        82.50 o                         
  14   2   9       2177.12       2420.68        59.13 o                         
  16   2   9      12785.19      12529.11       208.45 o                         
  18   2   9       2713.48       2742.60        86.68 o                         
  20   2   9         77.93         66.16        50.26 o                         
  22   2   9       6136.75       5967.27       175.21 o                         
  24   2   9      12481.77      12355.64       243.89 o                         
  26   2   9       5891.09       5854.42       170.41 o                         
 -29   3   9        102.42        170.74        50.08 o                         
 -27   3   9       2408.36       2460.25        96.58 o                         
 -25   3   9       1279.13       1308.19        72.46 o                         
 -23   3   9       5493.88       5514.25       118.69 o                         
 -21   3   9      12854.06      11045.01       391.02 o                         
 -19   3   9       2779.87       2598.11        68.51 o                         
 -17   3   9       2266.43       2082.16        57.43 o                         
 -15   3   9         21.99          7.56        23.21 o                         
 -13   3   9       1001.92       1007.61        33.65 o                         
 -11   3   9       7920.43       7385.16        82.05 o                         
  -9   3   9       5918.09       6757.74        74.77 o                         
  -7   3   9      47579.00      48069.90       418.77 o                         
  -5   3   9      49684.85      51686.01       387.99 o                         
  -3   3   9      66465.87      69009.31       508.28 o                         
  -1   3   9      40257.05      40776.40       331.51 o                         
   1   3   9      11920.58      12786.51       160.96 o                         
   3   3   9      24595.69      25789.70       207.61 o                         
   5   3   9       1411.37       1804.65        41.50 o                         
   7   3   9       1124.49       1243.90        37.59 o                         
   9   3   9       1996.84       2108.54        57.24 o                         
  11   3   9       2013.81       2018.82        52.11 o                         
  13   3   9      31927.81      32736.68       321.44 o                         
  15   3   9      20260.18      19900.18       317.67 o                         
  17   3   9       6462.67       6203.46       140.03 o                         
  19   3   9       4070.03       4130.95       148.93 o                         
  21   3   9        644.31        729.69        70.49 o                         
  23   3   9       4434.88       4604.77       142.58 o                         
  25   3   9        104.17         33.56        55.68 o                         
 -28   4   9       1694.51       1704.61        88.54 o                         
 -26   4   9      15210.81      15043.85       230.55 o                         
 -24   4   9      29467.05      29148.91       356.73 o                         
 -22   4   9       4100.75       4199.98        95.36 o                         
 -20   4   9         63.61         70.31        28.30 o                         
 -18   4   9        275.16        285.58        32.05 o                         
 -16   4   9      14366.03      14646.68       161.09 o                         
 -14   4   9      27300.73      28043.99       259.49 o                         
 -12   4   9      17880.37      18237.65       164.29 o                         
 -10   4   9       3457.59       3111.36        57.20 o                         
  -8   4   9      41126.85      42777.18       331.30 o                         
  -6   4   9     110101.55     111087.44       808.03 o                         
  -4   4   9      95527.25      93831.12       685.81 o                         
  -2   4   9      19144.71      18870.11       159.24 o                         
   0   4   9        675.34        844.40        42.80 o                         
   2   4   9        749.43        538.43        22.46 o                         
   4   4   9      21557.07      21321.49       180.11 o                         
   6   4   9      23724.39      24545.57       204.88 o                         
   8   4   9        543.73        538.60        30.10 o                         
  10   4   9        621.75        597.81        34.97 o                         
  12   4   9      21073.59      21050.67       209.14 o                         
  14   4   9      32914.34      32566.85       300.99 o                         
  16   4   9      14427.93      14176.49       180.94 o                         
  18   4   9      18023.38      17042.59       237.39 o                         
  20   4   9       1375.68       1277.80        72.60 o                         
  22   4   9       1314.43       1404.99       115.39 o                         
  24   4   9       1450.58       1513.51        99.78 o                         
 -27   5   9       2263.25       2216.15       102.32 o                         
 -25   5   9       2806.84       2919.96        99.99 o                         
 -23   5   9       1220.20       1275.64        71.31 o                         
 -21   5   9       1574.87       1671.44        68.72 o                         
 -19   5   9        557.33        566.46        39.78 o                         
 -17   5   9       3647.50       3526.72        73.87 o                         
 -15   5   9       6982.66       7099.16       102.06 o                         
 -13   5   9      13079.34      13333.50       147.06 o                         
 -11   5   9      16509.00      16406.97       152.50 o                         
  -9   5   9      65045.90      67160.78       507.29 o                         
  -7   5   9      21010.06      22561.58       241.84 o                         
  -5   5   9        543.98        582.04        24.45 o                         
  -3   5   9         60.56         35.46        15.83 o                         
  -1   5   9        953.94        921.66        41.64 o                         
   3   5   9       4747.59       4451.30        60.00 o                         
   5   5   9        763.39        807.82        29.28 o                         
   7   5   9      18476.24      19042.67       192.95 o                         
   9   5   9      30066.40      30152.79       274.57 o                         
  11   5   9      36894.81      36377.74       326.14 o                         
  13   5   9         15.67         18.85        23.64 o                         
  15   5   9        234.75        228.89        35.37 o                         
  17   5   9       6564.73       6375.85       116.02 o                         
  19   5   9       1053.02        915.85        63.47 o                         
  21   5   9       6581.67       6580.73       143.31 o                         
  23   5   9       5985.72       5898.38       161.67 o                         
 -26   6   9        920.84        947.00        71.54 o                         
 -24   6   9       4324.24       4505.86       116.74 o                         
 -22   6   9        931.64        845.61        55.45 o                         
 -20   6   9        675.18        666.86        47.85 o                         
 -18   6   9       3691.73       3774.12        78.96 o                         
 -16   6   9      14774.34      15095.09       170.26 o                         
 -14   6   9      48163.00      48766.87       526.25 o                         
 -12   6   9       1755.85       1683.08        45.66 o                         
 -10   6   9       2477.59       2641.35        51.27 o                         
  -8   6   9       2934.63       3214.23        58.63 o                         
  -6   6   9        642.66        627.93        39.94 o                         
  -4   6   9      19348.91      20533.98       189.85 o                         
  -2   6   9       3591.24       3749.66        55.38 o                         
   0   6   9       1157.13       1019.94        50.39 o                         
   2   6   9      10586.80      11061.22       118.09 o                         
   4   6   9      10997.31      11447.29       115.45 o                         
   6   6   9      41809.02      41571.52       331.80 o                         
   8   6   9      12277.21      12279.04       139.16 o                         
  10   6   9       1318.57       1348.47        48.82 o                         
  12   6   9        327.89        324.86        31.13 o                         
  14   6   9       5798.61       5947.03       140.15 o                         
  16   6   9      11398.17      11088.77       158.91 o                         
  18   6   9       2084.20       2067.67        99.36 o                         
  20   6   9        169.36        125.21        45.23 o                         
  22   6   9       3094.62       3060.66       120.47 o                         
  24   6   9       1712.81       1597.16       106.50 o                         
 -25   7   9       5164.41       5434.77       148.91 o                         
 -23   7   9       5819.66       5896.07       120.23 o                         
 -21   7   9       2212.26       2071.70        74.75 o                         
 -19   7   9       4446.12       4610.90        98.40 o                         
 -17   7   9      20131.82      20028.60       213.99 o                         
 -15   7   9      30105.22      29870.46       315.93 o                         
 -13   7   9      14800.63      15481.45       201.30 o                         
 -11   7   9        308.12        397.35        31.77 o                         
  -9   7   9       2194.60       2349.51        81.00 o                         
  -7   7   9       3968.27       4108.15        62.99 o                         
  -5   7   9       7288.63       6974.32        91.24 o                         
  -3   7   9       8396.43       8628.20        95.44 o                         
  -1   7   9       1029.52        864.71        32.05 o                         
   1   7   9      16739.95      16709.19       163.97 o                         
   3   7   9       3894.49       3775.12        60.33 o                         
   5   7   9      37325.63      37505.04       331.01 o                         
   7   7   9       8305.45       8128.68       107.19 o                         
   9   7   9       8282.67       8269.37       110.60 o                         
  11   7   9       1737.66       1610.74        67.31 o                         
  13   7   9       1838.87       1763.54        63.89 o                         
  15   7   9         55.39         57.23        31.66 o                         
  17   7   9       9870.66      10104.36       202.98 o                         
  19   7   9       1055.65       1006.15        60.41 o                         
  21   7   9        104.42         79.66        46.27 o                         
  23   7   9        541.17        590.88        73.72 o                         
 -24   8   9        354.23        344.74        63.07 o                         
 -22   8   9         37.67         -7.33        37.74 o                         
 -20   8   9        734.37        697.93        63.95 o                         
 -18   8   9       1268.48       1313.43        78.03 o                         
 -16   8   9         54.56         74.90        34.37 o                         
 -14   8   9       1750.40       1952.95        64.93 o                         
 -12   8   9        364.06        432.62        38.26 o                         
 -10   8   9       1251.45       1185.82        45.70 o                         
  -8   8   9       3652.16       3690.45        69.03 o                         
  -6   8   9       5571.71       5453.40        83.20 o                         
  -4   8   9         85.89        104.72        23.21 o                         
  -2   8   9        162.04        134.20        24.09 o                         
   0   8   9       5629.02       5319.03        93.29 o                         
   2   8   9       7037.85       6664.61        92.70 o                         
   4   8   9         43.57         78.58        24.65 o                         
   6   8   9       1642.88       1738.77        56.44 o                         
   8   8   9       1164.04       1051.68        49.54 o                         
  10   8   9          1.32         -4.38        26.88 o                         
  12   8   9       5544.40       5490.78       115.24 o                         
  14   8   9        596.95        682.75        54.22 o                         
  16   8   9        152.74        173.48        42.60 o                         
  18   8   9       1239.85       1171.62        72.02 o                         
  20   8   9       5615.75       5492.86       155.46 o                         
 -23   9   9       2465.58       2177.61       191.89 o                         
 -21   9   9         75.82         73.30        50.42 o                         
 -19   9   9       7360.26       7756.71       174.12 o                         
 -17   9   9       3801.28       3950.01       121.97 o                         
 -15   9   9       3537.43       3499.99       111.73 o                         
 -13   9   9       3231.60       3013.65        99.56 o                         
 -11   9   9       3616.66       3443.24        90.57 o                         
  -9   9   9        464.00        447.15        48.57 o                         
  -7   9   9      20808.49      21058.58       233.09 o                         
  -5   9   9      59825.68      58745.59       540.68 o                         
  -3   9   9      11327.32      11136.15       147.52 o                         
  -1   9   9         46.23         33.48        25.36 o                         
   1   9   9       9951.47       9643.33       145.35 o                         
   3   9   9      27952.12      27918.09       289.94 o                         
   5   9   9       2759.89       2788.54        70.60 o                         
   7   9   9      23963.02      23141.66       288.46 o                         
   9   9   9       1012.80        835.72        54.06 o                         
  11   9   9       1022.49        972.39        69.51 o                         
  13   9   9       3361.14       3039.88       107.30 o                         
  15   9   9      12215.14      11818.72       219.55 o                         
  17   9   9       5272.23       5368.01       148.39 o                         
  19   9   9        556.93        555.41        70.79 o                         
 -22  10   9       3486.45       3651.83       130.79 o                         
 -20  10   9       1630.61       1688.22        99.87 o                         
 -18  10   9       2654.82       2708.04       110.28 o                         
 -16  10   9       9761.80      10262.30       203.71 o                         
 -14  10   9       8608.37       8892.97       183.54 o                         
 -12  10   9      19450.01      19213.52       337.13 o                         
 -10  10   9       7077.49       7317.63       170.80 o                         
  -8  10   9       4806.35       4920.54        97.15 o                         
  -6  10   9       4809.00       4922.25       107.88 o                         
  -4  10   9      10133.58       9818.43       234.34 o                         
  -2  10   9      11146.55      10663.38       148.48 o                         
   0  10   9        252.15        155.90        33.54 o                         
   2  10   9       3789.47       3718.61        83.03 o                         
   4  10   9      22823.15      22357.33       250.67 o                         
   6  10   9      21906.80      20873.92       266.44 o                         
   8  10   9      10826.75      10746.86       172.19 o                         
  10  10   9       3713.74       3723.33       168.08 o                         
  12  10   9       1420.81       1468.37       107.11 o                         
  14  10   9       3735.53       3508.53       120.89 o                         
  16  10   9       1938.12       1895.07       115.51 o                         
  18  10   9         93.61        104.98        56.47 o                         
 -21  11   9        631.41        675.16       157.28 o                         
 -19  11   9        233.01        165.34        59.48 o                         
 -17  11   9        303.25        338.21        61.75 o                         
 -15  11   9        155.83        160.96        51.93 o                         
 -13  11   9        537.92        526.33        62.75 o                         
 -11  11   9       2855.44       2977.10       108.53 o                         
  -9  11   9       4377.39       4401.58       109.43 o                         
  -7  11   9       5155.01       5021.66       102.69 o                         
  -5  11   9       6139.77       6204.48       113.06 o                         
  -3  11   9       2979.68       3009.18        78.68 o                         
  -1  11   9        284.45        277.09        46.89 o                         
   1  11   9        247.53        236.03        43.86 o                         
   3  11   9       2428.94       2187.83        71.59 o                         
   5  11   9         36.52         68.53        36.55 o                         
   7  11   9        800.28        977.01        62.01 o                         
   9  11   9        194.02        170.60        49.08 o                         
  11  11   9         76.41         94.65        40.74 o                         
  13  11   9         47.63         34.72        49.05 o                         
  15  11   9       2994.10       3083.60       122.78 o                         
  17  11   9       3541.97       3841.75       140.09 o                         
 -18  12   9       1230.85       1232.40        94.76 o                         
 -16  12   9       7165.91       7220.83       180.17 o                         
 -14  12   9       1423.72       1414.98        92.81 o                         
 -12  12   9       6388.85       6572.92       164.89 o                         
 -10  12   9        734.99        703.53        70.86 o                         
  -8  12   9      17463.60      17391.83       282.20 o                         
  -6  12   9      21783.19      21819.88       383.38 o                         
  -4  12   9       9427.99       9289.10       147.40 o                         
  -2  12   9      13239.62      13425.06       209.68 o                         
   0  12   9       7583.84       7588.87       141.67 o                         
   2  12   9        374.60        421.01        43.88 o                         
   4  12   9       9813.73       9896.71       203.11 o                         
   6  12   9       8180.98       8182.52       155.05 o                         
   8  12   9       6587.96       6572.98       162.11 o                         
  10  12   9        139.45         65.10        51.67 o                         
  12  12   9      15313.63      15831.15       279.43 o                         
  14  12   9      22643.77      22106.31       907.60 o                         
 -15  13   9          4.81         35.68        56.04 o                         
 -13  13   9       3706.88       3879.35       137.11 o                         
 -11  13   9        542.87        554.30        68.47 o                         
  -9  13   9          2.16        -21.18        47.88 o                         
  -7  13   9       5178.64       4880.24       142.26 o                         
  -5  13   9       8423.16       8225.47       159.26 o                         
  -3  13   9       8026.76       7896.80       139.72 o                         
  -1  13   9       8819.96       8585.72       231.38 o                         
   1  13   9         70.35         96.36        38.14 o                         
   3  13   9        511.52        538.62        55.86 o                         
   5  13   9        155.55        144.87        47.38 o                         
   7  13   9        157.27        152.54        53.23 o                         
   9  13   9          7.95        -48.91        48.91 o                         
  11  13   9        242.78        217.65        61.86 o                         
 -10  14   9       7072.67       7086.40       182.35 o                         
  -8  14   9        160.33         74.80        75.52 o                         
  -6  14   9       5146.63       5239.01       152.74 o                         
  -4  14   9        806.59        773.72        66.16 o                         
  -2  14   9       6773.85       6331.04       160.70 o                         
   0  14   9       1509.76       1522.20        74.86 o                         
   2  14   9       8818.40       9041.69       194.17 o                         
   4  14   9       8724.57       8848.85       172.78 o                         
   6  14   9       6270.66       6315.30       168.32 o                         
 -30   0  10       4405.89       4372.54       200.51 o                         
 -28   0  10         23.25        -59.60       138.16 o                         
 -26   0  10       9162.73       8619.17       205.03 o                         
 -24   0  10      11185.64      11447.43       234.85 o                         
 -22   0  10      26634.15      25629.26       423.32 o                         
 -20   0  10      13302.33      13171.51       239.64 o                         
 -16   0  10      33077.54      32874.98       384.59 o                         
 -14   0  10      34889.48      32476.06       401.25 o                         
 -12   0  10      57925.92      59000.18      1091.75 o                         
 -10   0  10       1049.87        805.60        38.82 o                         
  -8   0  10      14498.40      15892.81       194.46 o                         
  -6   0  10      12160.03      11061.27       158.68 o                         
  -4   0  10      15037.73      14213.59       171.26 o                         
  -2   0  10      77812.48      77625.79      1549.26 o                         
   0   0  10       1418.52        940.54        37.66 o                         
   2   0  10      17641.48      18948.69       222.62 o                         
   6   0  10      78026.41      77019.29       928.14 o                         
   8   0  10      75639.68      71386.02       870.33 o                         
  10   0  10       8892.64       8451.92       127.71 o                         
  12   0  10        858.71        817.79       111.66 o                         
  14   0  10      37488.23      37035.68       645.96 o                         
  16   0  10      22303.58      20696.04       422.79 o                         
  18   0  10      10868.05      10524.25       279.60 o                         
  20   0  10       1411.87       1796.74       134.83 o                         
  22   0  10         14.19         41.81        73.28 o                         
  24   0  10       1214.69       1487.09       143.74 o                         
 -29   1  10        138.06        126.74        55.94 o                         
 -27   1  10       2059.08       1892.59        86.25 o                         
 -25   1  10      12750.41      12099.49       174.01 o                         
 -23   1  10       5951.25       5966.38       112.20 o                         
 -21   1  10        640.24        683.92        46.80 o                         
 -19   1  10       2463.08       2408.22        68.19 o                         
 -17   1  10       3348.88       3505.76        67.70 o                         
 -15   1  10       3821.23       4095.34        62.32 o                         
 -13   1  10       2814.02       2731.02        48.71 o                         
 -11   1  10       4870.93       4557.29        59.73 o                         
  -9   1  10      22256.46      24995.03       215.73 o                         
  -7   1  10       9372.36      10377.03       101.58 o                         
  -5   1  10       9284.98       8420.12       168.56 o                         
  -3   1  10      14182.89      13660.36       117.63 o                         
  -1   1  10       5004.34       4848.95        58.31 o                         
   1   1  10        940.99       1095.44        34.02 o                         
   3   1  10        328.66        182.42        18.14 o                         
   5   1  10       7512.37       9207.46       100.80 o                         
   7   1  10       3164.98       2904.15        52.21 o                         
   9   1  10      14180.43      15425.08       155.81 o                         
  11   1  10       3609.03       3635.25        64.58 o                         
  13   1  10       1115.14       1194.16        53.30 o                         
  15   1  10        530.42        605.12        43.11 o                         
  17   1  10       4408.06       4311.93       105.46 o                         
  19   1  10       5001.45       4811.04       133.83 o                         
  21   1  10        424.93        419.44        62.09 o                         
  23   1  10       2205.22       2198.38       109.23 o                         
  25   1  10       3509.74       3522.35       136.39 o                         
 -28   2  10        267.40        239.09        50.85 o                         
 -26   2  10       5699.44       5441.68       127.50 o                         
 -24   2  10       4397.37       4359.19       109.99 o                         
 -22   2  10      15977.71      15857.73       200.01 o                         
 -20   2  10      50455.16      49066.30       468.92 o                         
 -18   2  10         16.35        -24.12        24.12 o                         
 -16   2  10      14768.02      13822.40       151.04 o                         
 -14   2  10      15171.72      15129.84       142.73 o                         
 -12   2  10      40268.01      39798.85       398.07 o                         
  -8   2  10       9746.79      10770.06       101.07 o                         
  -6   2  10      28549.30      27009.22       361.54 o                         
   0   2  10     119901.35     126744.84       975.81 o                         
   2   2  10      11607.36      12124.58       231.92 o                         
   4   2  10      30992.87      29349.58       273.62 o                         
   6   2  10      54246.38      55183.81       486.54 o                         
   8   2  10       7725.55       7792.86        95.75 o                         
  10   2  10       5118.61       4730.30        74.73 o                         
  12   2  10      10517.30      10475.60       147.03 o                         
  14   2  10      23415.94      23475.58       253.60 o                         
  16   2  10      21319.96      20775.96       264.33 o                         
  18   2  10       2955.76       2913.04        90.91 o                         
  20   2  10         20.32        -17.41        46.50 o                         
  22   2  10        535.30        529.64        68.91 o                         
  24   2  10       4977.86       5294.13       219.91 o                         
 -29   3  10       1459.31       1518.76        85.66 o                         
 -27   3  10       1290.34       1299.75        76.59 o                         
 -25   3  10       6342.02       6777.53       141.13 o                         
 -23   3  10       4165.13       4250.63       120.23 o                         
 -21   3  10       3068.89       2949.26        86.00 o                         
 -19   3  10        864.10        694.46        39.06 o                         
 -17   3  10       2354.33       2180.50        57.82 o                         
 -15   3  10      15359.76      15611.43       205.13 o                         
 -13   3  10       4751.37       4614.97        64.93 o                         
 -11   3  10      38476.43      39513.72       311.86 o                         
  -9   3  10      16978.63      16733.93       147.39 o                         
  -7   3  10       1250.51       1158.76        44.02 o                         
  -5   3  10      47902.16      48450.54       366.57 o                         
  -3   3  10     141049.61     145228.44      1235.14 o                         
  -1   3  10     131785.83     138632.84       999.19 o                         
   1   3  10        402.20        424.50        19.80 o                         
   3   3  10      22397.86      23505.25       193.41 o                         
   5   3  10      16512.53      16587.66       161.03 o                         
   7   3  10      16199.35      15743.35       158.04 o                         
   9   3  10      27495.79      27967.77       255.24 o                         
  11   3  10      17621.85      18036.18       183.76 o                         
  13   3  10        238.58        312.72        44.58 o                         
  17   3  10      39620.12      37712.40       676.17 o                         
  19   3  10      13534.28      13373.79       205.62 o                         
  21   3  10        385.48        349.99        60.30 o                         
  23   3  10       3622.77       3467.11       128.15 o                         
  25   3  10        637.09        695.79        81.10 o                         
 -28   4  10        829.52        903.06        71.24 o                         
 -26   4  10       6404.64       6445.89       142.46 o                         
 -24   4  10        140.54        209.25        45.73 o                         
 -22   4  10         70.25        101.80        38.71 o                         
 -20   4  10        789.65        798.18        44.18 o                         
 -18   4  10       2442.32       2187.94        59.25 o                         
 -16   4  10       3555.10       3552.78        70.57 o                         
 -14   4  10       4292.10       4091.79        72.05 o                         
 -12   4  10       4847.96       5299.66        71.14 o                         
 -10   4  10      22473.11      22022.69       204.30 o                         
  -8   4  10       1062.77       1229.13        44.04 o                         
  -6   4  10      60079.57      62593.53       469.86 o                         
  -4   4  10       1187.48       1146.46        30.80 o                         
  -2   4  10       4057.76       4222.33        58.22 o                         
   0   4  10        115.73        252.66        42.35 o                         
   2   4  10       2001.05       1895.51        56.17 o                         
   4   4  10      33145.76      32281.54       258.93 o                         
   6   4  10       1946.92       2218.93        46.60 o                         
   8   4  10        414.16        409.83        29.24 o                         
  10   4  10       4432.88       4448.83        75.40 o                         
  12   4  10          2.50         41.19        25.13 o                         
  14   4  10       5144.38       4979.38        85.76 o                         
  16   4  10       1766.42       1844.76        73.93 o                         
  18   4  10        249.68        251.49        46.19 o                         
  20   4  10       1745.16       1684.65        81.71 o                         
  22   4  10        407.83        434.89        65.14 o                         
  24   4  10       3313.91       3214.84       207.44 o                         
 -27   5  10         18.35         71.20        47.97 o                         
 -25   5  10       2556.91       2616.74        95.27 o                         
 -23   5  10       9789.04       9253.20       164.17 o                         
 -21   5  10       3187.82       3173.38        83.24 o                         
 -19   5  10       1201.33       1360.30        59.31 o                         
 -17   5  10        149.37        175.72        30.03 o                         
 -15   5  10      15691.59      15706.83       170.05 o                         
 -13   5  10      32941.77      33019.89       297.52 o                         
 -11   5  10       9516.21       9498.55       108.26 o                         
  -9   5  10       5963.68       6089.95        75.55 o                         
  -7   5  10       2325.59       2015.96        45.08 o                         
  -5   5  10       3834.04       3834.18        55.54 o                         
  -3   5  10      59816.41      62015.54       500.53 o                         
   1   5  10       3158.07       3028.05        50.94 o                         
   3   5  10       8433.01       8292.45        90.19 o                         
   5   5  10      22424.16      22534.65       194.46 o                         
   7   5  10      52369.40      52251.65       438.87 o                         
   9   5  10      16720.15      17169.52       177.99 o                         
  11   5  10       1188.76       1163.59        46.80 o                         
  13   5  10        325.02        331.36        32.15 o                         
  15   5  10       6818.68       6810.14       116.18 o                         
  17   5  10      23550.03      22368.01       288.82 o                         
  19   5  10       3306.70       3389.16       101.21 o                         
  21   5  10          9.84        -41.08        41.08 o                         
  23   5  10        151.84        108.20        55.78 o                         
 -26   6  10         36.72         28.50        45.98 o                         
 -24   6  10       1314.47       1304.61        75.73 o                         
 -22   6  10       1222.98       1157.98        61.61 o                         
 -20   6  10        575.46        500.51        45.02 o                         
 -18   6  10         12.79         32.96        29.40 o                         
 -16   6  10       2218.70       2311.39        62.37 o                         
 -14   6  10      11087.66      11191.99       135.34 o                         
 -12   6  10      10609.20      10435.75       114.27 o                         
 -10   6  10       3441.31       3494.28        59.15 o                         
  -8   6  10       3268.47       3445.37        59.77 o                         
  -6   6  10       2329.30       2281.76        73.52 o                         
  -4   6  10       9308.89      10135.70       111.42 o                         
  -2   6  10       9286.55       9621.25       106.89 o                         
   0   6  10       9401.33       9287.02       104.28 o                         
   2   6  10      11514.17      11350.87       121.64 o                         
   4   6  10        546.78        480.32        26.48 o                         
   6   6  10      13850.02      14017.94       137.72 o                         
   8   6  10      83056.63      81392.68       662.98 o                         
  10   6  10       6709.52       6962.38       101.58 o                         
  12   6  10       3505.54       3266.30        69.94 o                         
  14   6  10       2665.51       2587.10        72.52 o                         
  16   6  10       9502.47       9502.77       146.41 o                         
  18   6  10      10381.01       9897.40       173.13 o                         
  20   6  10       3629.76       3589.51       109.23 o                         
  22   6  10        572.62        603.22        75.38 o                         
 -25   7  10        137.88         98.32        47.55 o                         
 -23   7  10       2315.88       2621.79        83.91 o                         
 -21   7  10       1988.33       1843.82        76.03 o                         
 -19   7  10         72.85        147.50        35.13 o                         
 -17   7  10          2.25         12.42        30.42 o                         
 -15   7  10       2378.04       2433.33        69.77 o                         
 -13   7  10      17381.84      17368.43       184.79 o                         
 -11   7  10       1958.32       2097.63        62.23 o                         
  -9   7  10      17773.17      18671.59       211.68 o                         
  -7   7  10       1027.05       1240.44        40.66 o                         
  -5   7  10        759.73        853.29        33.00 o                         
  -3   7  10       2252.46       1885.59        44.08 o                         
  -1   7  10       1028.69       1023.61        35.66 o                         
   1   7  10        552.83        520.28        28.04 o                         
   3   7  10        258.90        213.55        23.05 o                         
   5   7  10        584.55        561.30        30.62 o                         
   7   7  10      71683.32      71620.01       721.79 o                         
   9   7  10       6668.84       6786.71        99.45 o                         
  11   7  10       8015.30       7838.56       111.14 o                         
  13   7  10       1112.64        949.62        50.94 o                         
  15   7  10       1127.94       1061.84        55.82 o                         
  17   7  10          7.91        -13.30        33.28 o                         
  19   7  10        125.36        147.53        46.12 o                         
  21   7  10        240.34        261.31        52.81 o                         
 -24   8  10      10907.84      11169.63       222.11 o                         
 -22   8  10       4747.92       4929.87       124.04 o                         
 -20   8  10        126.76        166.71        48.36 o                         
 -18   8  10        104.62        170.22        46.94 o                         
 -16   8  10       1500.09       1288.54        74.82 o                         
 -14   8  10       6849.04       7107.50       211.85 o                         
 -12   8  10      10517.05      10458.53       174.24 o                         
 -10   8  10       8781.08       8782.39       114.16 o                         
  -8   8  10       9602.73       9028.26       114.78 o                         
  -6   8  10         24.87         10.79        21.66 o                         
  -4   8  10      36810.10      35948.10       319.72 o                         
  -2   8  10      17995.83      18430.01       185.85 o                         
   0   8  10        759.43        717.83        46.76 o                         
   2   8  10        449.32        454.18        28.55 o                         
   4   8  10       1169.14       1267.32        41.06 o                         
   6   8  10      18361.39      18333.79       203.65 o                         
   8   8  10       7428.01       7602.65       117.68 o                         
  10   8  10      19086.64      18480.78       241.77 o                         
  12   8  10        768.94        782.18        55.20 o                         
  14   8  10          7.67         41.70        35.57 o                         
  16   8  10       9473.97       9704.72       171.72 o                         
  18   8  10      16973.41      17033.94       251.45 o                         
  20   8  10       5385.80       5504.24       287.21 o                         
 -23   9  10       1040.97        933.60        80.65 o                         
 -21   9  10        271.84        334.74        78.19 o                         
 -19   9  10        714.45        505.79       102.57 o                         
 -17   9  10        865.64        798.18        68.59 o                         
 -15   9  10       1138.39        937.15        71.05 o                         
 -13   9  10        327.48        314.51        50.18 o                         
 -11   9  10        788.62        854.74        64.71 o                         
  -9   9  10      13653.54      13295.97       226.55 o                         
  -7   9  10       5094.07       4921.05        92.61 o                         
  -5   9  10      13499.27      13393.48       167.83 o                         
  -3   9  10        752.82        873.11        46.79 o                         
  -1   9  10       1831.97       1888.36        79.08 o                         
   1   9  10       1845.60       1866.80        60.11 o                         
   3   9  10       1797.64       1830.57        59.66 o                         
   5   9  10       1668.76       1935.13        69.58 o                         
   7   9  10        422.06        421.67        49.26 o                         
   9   9  10       2113.65       2029.62        74.12 o                         
  11   9  10       3137.52       3176.71       105.49 o                         
  13   9  10       1980.18       2023.00        92.02 o                         
  15   9  10       4545.73       4150.52       149.02 o                         
  17   9  10        673.08        605.93        68.67 o                         
  19   9  10       2033.78       2075.45       113.88 o                         
 -22  10  10       2386.14       2481.63       111.84 o                         
 -20  10  10        763.82        840.45        77.80 o                         
 -18  10  10        106.90        130.24        54.04 o                         
 -16  10  10        120.16        108.01        50.79 o                         
 -14  10  10       2183.79       2015.03       127.55 o                         
 -12  10  10       1193.10       1274.19        79.73 o                         
 -10  10  10       7890.95       7957.94       166.12 o                         
  -8  10  10       1104.42       1227.22        57.10 o                         
  -6  10  10       3891.33       4091.42       100.66 o                         
  -4  10  10       5042.35       4653.77       112.01 o                         
  -2  10  10      14277.17      13988.89       178.45 o                         
   0  10  10       1341.47       1313.55        60.88 o                         
   2  10  10        651.83        615.84        43.47 o                         
   4  10  10       2302.68       2162.29        76.00 o                         
   6  10  10        394.06        330.94        42.99 o                         
   8  10  10       3273.87       3487.58       105.78 o                         
  10  10  10       4049.10       3935.70       119.44 o                         
  12  10  10        323.92        326.90        55.93 o                         
  14  10  10       1137.55       1017.78        79.17 o                         
  16  10  10       1794.23       1850.62       136.71 o                         
  18  10  10       7917.36       7974.08       190.88 o                         
 -19  11  10       8267.57       8441.21       196.12 o                         
 -17  11  10       3767.29       3663.07       128.00 o                         
 -15  11  10      22096.89      21955.64       338.48 o                         
 -13  11  10      12894.45      12700.73       233.49 o                         
 -11  11  10       7064.34       7285.03       165.90 o                         
  -9  11  10        215.65         89.57        62.71 o                         
  -7  11  10       5903.49       6004.86       126.14 o                         
  -5  11  10      13339.32      13327.94       179.17 o                         
  -3  11  10       4607.16       4707.31       102.20 o                         
  -1  11  10      22594.39      21446.98       271.39 o                         
   1  11  10      13819.99      12730.74       450.98 o                         
   3  11  10       5389.80       5074.96       114.70 o                         
   5  11  10      21019.74      21177.59       277.25 o                         
   7  11  10      13326.41      13073.79       356.89 o                         
   9  11  10       9813.86       9777.88       307.91 o                         
  11  11  10        156.42        162.81        52.68 o                         
  13  11  10       9107.05       9744.37       207.24 o                         
  15  11  10      12371.87      12986.76       265.76 o                         
 -18  12  10          6.57        -53.39        53.39 o                         
 -16  12  10        287.48        364.58        65.66 o                         
 -14  12  10         95.64        162.77        57.45 o                         
 -12  12  10         35.62         55.08        50.20 o                         
 -10  12  10         43.20         39.54        48.85 o                         
  -8  12  10       1335.95       1197.98        81.47 o                         
  -6  12  10       1022.97       1080.16        67.09 o                         
  -4  12  10        792.16        925.44        55.56 o                         
  -2  12  10        708.65        616.03        47.64 o                         
   0  12  10        202.31        159.67        40.60 o                         
   2  12  10          2.66         18.09        36.44 o                         
   4  12  10       3101.30       3133.30        97.19 o                         
   6  12  10        991.13        910.98        64.58 o                         
   8  12  10        124.07        143.73        51.70 o                         
  10  12  10         12.96          0.00        46.84 o                         
  12  12  10         91.13         72.04        49.29 o                         
  14  12  10         76.88         68.48        57.16 o                         
 -15  13  10      11401.56      11532.22       240.53 o                         
 -13  13  10      11305.00      11558.53       236.65 o                         
 -11  13  10       3640.95       3564.25       131.10 o                         
  -9  13  10        336.03        329.00        61.49 o                         
  -7  13  10       7333.10       7098.63       172.41 o                         
  -5  13  10      12428.88      12238.68       202.39 o                         
  -3  13  10       7161.75       6817.19       161.24 o                         
  -1  13  10       5749.22       5556.44       126.66 o                         
   1  13  10       6781.48       6853.40       143.93 o                         
   3  13  10       1466.36       1358.83       109.55 o                         
   5  13  10      17359.34      17402.34       255.58 o                         
   7  13  10      14796.39      15453.95       272.15 o                         
   9  13  10       5720.13       5945.06       163.54 o                         
  11  13  10        363.06        332.98        66.96 o                         
 -10  14  10       5220.50       5652.16       227.26 o                         
  -8  14  10        177.29        184.57        59.83 o                         
  -6  14  10       4695.78       4722.97       146.15 o                         
  -4  14  10       9792.46       9719.68       182.72 o                         
  -2  14  10       7230.21       7228.60       215.47 o                         
   0  14  10       1712.46       1843.30        98.76 o                         
   2  14  10         77.57         41.56        32.14 o                         
   4  14  10       3894.25       4096.74       118.85 o                         
   6  14  10       3367.34       3472.52       139.54 o                         
 -29   1  11       2229.50       2158.90       110.78 o                         
 -27   1  11        248.00        158.73        54.09 o                         
 -25   1  11       2624.92       2824.89        94.00 o                         
 -23   1  11      10448.40      10395.38       165.41 o                         
 -21   1  11      25022.39      24899.33       272.40 o                         
 -19   1  11      31763.50      31470.60       320.57 o                         
 -17   1  11        151.12        199.42        28.48 o                         
 -15   1  11      38452.13      38165.16       307.97 o                         
 -13   1  11      16339.30      16197.58       148.66 o                         
 -11   1  11      36663.13      36778.21       290.64 o                         
  -9   1  11      27193.47      26878.03       231.45 o                         
  -7   1  11       4978.57       4635.94        77.66 o                         
  -5   1  11      44568.39      46531.68       408.98 o                         
  -3   1  11      90476.55      92899.32       677.09 o                         
  -1   1  11      46243.63      45849.17       346.64 o                         
   1   1  11      46574.94      45461.08       345.26 o                         
   3   1  11      14717.44      15191.61       133.18 o                         
   5   1  11      23090.35      21142.18       194.60 o                         
   7   1  11      20022.79      19776.82       187.59 o                         
   9   1  11      16594.02      16684.63       167.29 o                         
  11   1  11       9073.45       9312.23       113.66 o                         
  13   1  11         30.54         -5.02        28.51 o                         
  15   1  11       5538.13       5284.02       152.20 o                         
  17   1  11       5456.74       5350.58       117.71 o                         
  19   1  11       3438.56       3360.04       116.00 o                         
  21   1  11      11528.60      11627.85       226.53 o                         
  23   1  11       1814.89       2039.68       111.93 o                         
  25   1  11       3556.15       3787.27       142.62 o                         
 -28   2  11       1322.44       1319.20        99.21 o                         
 -26   2  11        222.10        283.92        55.68 o                         
 -24   2  11       5095.15       5489.98       123.66 o                         
 -22   2  11      12590.41      12408.52       189.84 o                         
 -20   2  11      12615.11      12504.12       164.36 o                         
 -18   2  11        601.76        652.39        57.99 o                         
 -16   2  11       7181.56       7030.51        97.30 o                         
 -14   2  11         43.62         93.98        20.50 o                         
 -12   2  11       5745.34       5464.07        83.69 o                         
 -10   2  11      19206.39      18898.54       173.55 o                         
  -8   2  11      51644.53      54010.88       475.14 o                         
  -6   2  11        196.06        179.42        22.52 o                         
  -4   2  11      41988.53      40431.73       666.88 o                         
  -2   2  11      47669.06      46663.68       404.85 o                         
   0   2  11      46455.90      47761.96       385.93 o                         
   2   2  11        488.31        825.00        27.34 o                         
   4   2  11         60.72         10.87        17.16 o                         
   6   2  11         33.63         27.55        17.58 o                         
   8   2  11      16130.96      16129.09       163.11 o                         
  10   2  11       8296.12       8438.16       106.68 o                         
  12   2  11      14368.70      14308.10       198.92 o                         
  14   2  11        470.81        450.45        39.71 o                         
  16   2  11      13301.02      12727.99       190.76 o                         
  18   2  11      32437.86      31555.20       374.18 o                         
  20   2  11      15390.69      15684.32       267.36 o                         
  22   2  11        378.99        392.86        65.22 o                         
  24   2  11         39.63         -3.98        53.53 o                         
 -29   3  11       5234.99       5410.10       157.54 o                         
 -27   3  11          2.61         21.87        42.16 o                         
 -25   3  11        803.96        883.92        63.54 o                         
 -23   3  11        802.38        735.58        70.17 o                         
 -21   3  11       1697.27       1754.23        99.67 o                         
 -19   3  11         40.41         16.31        22.92 o                         
 -17   3  11      19669.76      19563.31       199.88 o                         
 -15   3  11      30713.38      30286.39       276.38 o                         
 -13   3  11      11029.46      11162.16       114.61 o                         
 -11   3  11       5942.57       5703.01        71.36 o                         
  -9   3  11      50345.62      51341.09       418.49 o                         
  -7   3  11         16.03         16.31        18.62 o                         
  -5   3  11      27616.49      29773.73       257.65 o                         
  -3   3  11      14688.76      16535.42       155.65 o                         
  -1   3  11       2836.06       2964.42        44.94 o                         
   1   3  11       2006.46       2105.86        38.27 o                         
   3   3  11      37431.73      38090.11       297.82 o                         
   5   3  11      14016.01      13494.81       172.08 o                         
   7   3  11       2724.69       2956.77        57.89 o                         
   9   3  11       1258.02       1302.43        50.32 o                         
  11   3  11      12614.12      12567.60       154.50 o                         
  13   3  11        327.60        481.79        38.73 o                         
  15   3  11       2421.16       2519.09        78.38 o                         
  17   3  11      12170.72      11941.29       210.60 o                         
  19   3  11       4693.24       4471.20       115.19 o                         
  21   3  11        146.89         97.11        51.37 o                         
  23   3  11        218.76        225.85        61.98 o                         
 -28   4  11       2848.78       3166.56       108.06 o                         
 -26   4  11       2146.52       2348.61        92.77 o                         
 -24   4  11       1733.34       1574.29        79.20 o                         
 -22   4  11      20533.09      19850.95       264.18 o                         
 -20   4  11       7574.91       7739.62       125.14 o                         
 -18   4  11       5407.38       5453.64       100.49 o                         
 -16   4  11       3516.27       3344.24        69.32 o                         
 -14   4  11       4723.91       4526.53        75.61 o                         
 -12   4  11      95610.17      94581.21       703.33 o                         
 -10   4  11      69105.41      67812.52       512.10 o                         
  -8   4  11      15630.10      15133.86       157.75 o                         
  -6   4  11       5906.21       5907.64        69.72 o                         
  -4   4  11      20419.45      21467.85       181.16 o                         
  -2   4  11      48867.35      48796.60       471.52 o                         
   0   4  11      11509.76      11396.51       118.80 o                         
   2   4  11       2397.58       2536.86        46.27 o                         
   4   4  11       2418.58       2197.69        41.65 o                         
   6   4  11      27544.47      27570.13       250.77 o                         
   8   4  11      67452.27      67423.59       554.56 o                         
  10   4  11      56979.69      57676.57       485.80 o                         
  12   4  11       2229.84       2159.76        59.18 o                         
  14   4  11       3949.28       4031.36        78.53 o                         
  16   4  11       4210.04       4127.05       105.20 o                         
  18   4  11      16709.35      16444.56       235.93 o                         
  20   4  11       6938.36       6670.94       176.99 o                         
  22   4  11       4325.99       4138.36       137.18 o                         
  24   4  11         72.43        -47.19        47.19 o                         
 -27   5  11       8692.10       8573.65       170.81 o                         
 -25   5  11       6420.11       6486.95       167.93 o                         
 -23   5  11        874.79        775.42        60.29 o                         
 -21   5  11       3130.96       3073.18        81.94 o                         
 -19   5  11        715.36        737.21        46.91 o                         
 -17   5  11       4999.58       5030.27        95.86 o                         
 -15   5  11       2710.57       2894.62        65.76 o                         
 -13   5  11      27374.14      27921.43       302.44 o                         
 -11   5  11       1828.67       1814.59        50.70 o                         
  -9   5  11      10597.38      10957.28       145.69 o                         
  -7   5  11      20098.34      19551.55       184.12 o                         
  -5   5  11       3710.36       3406.96        53.04 o                         
  -3   5  11        959.13       1200.52        33.76 o                         
  -1   5  11       9745.93       9396.83       119.83 o                         
   1   5  11       3135.93       3029.59        54.59 o                         
   3   5  11       8280.85       8177.46        90.68 o                         
   5   5  11       1996.22       1698.00        40.38 o                         
   7   5  11      40627.12      40006.99       349.81 o                         
   9   5  11      26975.21      27176.18       256.41 o                         
  11   5  11       8051.21       7762.49       176.73 o                         
  13   5  11       5308.42       5301.92        95.05 o                         
  15   5  11          0.53        -28.05        28.05 o                         
  17   5  11         35.66         -7.66        37.78 o                         
  19   5  11        459.19        517.32        54.78 o                         
  21   5  11       1880.54       1789.03        87.29 o                         
  23   5  11        159.65        119.91        66.85 o                         
 -26   6  11         68.18         68.00        45.22 o                         
 -24   6  11       2535.85       2343.84        89.97 o                         
 -22   6  11      12595.05      12423.64       178.61 o                         
 -20   6  11      11310.60      11335.74       163.78 o                         
 -18   6  11       1053.36       1074.62        54.67 o                         
 -16   6  11      11662.22      11572.09       156.71 o                         
 -14   6  11      13859.56      13556.69       170.05 o                         
 -12   6  11      11642.95      11189.75       120.64 o                         
 -10   6  11       1724.81       1920.24        50.81 o                         
  -8   6  11         17.26         38.43        18.88 o                         
  -6   6  11        709.77        650.50        33.14 o                         
  -4   6  11       5377.64       5240.27        69.85 o                         
  -2   6  11      40211.08      40216.15       340.93 o                         
   0   6  11      32230.70      32133.74       280.52 o                         
   2   6  11       6753.93       7172.00        85.60 o                         
   4   6  11       2679.38       2677.96        51.62 o                         
   6   6  11       1480.84       1509.21        50.96 o                         
   8   6  11      38063.63      37618.50       336.66 o                         
  10   6  11       4595.24       4544.18        81.31 o                         
  12   6  11       2085.60       2004.58        58.64 o                         
  14   6  11         21.56        -20.58        28.06 o                         
  16   6  11       8426.71       8391.83       137.45 o                         
  18   6  11      18371.86      17942.60       255.12 o                         
  20   6  11       9122.67       9068.90       173.19 o                         
  22   6  11       2211.39       1941.83       107.88 o                         
 -25   7  11        280.46        265.24        52.99 o                         
 -23   7  11       8518.38       8525.42       146.93 o                         
 -21   7  11       5944.70       6096.73       119.94 o                         
 -19   7  11      10327.63      10217.25       154.32 o                         
 -17   7  11       8509.32       8499.43       133.98 o                         
 -15   7  11       2520.32       2402.39        69.66 o                         
 -13   7  11       6510.98       6338.31       106.82 o                         
 -11   7  11      20612.50      20765.89       194.77 o                         
  -9   7  11       4221.80       4261.76        71.21 o                         
  -7   7  11        978.77       1004.33        43.39 o                         
  -5   7  11        155.31        235.36        27.28 o                         
  -3   7  11      39994.40      39101.29       315.99 o                         
  -1   7  11      72832.23      72424.11       587.24 o                         
   1   7  11      33526.68      32740.08       271.65 o                         
   3   7  11      19116.12      18578.72       183.39 o                         
   5   7  11         34.70         23.85        24.23 o                         
   7   7  11       8631.92       8568.90       113.75 o                         
   9   7  11      11700.16      11932.30       143.45 o                         
  11   7  11      21093.23      21349.73       220.77 o                         
  13   7  11       1046.44       1025.24        53.98 o                         
  15   7  11       1152.07       1181.10        60.31 o                         
  17   7  11      22708.55      22790.80       299.53 o                         
  19   7  11      36354.23      35334.74       424.20 o                         
  21   7  11       7963.61       8071.60       167.98 o                         
 -24   8  11         46.03        161.23        64.81 o                         
 -22   8  11         56.78          6.11        45.73 o                         
 -20   8  11          4.22         47.53        44.52 o                         
 -18   8  11       9160.58       9042.83       178.73 o                         
 -16   8  11       3754.97       3498.51       107.00 o                         
 -14   8  11         99.48        137.22        36.30 o                         
 -12   8  11        710.55        769.83        67.35 o                         
 -10   8  11       7416.23       7068.81       168.28 o                         
  -8   8  11       2030.56       2149.68        59.34 o                         
  -6   8  11         56.90         96.08        24.18 o                         
  -4   8  11        731.00        718.57        41.50 o                         
  -2   8  11       1075.83       1044.43        38.50 o                         
   0   8  11        153.73        197.99        39.70 o                         
   2   8  11       2673.94       2627.42        54.24 o                         
   4   8  11       6696.23       6206.43        98.25 o                         
   6   8  11       6806.77       6467.17        96.18 o                         
   8   8  11        162.57        141.29        30.79 o                         
  10   8  11       1175.59       1152.24        54.92 o                         
  12   8  11       7936.66       7681.12       165.16 o                         
  14   8  11        348.44        306.96        46.00 o                         
  16   8  11        147.41        158.74        43.88 o                         
  18   8  11         28.18        -13.92        50.12 o                         
  20   8  11        439.47        480.07        69.71 o                         
 -23   9  11       2614.04       2781.22       115.95 o                         
 -21   9  11       3784.10       4011.95       131.06 o                         
 -19   9  11       4095.14       4148.12       128.46 o                         
 -17   9  11       8279.89       8618.10       209.49 o                         
 -15   9  11        540.66        492.46        70.52 o                         
 -13   9  11       9836.00       9661.04       352.42 o                         
 -11   9  11      41417.52      40106.72       523.88 o                         
  -9   9  11      11300.24      11466.29       173.03 o                         
  -7   9  11       3062.50       3126.58        75.10 o                         
  -5   9  11       2443.59       2158.16        69.88 o                         
  -3   9  11      35151.93      34751.59       346.53 o                         
  -1   9  11      45628.09      45036.36       490.80 o                         
   1   9  11      24088.45      22793.17       361.17 o                         
   3   9  11       4143.56       3962.70        91.01 o                         
   5   9  11        986.99        855.34        65.23 o                         
   7   9  11      14663.55      13727.93       197.53 o                         
   9   9  11      24230.80      24316.56       299.21 o                         
  11   9  11       8251.81       8083.24       169.73 o                         
  13   9  11       6202.22       6197.17       151.70 o                         
  15   9  11       2365.39       2402.46       103.59 o                         
  17   9  11      14024.00      14402.02       259.66 o                         
  19   9  11      14876.73      15449.17       328.66 o                         
 -22  10  11       3642.40       3529.88       148.20 o                         
 -20  10  11       8391.04       8772.28       228.03 o                         
 -18  10  11       9129.17       9199.95       217.98 o                         
 -16  10  11        206.27        204.98        53.13 o                         
 -14  10  11       2121.28       2103.70        98.04 o                         
 -12  10  11       6294.09       6478.97       182.80 o                         
 -10  10  11       3732.21       3648.19       114.19 o                         
  -8  10  11       2896.41       2869.91        86.99 o                         
  -6  10  11       8890.79       8705.16       149.54 o                         
  -4  10  11       7353.70       7451.54       120.75 o                         
  -2  10  11       4144.87       3925.29        85.78 o                         
   0  10  11      18681.12      17815.21       347.45 o                         
   2  10  11       7168.75       7231.49       118.55 o                         
   4  10  11       1226.75       1084.10        61.15 o                         
   6  10  11       4800.02       4848.49       110.50 o                         
   8  10  11        361.30        356.89        54.68 o                         
  10  10  11       3456.35       3348.79       113.19 o                         
  12  10  11        159.07        194.19        52.52 o                         
  14  10  11       2510.36       2591.53       109.43 o                         
  16  10  11       2882.05       2943.81       121.00 o                         
 -19  11  11        130.53        162.80        60.52 o                         
 -17  11  11        606.76        679.33        75.43 o                         
 -15  11  11         75.38        143.39        52.56 o                         
 -13  11  11       2524.00       2421.72       102.73 o                         
 -11  11  11       2297.01       2407.44       101.32 o                         
  -9  11  11       5559.57       5443.06       170.55 o                         
  -7  11  11       8917.26       9022.70       159.18 o                         
  -5  11  11       2244.24       2168.66        80.23 o                         
  -3  11  11        527.60        570.52        45.35 o                         
  -1  11  11        237.28        266.56        44.42 o                         
   1  11  11        765.52        703.46        52.67 o                         
   3  11  11          0.72         57.94        36.90 o                         
   5  11  11         20.65          9.23        36.55 o                         
   7  11  11       4698.66       4627.65       113.79 o                         
   9  11  11       4885.13       4915.85       195.44 o                         
  11  11  11       7967.54       7902.07       180.89 o                         
  13  11  11       2098.63       1997.66       107.66 o                         
  15  11  11        121.70        162.84        60.51 o                         
 -18  12  11        259.19        378.36        82.78 o                         
 -16  12  11       4830.00       5114.40       153.45 o                         
 -14  12  11      22756.10      23920.86       471.95 o                         
 -12  12  11      10232.79      10193.68       211.32 o                         
 -10  12  11       9535.76       9992.15       206.16 o                         
  -8  12  11       1363.80       1430.38        88.13 o                         
  -6  12  11        910.27        984.74        64.62 o                         
  -4  12  11        824.86        863.43        61.68 o                         
  -2  12  11        148.84        163.73        42.25 o                         
   0  12  11       4049.35       3893.83        94.54 o                         
   2  12  11       4964.91       4823.91       120.74 o                         
   4  12  11       3635.11       3774.75       115.73 o                         
   6  12  11      17597.03      17415.17       308.38 o                         
   8  12  11      12105.35      12078.29       230.67 o                         
  10  12  11       9842.09       9539.41       436.89 o                         
  12  12  11       3751.64       3943.25       136.66 o                         
 -13  13  11       1628.28       1454.24        98.86 o                         
 -11  13  11       1572.15       1677.22       102.10 o                         
  -9  13  11       5847.85       5886.23       167.83 o                         
  -7  13  11        148.83        105.48        51.63 o                         
  -5  13  11        886.60       1018.38        83.59 o                         
  -3  13  11       1035.24       1168.76        72.38 o                         
  -1  13  11        991.80       1169.58        79.13 o                         
   1  13  11        690.63        735.13        69.91 o                         
   3  13  11       3171.05       3197.53       104.51 o                         
   5  13  11        716.61        795.59        66.44 o                         
   7  13  11        730.77        800.10        77.63 o                         
   9  13  11        869.08        928.70        82.85 o                         
 -10  14  11       2277.90       2233.24       114.40 o                         
  -8  14  11        266.98        200.55        60.83 o                         
  -6  14  11       3147.03       3331.17       126.86 o                         
  -4  14  11       2677.30       2828.59       102.01 o                         
  -2  14  11       1825.22       1792.75       114.44 o                         
   0  14  11       3837.82       3918.45       131.87 o                         
   2  14  11       1426.26       1224.36       102.98 o                         
   4  14  11       3096.91       3346.97       130.51 o                         
 -28   0  12        639.32        742.55       107.21 o                         
 -26   0  12       1912.95       1779.60       140.09 o                         
 -24   0  12       5179.91       4931.44       189.23 o                         
 -22   0  12       3395.53       3232.96       222.96 o                         
 -20   0  12      30949.76      31118.17       467.57 o                         
 -18   0  12      26859.56      26548.52       417.19 o                         
 -16   0  12       1030.28       1031.82        54.22 o                         
 -14   0  12       6865.13       6888.48       118.26 o                         
 -12   0  12         20.66         29.81        23.27 o                         
 -10   0  12       4919.45       5190.77       101.00 o                         
  -8   0  12       1721.96       1560.88        44.90 o                         
  -6   0  12        882.78       1145.05        37.99 o                         
  -4   0  12       7513.89       7120.86       104.69 o                         
  -2   0  12       3562.49       4342.85        76.87 o                         
   0   0  12     133036.05     136409.78      1391.18 o                         
   2   0  12     135797.92     132262.17      1352.23 o                         
   4   0  12      14348.54      14852.51       189.75 o                         
   6   0  12        100.90        192.58        59.23 o                         
   8   0  12       3449.62       3489.80        71.28 o                         
  10   0  12      15645.66      16645.94       271.46 o                         
  12   0  12      16656.48      16555.36       277.53 o                         
  14   0  12       1148.63        917.39        84.43 o                         
  16   0  12       1927.06       1836.70        96.44 o                         
  18   0  12        137.86          3.90        62.19 o                         
  20   0  12      16993.19      16665.55       396.19 o                         
  22   0  12      29128.07      28965.48       597.68 o                         
  24   0  12       7975.13       8040.14       281.17 o                         
 -29   1  12        850.19        808.74        89.73 o                         
 -27   1  12       1604.07       1437.42        90.38 o                         
 -25   1  12       2125.15       1952.36        95.77 o                         
 -23   1  12       1410.53       1468.88        87.37 o                         
 -21   1  12       3636.84       3440.13        82.50 o                         
 -19   1  12        751.46        670.95        44.01 o                         
 -17   1  12      12300.64      12896.60       175.55 o                         
 -15   1  12       9526.22       9742.73       106.39 o                         
 -13   1  12        105.74        101.22        19.51 o                         
 -11   1  12       5307.08       5253.83        65.96 o                         
  -9   1  12       3276.38       3164.97        46.26 o                         
  -7   1  12        720.67        824.55        40.34 o                         
  -5   1  12       3192.36       3241.60        58.53 o                         
  -3   1  12      14143.69      13801.01       122.47 o                         
  -1   1  12      10122.76       9057.27        89.73 o                         
   1   1  12      19274.35      19693.99       176.80 o                         
   3   1  12      11015.70      11596.55       109.65 o                         
   5   1  12       6449.46       6639.96        84.59 o                         
   7   1  12       2937.76       2891.38        55.31 o                         
   9   1  12        155.65        145.53        22.94 o                         
  11   1  12       8381.77       8719.76       148.70 o                         
  13   1  12        608.94        621.40        44.02 o                         
  15   1  12        893.59        884.20        53.90 o                         
  17   1  12       9943.50       9578.60       164.19 o                         
  19   1  12       9216.01       9461.84       194.45 o                         
  21   1  12       5146.20       5516.54       158.15 o                         
  23   1  12       3363.50       3465.96       133.70 o                         
 -28   2  12       4704.41       4597.21       154.77 o                         
 -26   2  12       1959.53       1750.47        96.34 o                         
 -24   2  12         38.79         18.30        38.42 o                         
 -22   2  12        285.92        325.10        46.38 o                         
 -20   2  12        272.12        268.65        40.76 o                         
 -18   2  12      12911.53      13070.51       150.31 o                         
 -16   2  12        119.09        115.75        26.45 o                         
 -14   2  12       9935.57      10091.03       108.11 o                         
 -12   2  12       9370.93       9885.52       102.68 o                         
 -10   2  12        947.01        851.84        29.11 o                         
  -8   2  12      48623.76      49066.53       437.27 o                         
  -6   2  12       4191.33       4041.54        65.06 o                         
  -4   2  12        112.05         90.28        20.93 o                         
  -2   2  12       2088.56       2453.97        45.84 o                         
   0   2  12       2809.58       2862.15        51.88 o                         
   2   2  12      37051.82      38276.79       317.97 o                         
   4   2  12       1454.39       1737.40        42.83 o                         
   6   2  12      26748.21      27901.85       251.14 o                         
   8   2  12       7514.94       7420.36        97.35 o                         
  10   2  12       8616.57       8521.78       109.11 o                         
  12   2  12      25428.93      25447.13       273.90 o                         
  14   2  12       2515.04       2414.44        70.90 o                         
  16   2  12        149.77        123.14        38.97 o                         
  18   2  12        840.08        707.27        58.26 o                         
  20   2  12       1163.61       1185.26        84.50 o                         
  22   2  12       7650.08       7324.70       180.94 o                         
  24   2  12       1991.70       1930.20       122.70 o                         
 -29   3  12       9034.85       9316.58       209.06 o                         
 -27   3  12       3351.40       3616.11       110.95 o                         
 -25   3  12        227.67        136.66        44.12 o                         
 -23   3  12       6015.68       5406.27       231.42 o                         
 -21   3  12       8586.94       8469.09       241.78 o                         
 -19   3  12       4610.75       4668.46       101.07 o                         
 -17   3  12      11217.20      11371.83       165.30 o                         
 -15   3  12      12483.96      12081.10       137.81 o                         
 -13   3  12      11884.55      12021.00       121.55 o                         
 -11   3  12      82084.43      82973.62       665.74 o                         
  -9   3  12     133280.77     134193.84      1235.15 o                         
  -7   3  12      42965.49      42405.45       422.45 o                         
  -5   3  12        427.75        698.63        29.84 o                         
  -3   3  12      42837.38      42551.72       350.70 o                         
  -1   3  12      40224.87      40609.96       314.91 o                         
   1   3  12      15181.54      15509.14       138.93 o                         
   3   3  12      39904.73      41337.38       371.95 o                         
   5   3  12        116.02         67.81        20.57 o                         
   7   3  12       5366.24       5531.33        81.90 o                         
   9   3  12      50982.53      51167.30       515.53 o                         
  11   3  12      55538.33      55849.03       512.06 o                         
  13   3  12      13554.98      13481.18       251.28 o                         
  15   3  12        174.22        113.40        30.47 o                         
  17   3  12       2656.52       2623.89        88.65 o                         
  19   3  12       4944.62       4813.20       119.15 o                         
  21   3  12       2469.74       2536.62       111.22 o                         
  23   3  12        144.90        121.00        58.48 o                         
 -28   4  12        235.99        214.14        51.99 o                         
 -26   4  12       8271.18       7814.52       187.19 o                         
 -24   4  12       1936.41       2002.89        84.28 o                         
 -22   4  12        857.76        873.28        62.48 o                         
 -20   4  12       1233.67       1134.51        55.67 o                         
 -18   4  12        870.79        910.55        49.74 o                         
 -16   4  12         49.65         74.84        29.75 o                         
 -14   4  12       3427.67       3512.03        76.55 o                         
 -12   4  12      16586.97      16206.65       152.45 o                         
 -10   4  12       1892.36       2094.85        65.41 o                         
  -8   4  12       1191.58       1166.46        33.19 o                         
  -6   4  12        146.04        183.14        17.04 o                         
  -4   4  12       1580.26       1114.26        31.22 o                         
  -2   4  12        465.58        418.41        22.94 o                         
   0   4  12      13780.49      13623.99       138.18 o                         
   2   4  12        722.99        722.42        32.71 o                         
   4   4  12       1728.53       1562.17        36.48 o                         
   6   4  12        668.17        597.50        33.37 o                         
   8   4  12      41855.77      42197.31       367.66 o                         
  10   4  12          1.13         -0.01        24.53 o                         
  12   4  12      21869.34      21881.84       258.53 o                         
  14   4  12       4866.59       4638.20        94.57 o                         
  16   4  12        165.24        115.63        40.78 o                         
  18   4  12        220.07        201.55        44.95 o                         
  20   4  12        173.21         97.67        46.17 o                         
  22   4  12        216.18        153.77        58.56 o                         
 -27   5  12       7058.24       7055.95       155.03 o                         
 -25   5  12       1551.00       1496.66        80.08 o                         
 -23   5  12       2883.05       2805.73        94.86 o                         
 -21   5  12       7978.27       8050.25       133.78 o                         
 -19   5  12       7794.52       7498.20       123.51 o                         
 -17   5  12       8406.19       8377.95       128.42 o                         
 -15   5  12        968.36       1054.03        54.53 o                         
 -13   5  12      12291.32      12201.02       155.78 o                         
 -11   5  12      43492.70      43830.09       397.93 o                         
  -9   5  12       9161.71       8825.30       111.00 o                         
  -7   5  12      43072.36      44452.05       349.56 o                         
  -5   5  12       9469.34       9591.30       101.00 o                         
  -3   5  12       8804.93       8903.49       107.35 o                         
  -1   5  12      24684.39      24047.06       278.95 o                         
   1   5  12      46481.66      46741.46       389.00 o                         
   3   5  12      10404.98      10333.32       108.26 o                         
   5   5  12       1516.69       1345.56        45.78 o                         
   7   5  12      22404.33      22613.33       220.10 o                         
   9   5  12      40495.04      40596.02       360.53 o                         
  11   5  12      20672.20      20700.72       222.50 o                         
  13   5  12       3290.65       3284.07        73.36 o                         
  15   5  12        394.57        355.74        46.25 o                         
  17   5  12       2233.63       2304.19        86.07 o                         
  19   5  12      14366.08      13930.91       219.36 o                         
  21   5  12       5426.57       5328.39       134.48 o                         
  23   5  12        261.74        315.71        67.28 o                         
 -26   6  12       6487.79       6584.34       148.57 o                         
 -24   6  12       1001.39        867.13        66.04 o                         
 -22   6  12       5229.95       5277.14       110.90 o                         
 -20   6  12       9642.38       9687.97       151.62 o                         
 -18   6  12       6239.32       6236.33       112.43 o                         
 -16   6  12      11266.49      11119.62       154.04 o                         
 -14   6  12       5664.25       5396.34       106.09 o                         
 -12   6  12      35300.05      35008.21       315.68 o                         
 -10   6  12      54200.68      56289.07       590.99 o                         
  -8   6  12      20687.53      20589.11       198.45 o                         
  -6   6  12      17857.99      17892.68       179.56 o                         
  -4   6  12       6713.63       7543.66        88.70 o                         
  -2   6  12      25006.74      25341.47       216.80 o                         
   0   6  12      55305.83      55031.23       454.58 o                         
   2   6  12      29581.10      29254.36       245.95 o                         
   4   6  12      15799.98      15509.13       149.46 o                         
   6   6  12      11999.40      11568.86       146.04 o                         
   8   6  12      97228.51      96948.17       784.81 o                         
  10   6  12      28843.35      28955.70       276.30 o                         
  12   6  12        476.49        472.85        36.64 o                         
  14   6  12       1206.92       1214.80        76.49 o                         
  16   6  12        516.33        494.77        52.61 o                         
  18   6  12       4760.81       4783.09       121.71 o                         
  20   6  12       3817.83       3961.76       118.64 o                         
  22   6  12       1905.18       1724.86       104.45 o                         
 -25   7  12       3683.26       3546.99       117.31 o                         
 -23   7  12       2879.83       2784.10        87.35 o                         
 -21   7  12      13295.52      13832.68       247.08 o                         
 -19   7  12       4595.50       4616.96       101.15 o                         
 -17   7  12       1598.69       1603.30        62.05 o                         
 -15   7  12          5.19         12.09        27.76 o                         
 -13   7  12      12758.90      12915.84       166.49 o                         
 -11   7  12          7.81         71.63        25.23 o                         
  -9   7  12       2495.79       2556.85        63.97 o                         
  -7   7  12        481.61        535.99        32.67 o                         
  -5   7  12       7110.21       6950.46        87.08 o                         
  -3   7  12       5132.06       5307.43        78.60 o                         
  -1   7  12      36305.21      34959.65       402.03 o                         
   1   7  12      24293.25      23979.22       241.17 o                         
   3   7  12      12603.50      12773.39       131.77 o                         
   5   7  12       4032.06       3885.03        72.77 o                         
   7   7  12        128.42         75.22        25.79 o                         
   9   7  12         42.16         38.66        25.60 o                         
  11   7  12        535.67        573.81        39.07 o                         
  13   7  12         12.22         -4.85        30.08 o                         
  15   7  12         10.30         32.01        32.39 o                         
  17   7  12        607.96        705.67        60.81 o                         
  19   7  12       7301.05       7552.51       158.42 o                         
  21   7  12       4565.53       4534.87       128.06 o                         
 -24   8  12        699.63        729.02        88.28 o                         
 -22   8  12      10211.55      10337.40       207.44 o                         
 -20   8  12      17591.18      17424.51       276.48 o                         
 -18   8  12      20404.06      20818.32       307.21 o                         
 -16   8  12       8394.04       8418.36       167.66 o                         
 -14   8  12       8393.17       8401.41       163.30 o                         
 -12   8  12       2711.83       2559.34        79.76 o                         
 -10   8  12      32010.19      32750.23       342.29 o                         
  -8   8  12      22751.69      22813.60       269.03 o                         
  -6   8  12       1074.51       1045.67        48.04 o                         
  -4   8  12       9052.77       8922.73       113.48 o                         
  -2   8  12      56572.53      56432.27       443.35 o                         
   0   8  12      61309.43      61232.16       695.14 o                         
   2   8  12      12251.76      12468.37       131.73 o                         
   4   8  12       6020.63       5653.87        88.10 o                         
   6   8  12       1779.14       1547.65        51.36 o                         
   8   8  12       9418.51       9323.75       136.92 o                         
  10   8  12      31515.08      31056.09       325.81 o                         
  12   8  12       7218.74       7024.06       136.28 o                         
  14   8  12        334.44        334.28        47.65 o                         
  16   8  12       6247.72       6636.84       143.85 o                         
  18   8  12      22721.59      22656.30       367.48 o                         
  20   8  12      22126.39      22705.43       360.70 o                         
 -23   9  12        254.48        264.01        60.46 o                         
 -21   9  12        242.92        229.56        58.14 o                         
 -19   9  12       4296.77       4419.79       133.49 o                         
 -17   9  12       1769.54       1844.60        94.11 o                         
 -15   9  12       2272.09       2234.40        96.82 o                         
 -13   9  12        150.35        113.71        37.35 o                         
 -11   9  12        310.07        364.00        61.20 o                         
  -9   9  12       1738.62       1837.06        99.68 o                         
  -7   9  12        160.09        105.26        35.44 o                         
  -5   9  12       1989.11       2118.76        72.44 o                         
  -3   9  12       3910.14       4103.13        85.07 o                         
  -1   9  12       2364.75       2277.29        70.85 o                         
   1   9  12       5474.41       5530.07        98.65 o                         
   3   9  12       5755.98       5552.24       111.93 o                         
   5   9  12       1634.70       1658.38        76.03 o                         
   7   9  12        181.88        211.32        39.89 o                         
   9   9  12        118.61        123.79        38.10 o                         
  11   9  12        359.53        306.73        53.70 o                         
  13   9  12       2839.43       2823.20       151.88 o                         
  15   9  12        536.80        521.11        66.18 o                         
  17   9  12       2899.43       2879.53       140.11 o                         
 -22  10  12       1383.13       1355.14       110.87 o                         
 -20  10  12       2954.00       2955.77       117.89 o                         
 -18  10  12        669.73        714.80        86.61 o                         
 -16  10  12       3941.23       4100.38       149.88 o                         
 -14  10  12         10.43         92.93        46.81 o                         
 -12  10  12       6747.31       6797.01       156.94 o                         
 -10  10  12      19806.71      18979.64       375.13 o                         
  -8  10  12      26825.96      26639.71       367.03 o                         
  -6  10  12       4658.54       4786.59       109.84 o                         
  -4  10  12       1697.47       1548.28        68.19 o                         
  -2  10  12      11447.09      11026.05       153.50 o                         
   0  10  12       5833.97       5881.05       168.82 o                         
   2  10  12       1018.15       1073.45        60.19 o                         
   4  10  12         49.61         -6.75        33.37 o                         
   6  10  12       1602.79       1514.95        80.43 o                         
   8  10  12      13111.47      12871.53       197.99 o                         
  10  10  12      10341.86      10073.93       198.77 o                         
  12  10  12      14964.43      14775.64       257.61 o                         
  14  10  12       5125.85       5042.33       145.55 o                         
  16  10  12       1030.24       1106.54        98.19 o                         
 -19  11  12       9949.68      10206.89       244.07 o                         
 -17  11  12        628.63        835.16        90.52 o                         
 -15  11  12       6061.65       5688.98       155.28 o                         
 -13  11  12        402.31        288.36        57.80 o                         
 -11  11  12       3281.95       3331.61       114.45 o                         
  -9  11  12       8193.24       8564.08       181.02 o                         
  -7  11  12      10118.67      10056.65       170.63 o                         
  -5  11  12       2294.30       2043.81        78.55 o                         
  -3  11  12         72.85         75.37        37.87 o                         
  -1  11  12       4440.44       3839.81       236.35 o                         
   1  11  12      12651.31      12406.18       253.84 o                         
   3  11  12      14566.62      14545.00       214.72 o                         
   5  11  12       1654.09       1878.38        80.31 o                         
   7  11  12       7401.93       7307.06       145.24 o                         
   9  11  12       5160.12       5521.01       146.95 o                         
  11  11  12       8634.15       8776.37       194.18 o                         
  13  11  12       3640.97       3558.32       128.66 o                         
  15  11  12       1394.36       1328.24        95.22 o                         
 -16  12  12       2590.71       2740.70       120.66 o                         
 -14  12  12        288.22        286.23        61.87 o                         
 -12  12  12         24.85        -42.63        47.18 o                         
 -10  12  12         92.62         34.49        48.07 o                         
  -8  12  12         25.79        -22.03        45.18 o                         
  -6  12  12        424.92        513.79        54.86 o                         
  -4  12  12        125.76         48.17        39.40 o                         
  -2  12  12       1419.35       1433.69        80.58 o                         
   0  12  12        223.69        183.11        48.95 o                         
   2  12  12        162.48        199.65        44.83 o                         
   4  12  12        266.60        242.44        47.66 o                         
   6  12  12       3242.51       3183.73       102.41 o                         
   8  12  12        931.70       1030.48        89.42 o                         
  10  12  12       2559.00       2815.15       133.97 o                         
  12  12  12        122.62        200.44        60.95 o                         
 -13  13  12        514.02        566.73        75.40 o                         
 -11  13  12       2353.68       2504.07       116.56 o                         
  -9  13  12       8082.05       8404.04       193.69 o                         
  -7  13  12       2907.65       2930.70       117.95 o                         
  -5  13  12        827.16        887.56        67.34 o                         
  -3  13  12       1117.30       1237.55        74.64 o                         
  -1  13  12       3414.51       3408.83       120.00 o                         
   1  13  12      23575.38      24282.47       363.54 o                         
   3  13  12       2247.24       2464.53       109.26 o                         
   5  13  12         55.04         74.15        45.02 o                         
   7  13  12        996.30       1027.62       100.08 o                         
   9  13  12       2695.60       2659.79       117.21 o                         
  -8  14  12       2558.88       3038.12       124.92 o                         
  -6  14  12       1689.47       1825.20       106.89 o                         
  -4  14  12        975.50       1019.48        84.66 o                         
  -2  14  12        838.74        807.43        91.40 o                         
   0  14  12       1537.27       1651.20       130.94 o                         
   2  14  12          7.05        -15.97        40.73 o                         
 -29   1  13       2148.12       2064.57       111.73 o                         
 -27   1  13       9061.70       9190.23       198.89 o                         
 -25   1  13       1917.23       1859.85        98.03 o                         
 -23   1  13       1200.20       1223.71        78.29 o                         
 -21   1  13       1700.22       1767.32        72.82 o                         
 -19   1  13      19752.82      19628.61       250.09 o                         
 -17   1  13      31672.17      31112.37       386.63 o                         
 -15   1  13       2524.77       2695.49        53.36 o                         
 -13   1  13       1298.07       1105.79        36.29 o                         
 -11   1  13       2198.33       2402.18        43.28 o                         
  -9   1  13      22325.26      22954.03       226.32 o                         
  -5   1  13      30847.88      30610.49       264.64 o                         
  -3   1  13      14856.18      14796.85       131.30 o                         
  -1   1  13         18.05        140.92        34.24 o                         
   1   1  13      41163.80      40263.75       313.45 o                         
   3   1  13     116355.71     117346.85       914.44 o                         
   5   1  13      29103.31      28924.24       310.84 o                         
   7   1  13         98.69        103.36        22.33 o                         
   9   1  13        315.33        338.53        34.30 o                         
  11   1  13      15959.03      16641.64       212.50 o                         
  13   1  13      28479.39      28053.83       297.14 o                         
  15   1  13      22065.15      21744.68       250.64 o                         
  17   1  13         89.59         96.28        46.23 o                         
  19   1  13       3887.05       3667.62       123.71 o                         
  21   1  13      12155.43      12433.06       242.11 o                         
  23   1  13      20631.60      21357.24       351.32 o                         
 -28   2  13       7678.79       8084.24       189.79 o                         
 -26   2  13       2499.25       2473.67       107.88 o                         
 -24   2  13        233.49        261.94        47.56 o                         
 -22   2  13       1105.49       1211.55        81.27 o                         
 -20   2  13       1738.94       1763.86        70.93 o                         
 -18   2  13       4952.49       5091.50        94.71 o                         
 -16   2  13       5168.06       5196.42        93.50 o                         
 -14   2  13      16268.60      16411.21       154.58 o                         
 -12   2  13        130.39        154.86        20.14 o                         
 -10   2  13      34090.13      34403.13       322.40 o                         
  -8   2  13      32723.29      32405.60       282.40 o                         
  -6   2  13       3407.98       2837.78        55.63 o                         
  -4   2  13       2251.64       2675.09        49.30 o                         
  -2   2  13      17788.21      18680.70       160.32 o                         
   0   2  13      23025.04      24523.31       202.50 o                         
   2   2  13       4212.14       3776.89        53.42 o                         
   4   2  13       3337.35       3095.40        61.44 o                         
   6   2  13      18886.61      18787.18       184.33 o                         
   8   2  13          1.73         45.61        22.65 o                         
  10   2  13       9581.47       9634.04       119.88 o                         
  12   2  13      22907.55      23478.88       257.32 o                         
  14   2  13      12932.11      12645.12       248.25 o                         
  16   2  13        302.02        235.46        44.72 o                         
  18   2  13       1566.29       1534.21        77.29 o                         
  20   2  13      12761.12      12454.98       236.83 o                         
  22   2  13       4838.01       4511.50       148.66 o                         
  24   2  13         61.51        121.98        60.37 o                         
 -29   3  13        917.65       1071.65        87.98 o                         
 -27   3  13          3.62        -11.97        48.21 o                         
 -25   3  13       2088.32       1970.84        85.68 o                         
 -23   3  13        104.09        101.48        38.78 o                         
 -21   3  13       1186.81       1195.34        89.80 o                         
 -19   3  13       3097.75       3204.67        85.28 o                         
 -17   3  13       1725.76       1924.63        68.76 o                         
 -15   3  13       3312.28       3487.16        77.50 o                         
 -13   3  13       6228.07       6090.44        87.47 o                         
 -11   3  13       5427.53       5363.92        79.70 o                         
  -9   3  13       5639.31       5370.93       153.99 o                         
  -7   3  13       3404.18       3117.30        61.22 o                         
  -5   3  13        108.42        147.38        22.02 o                         
  -3   3  13        714.68        876.95        28.37 o                         
  -1   3  13       1604.82       1324.49        33.58 o                         
   1   3  13      13938.28      15008.38       137.52 o                         
   5   3  13       4953.91       5140.66        77.32 o                         
   7   3  13       3881.12       4061.75        71.33 o                         
   9   3  13        456.96        366.86        30.24 o                         
  11   3  13        591.98        602.03        40.53 o                         
  13   3  13      16245.96      15883.06       215.27 o                         
  15   3  13       2569.55       2434.26        87.17 o                         
  17   3  13          3.04         11.31        37.92 o                         
  19   3  13         47.61        -25.59        38.02 o                         
  21   3  13       3658.50       3505.40       128.47 o                         
  23   3  13       6705.30       6958.24       183.44 o                         
 -28   4  13       7952.69       7726.41       186.75 o                         
 -26   4  13       9479.56       9157.64       174.80 o                         
 -24   4  13        548.34        503.31        53.86 o                         
 -22   4  13       1515.22       1549.44        84.68 o                         
 -20   4  13       8151.57       8177.41       135.69 o                         
 -18   4  13      30386.06      29778.94       312.04 o                         
 -16   4  13      12528.70      12784.33       184.07 o                         
 -14   4  13        923.58        755.97        44.01 o                         
 -12   4  13       5356.80       5444.78        82.94 o                         
 -10   4  13      27970.72      27577.55       298.01 o                         
  -8   4  13      21912.09      21563.88       205.16 o                         
  -6   4  13      26365.83      27608.99       227.36 o                         
  -4   4  13       7045.60       7383.64        99.07 o                         
  -2   4  13      14768.52      14946.96       146.74 o                         
   0   4  13      48476.52      47892.03       371.01 o                         
   2   4  13      26883.15      27548.47       244.26 o                         
   4   4  13       9431.83       9421.50       112.72 o                         
   6   4  13         11.76         50.03        23.54 o                         
   8   4  13         68.87         72.10        26.54 o                         
  10   4  13       7394.03       7225.49       104.58 o                         
  12   4  13      35536.32      35405.95       439.55 o                         
  14   4  13      20304.32      19641.83       305.38 o                         
  16   4  13      10865.66      10892.92       220.71 o                         
  18   4  13        593.94        556.07        56.38 o                         
  20   4  13      10533.43      10562.01       189.86 o                         
  22   4  13       4417.58       4208.62       257.63 o                         
 -27   5  13        358.54        423.34        57.60 o                         
 -25   5  13       7075.65       7380.06       154.04 o                         
 -23   5  13        106.80        137.91        43.55 o                         
 -21   5  13      21313.63      21194.93       250.97 o                         
 -19   5  13      15123.74      15224.57       194.76 o                         
 -17   5  13       3477.33       3415.14        81.81 o                         
 -15   5  13       3284.75       3195.61        75.99 o                         
 -13   5  13      39694.61      39958.89       386.58 o                         
 -11   5  13      15890.46      15944.98       184.54 o                         
  -9   5  13        118.48        195.98        25.67 o                         
  -7   5  13       2996.64       2941.92        51.09 o                         
  -5   5  13      14507.29      14724.21       139.49 o                         
  -3   5  13       1678.73       1860.87        54.66 o                         
  -1   5  13      33383.96      32380.21       265.26 o                         
   1   5  13       7729.96       7744.99        89.34 o                         
   3   5  13         12.98         13.10        17.62 o                         
   5   5  13        466.75        428.70        32.24 o                         
   7   5  13       2470.59       2366.46        62.66 o                         
   9   5  13      17270.99      16970.31       182.38 o                         
  11   5  13       4873.69       4871.12        86.02 o                         
  13   5  13       1779.77       1698.66        57.60 o                         
  15   5  13       2071.13       1922.75        79.36 o                         
  17   5  13       1801.50       1642.20        79.98 o                         
  19   5  13       1224.63       1249.99        75.21 o                         
  21   5  13         42.28          0.19        44.64 o                         
 -26   6  13       2874.84       3147.56       115.07 o                         
 -24   6  13       2509.30       2502.63        94.23 o                         
 -22   6  13       1870.40       2022.94        76.67 o                         
 -20   6  13      15831.83      15473.12       206.16 o                         
 -18   6  13       2371.70       2507.60        84.95 o                         
 -16   6  13       8692.98       8777.25       133.64 o                         
 -14   6  13       3307.50       3320.30        79.21 o                         
 -12   6  13       1201.58       1258.91        66.32 o                         
 -10   6  13      11803.04      11965.31       148.64 o                         
  -8   6  13      13407.30      14352.29       155.07 o                         
  -6   6  13       1253.81       1235.15        44.09 o                         
  -4   6  13       5930.31       5813.77        82.39 o                         
  -2   6  13        569.45        604.64        31.77 o                         
   0   6  13      16298.27      16230.57       158.18 o                         
   2   6  13      10750.32      10546.17       113.45 o                         
   4   6  13      33530.75      33297.10       301.30 o                         
   6   6  13       8462.98       7917.97       108.58 o                         
   8   6  13      12892.61      12904.88       151.25 o                         
  10   6  13      26046.81      26059.30       256.75 o                         
  12   6  13       6687.42       6563.82       104.39 o                         
  14   6  13       2284.80       2062.92        79.44 o                         
  16   6  13        430.04        364.68        55.76 o                         
  18   6  13        126.29        161.41        54.81 o                         
  20   6  13       3219.26       3459.05       112.05 o                         
 -25   7  13       5010.46       5172.15       131.96 o                         
 -23   7  13         13.08          5.49        38.07 o                         
 -21   7  13      10115.04      10356.63       162.03 o                         
 -19   7  13      12215.11      11920.60       172.02 o                         
 -17   7  13       9944.94       9896.75       148.75 o                         
 -15   7  13         61.26         36.02        29.74 o                         
 -13   7  13         23.62         42.89        29.25 o                         
 -11   7  13      35626.75      36414.82       355.45 o                         
  -9   7  13      22483.33      22649.88       223.08 o                         
  -7   7  13      23496.31      24172.57       233.21 o                         
  -5   7  13       8385.90       8271.29        98.58 o                         
  -3   7  13       2646.62       2521.81        53.57 o                         
  -1   7  13       5670.45       5475.53        81.40 o                         
   1   7  13      16317.91      16732.35       201.37 o                         
   3   7  13       3268.76       3283.33        66.58 o                         
   5   7  13       1150.44       1456.93        50.27 o                         
   7   7  13        313.38        338.63        32.13 o                         
   9   7  13      12714.67      12904.46       155.13 o                         
  11   7  13      31643.04      30813.21       343.79 o                         
  13   7  13       4716.56       4661.88        99.02 o                         
  15   7  13       6474.07       6228.26       133.03 o                         
  17   7  13       1203.48       1300.07        75.86 o                         
  19   7  13       2309.79       2409.70        98.53 o                         
 -24   8  13       4982.63       4720.50       162.54 o                         
 -22   8  13         70.16         62.61        53.09 o                         
 -20   8  13         21.40         41.45        42.14 o                         
 -18   8  13         64.02        107.01        41.29 o                         
 -16   8  13        680.40        697.48        61.89 o                         
 -14   8  13         14.66          0.10        37.40 o                         
 -12   8  13       7802.98       7673.71       152.26 o                         
 -10   8  13       4258.55       4192.53        86.52 o                         
  -8   8  13      11404.98      11392.49       153.45 o                         
  -6   8  13       1310.72       1163.03        81.08 o                         
  -4   8  13      10235.70      10137.16       121.80 o                         
  -2   8  13       1083.16       1150.77        41.76 o                         
   0   8  13        566.16        622.47        52.30 o                         
   2   8  13          3.11         -1.15        15.74 o                         
   4   8  13       3395.09       3584.97        70.82 o                         
   6   8  13        626.71        486.63        35.95 o                         
   8   8  13      17909.04      17210.41       207.60 o                         
  10   8  13       9738.26       9203.25       210.36 o                         
  12   8  13       9017.23       8736.23       157.09 o                         
  14   8  13       1474.19       1491.56        76.48 o                         
  16   8  13        641.18        632.60        75.13 o                         
  18   8  13        648.81        720.19        76.14 o                         
 -23   9  13         19.27        -48.20        48.20 o                         
 -21   9  13       4094.81       4266.17       136.07 o                         
 -19   9  13       9457.39       9649.83       199.81 o                         
 -17   9  13      11135.62      11101.57       211.83 o                         
 -15   9  13      16737.95      16593.46       268.71 o                         
 -13   9  13       1752.53       1673.13       170.45 o                         
 -11   9  13       8530.11       8336.09       169.57 o                         
  -9   9  13      49359.36      49436.36       641.65 o                         
  -7   9  13      38899.23      39230.95       479.39 o                         
  -5   9  13       2475.11       2541.39        78.51 o                         
  -3   9  13       1693.46       1735.55        67.93 o                         
  -1   9  13      29787.13      29595.78       306.40 o                         
   1   9  13      16795.62      16306.12       195.47 o                         
   3   9  13       7033.79       6871.81       141.74 o                         
   5   9  13       4082.59       4007.18        98.31 o                         
   7   9  13        575.47        595.24        50.38 o                         
   9   9  13       4391.79       4376.40       108.05 o                         
  11   9  13      12897.56      12882.99       231.90 o                         
  13   9  13       6894.57       7357.12       168.55 o                         
  15   9  13         18.01         55.97        50.97 o                         
  17   9  13         45.76         45.08        65.26 o                         
 -22  10  13        236.49        198.26        61.39 o                         
 -20  10  13        297.86        364.14        71.76 o                         
 -18  10  13      14029.22      14168.12       256.80 o                         
 -16  10  13       2670.20       2585.30       106.21 o                         
 -14  10  13         36.03        -12.12        29.56 o                         
 -12  10  13        103.33         65.52        36.91 o                         
 -10  10  13       3164.77       3218.90       110.14 o                         
  -8  10  13       8800.74       8491.36       151.20 o                         
  -6  10  13       9296.00       9341.13       158.55 o                         
  -4  10  13         13.91         21.99        32.42 o                         
  -2  10  13         73.88         40.44        37.02 o                         
   0  10  13        731.72        647.18        48.18 o                         
   2  10  13      22122.82      22130.24       313.62 o                         
   4  10  13       8367.20       8357.85       166.45 o                         
   6  10  13        662.05        685.10        56.08 o                         
   8  10  13        957.80        852.20        61.47 o                         
  10  10  13        597.94        638.14        66.01 o                         
  12  10  13       6971.75       7338.39       172.94 o                         
  14  10  13       4453.67       4610.46       142.72 o                         
  16  10  13          8.41         55.59        54.86 o                         
 -19  11  13        658.70        706.42        91.82 o                         
 -17  11  13       1450.19       1583.93       131.87 o                         
 -15  11  13        497.53        500.75        65.65 o                         
 -13  11  13        699.24        696.38        70.33 o                         
 -11  11  13       3138.24       3354.69       116.44 o                         
  -9  11  13       1987.90       2112.20        95.98 o                         
  -7  11  13       3614.83       3720.87       103.46 o                         
  -5  11  13        156.39        145.23        41.16 o                         
  -3  11  13       1927.90       2058.58        78.69 o                         
  -1  11  13       2963.02       3006.75       101.18 o                         
   1  11  13       3983.95       4107.19       140.55 o                         
   3  11  13         87.91        149.89        41.72 o                         
   5  11  13       1787.19       1803.24        80.79 o                         
   7  11  13         46.23         25.18        37.45 o                         
   9  11  13       3522.49       3580.91       122.90 o                         
  11  11  13       3409.13       3434.03       124.51 o                         
  13  11  13         48.94         -0.09        57.44 o                         
 -16  12  13       8788.05       9212.40       210.57 o                         
 -14  12  13        497.61        522.66        70.71 o                         
 -12  12  13          3.82        -45.73        45.73 o                         
 -10  12  13        134.06         76.90        50.44 o                         
  -8  12  13       5923.96       5875.95       154.02 o                         
  -6  12  13      12742.97      12683.27       204.15 o                         
  -4  12  13       5436.93       5307.67       124.63 o                         
  -2  12  13         55.19          9.09        42.04 o                         
   0  12  13       3841.79       3338.32       115.00 o                         
   2  12  13      25825.15      25157.20       367.09 o                         
   4  12  13      24850.39      25580.42       373.16 o                         
   6  12  13         88.02         89.08        45.46 o                         
   8  12  13         42.13         -0.09        41.29 o                         
  10  12  13       6353.98       6540.56       170.18 o                         
 -13  13  13       1707.19       1854.84       111.10 o                         
 -11  13  13         84.71         54.18        53.92 o                         
  -9  13  13        268.95        309.75        84.29 o                         
  -7  13  13       1116.15       1179.20        88.51 o                         
  -5  13  13        349.10        410.05        55.91 o                         
  -3  13  13        392.60        372.45        59.20 o                         
  -1  13  13          8.09        -44.90        44.90 o                         
   1  13  13        874.51        932.99       115.64 o                         
   3  13  13        615.16        769.73        74.97 o                         
   5  13  13       5772.99       6122.22       162.62 o                         
   7  13  13       1051.91       1108.90       103.69 o                         
  -6  14  13       1152.16       1187.27        90.36 o                         
  -4  14  13          8.35         33.97        59.40 o                         
  -2  14  13        129.39         45.75        45.15 o                         
   0  14  13        557.30        596.83        71.60 o                         
   2  14  13      10773.54      11262.24       473.57 o                         
 -28   0  14       6205.33       6482.58       241.12 o                         
 -26   0  14      15591.41      16374.97       395.68 o                         
 -24   0  14      12193.69      12262.30       394.93 o                         
 -22   0  14      12881.21      12891.52       318.89 o                         
 -20   0  14       3407.78       2776.41       140.99 o                         
 -18   0  14      22354.87      21069.65       422.41 o                         
 -16   0  14      18054.62      18092.32       337.13 o                         
 -14   0  14         73.57        130.67        30.47 o                         
 -12   0  14       1262.16       1329.71        51.72 o                         
 -10   0  14        651.60        625.01        37.37 o                         
  -6   0  14     163267.47     159837.77      1780.71 o                         
  -4   0  14     132970.88     133308.00      1945.26 o                         
  -2   0  14      25895.90      26310.24       304.79 o                         
   0   0  14       1621.44       1755.03        63.40 o                         
   2   0  14      38329.51      38047.78       425.40 o                         
   4   0  14     196622.56     207797.28      2121.05 o                         
   6   0  14        143.83        171.41        29.71 o                         
   8   0  14       1192.50       1136.05        90.85 o                         
  10   0  14       8389.73       8242.87       176.35 o                         
  12   0  14      29595.05      30119.73       805.29 o                         
  14   0  14      78279.79      79608.62      1025.00 o                         
  16   0  14      34295.40      34346.38       566.52 o                         
  18   0  14        430.28        441.29        88.29 o                         
  20   0  14          4.50        -63.81        63.81 o                         
  22   0  14       5702.02       5766.01       234.46 o                         
 -29   1  14       3633.39       4058.12       167.50 o                         
 -27   1  14        361.17        477.84        67.22 o                         
 -25   1  14         52.85        164.07        52.01 o                         
 -23   1  14       2552.09       2476.17       101.00 o                         
 -21   1  14       4483.64       4586.97       125.32 o                         
 -19   1  14        102.91         85.81        34.80 o                         
 -17   1  14        244.37        317.07        35.12 o                         
 -15   1  14       1182.09       1222.00        46.31 o                         
 -13   1  14        113.19         67.99        19.29 o                         
 -11   1  14       2866.21       2861.25        52.46 o                         
  -9   1  14       4377.25       3643.58        76.51 o                         
  -7   1  14      38760.89      38072.54       421.92 o                         
  -5   1  14       1402.82       1106.48        52.03 o                         
  -3   1  14      24427.33      25997.29       212.96 o                         
  -1   1  14      13699.06      15241.72       138.02 o                         
   1   1  14          2.27         30.48        16.24 o                         
   3   1  14        173.72        223.13        34.55 o                         
   5   1  14         53.65        165.77        26.80 o                         
   7   1  14      12104.99      12297.06       148.94 o                         
   9   1  14       4343.82       4365.26        87.86 o                         
  11   1  14       2508.43       2524.62        71.45 o                         
  13   1  14      35770.52      35219.87       395.39 o                         
  15   1  14       7596.87       7562.13       195.49 o                         
  17   1  14       3274.81       3262.26       100.18 o                         
  19   1  14        174.20         70.01        51.06 o                         
  21   1  14          3.20         13.62        51.27 o                         
  23   1  14        278.75        305.74        69.25 o                         
 -28   2  14        650.12        647.32        73.53 o                         
 -26   2  14       6805.34       6922.25       202.05 o                         
 -24   2  14       2368.73       2305.08       100.51 o                         
 -22   2  14       5142.44       4743.53       168.19 o                         
 -20   2  14        433.63        433.69        45.14 o                         
 -18   2  14      25820.77      26442.00       307.37 o                         
 -16   2  14      18358.72      18554.06       210.29 o                         
 -14   2  14      13418.16      13053.62       144.59 o                         
 -12   2  14      18295.91      18514.83       183.60 o                         
 -10   2  14       3615.33       3549.30        67.67 o                         
  -8   2  14      28373.28      29175.81       260.07 o                         
  -6   2  14      70875.95      71607.26       576.85 o                         
  -4   2  14       7975.69       7979.87        94.77 o                         
  -2   2  14        872.51       1164.66        51.47 o                         
   0   2  14      15037.35      15624.61       141.61 o                         
   2   2  14      80546.04      78681.11       586.79 o                         
   6   2  14      41544.78      41150.61       356.68 o                         
   8   2  14        357.91        337.28        29.64 o                         
  10   2  14        909.97        816.83        47.15 o                         
  12   2  14      22189.56      21970.94       247.51 o                         
  14   2  14      16567.35      16647.38       222.08 o                         
  16   2  14       2166.75       2123.89        82.24 o                         
  18   2  14        267.63        178.72        46.49 o                         
  20   2  14        195.10        142.48        55.91 o                         
  22   2  14       8677.76       9191.27       210.89 o                         
 -29   3  14       3286.50       3124.44       166.43 o                         
 -27   3  14       2394.37       2643.68       112.27 o                         
 -25   3  14       1458.29       1434.66        89.33 o                         
 -23   3  14       4415.39       4298.13       117.68 o                         
 -21   3  14        462.32        439.39        44.99 o                         
 -19   3  14       7799.88       7494.03       151.41 o                         
 -17   3  14      12717.39      12896.90       227.12 o                         
 -15   3  14      38342.95      38250.34       407.08 o                         
 -13   3  14      18788.63      18416.05       186.35 o                         
 -11   3  14       1690.31       1815.59        53.80 o                         
  -9   3  14      51700.55      51922.24       468.18 o                         
  -7   3  14      17503.64      17720.06       187.40 o                         
  -5   3  14      25264.61      25195.51       276.08 o                         
  -3   3  14      15962.39      15999.10       211.43 o                         
  -1   3  14       1649.94       1577.11        36.98 o                         
   1   3  14      19528.71      19689.54       172.71 o                         
   3   3  14      11014.65      10621.43       114.31 o                         
   5   3  14      54522.52      52376.76       475.45 o                         
   7   3  14      32098.66      32240.24       315.81 o                         
   9   3  14       2752.45       2671.27        67.60 o                         
  11   3  14      11561.16      11034.92       201.11 o                         
  13   3  14       1648.77       1518.01       108.29 o                         
  15   3  14       7000.31       6778.04       120.96 o                         
  17   3  14        176.74        156.83        43.25 o                         
  19   3  14        181.43        153.40        47.49 o                         
  21   3  14       2810.43       2832.64       118.63 o                         
  23   3  14       5601.26       5531.43       167.37 o                         
 -28   4  14       2109.08       2100.81       107.79 o                         
 -26   4  14          4.86        -34.63        46.52 o                         
 -24   4  14        170.42        223.43        47.36 o                         
 -22   4  14       4694.17       4727.96       114.08 o                         
 -20   4  14       4671.11       4501.85        96.49 o                         
 -18   4  14        166.39        186.88        33.98 o                         
 -16   4  14       2139.93       2143.79        66.16 o                         
 -14   4  14       2752.69       2560.32        69.25 o                         
 -12   4  14       6914.04       6811.29        95.80 o                         
 -10   4  14        140.06        185.48        27.64 o                         
  -8   4  14      25443.31      25905.34       260.88 o                         
  -6   4  14       2223.81       2031.27        50.66 o                         
  -4   4  14        211.41        128.68        18.12 o                         
  -2   4  14       2689.74       2747.71        54.11 o                         
   0   4  14        165.66        242.45        21.50 o                         
   2   4  14         19.11         30.65        18.04 o                         
   4   4  14       8998.57       8644.64       108.60 o                         
   6   4  14       3576.28       3407.78        67.86 o                         
   8   4  14       4431.89       4363.02        79.13 o                         
  10   4  14       1533.42       1476.45        52.32 o                         
  12   4  14       5531.32       5167.34       100.30 o                         
  14   4  14       4464.71       4614.70        97.83 o                         
  16   4  14       1282.24       1237.45        70.33 o                         
  18   4  14       3019.61       2980.86        98.29 o                         
  20   4  14       1221.46       1113.21        75.89 o                         
  22   4  14        232.00        178.53        56.21 o                         
 -27   5  14        392.33        332.50        63.75 o                         
 -25   5  14       5423.23       5951.06       138.38 o                         
 -23   5  14       1643.70       1805.26        83.52 o                         
 -21   5  14       4518.42       4537.00       101.32 o                         
 -19   5  14       5290.47       5393.80       105.72 o                         
 -17   5  14      13411.09      13447.02       175.64 o                         
 -15   5  14      11015.21      11129.65       151.74 o                         
 -13   5  14      20771.17      20510.04       245.84 o                         
 -11   5  14       1012.88       1002.99        45.59 o                         
  -9   5  14       6063.18       6012.79        95.86 o                         
  -7   5  14       7155.19       7431.60        99.22 o                         
  -5   5  14      31684.45      30831.44       277.98 o                         
  -3   5  14      20097.10      19540.21       200.43 o                         
  -1   5  14      11924.29      11528.42       127.66 o                         
   1   5  14      20933.08      20741.11       185.11 o                         
   3   5  14      30055.28      29446.03       269.64 o                         
   5   5  14      20834.91      20609.13       206.03 o                         
   7   5  14      20273.23      19353.38       199.81 o                         
   9   5  14       6055.55       5721.03       125.28 o                         
  11   5  14       5828.67       5772.35        95.46 o                         
  13   5  14       4450.83       4404.36        94.75 o                         
  15   5  14       9972.42       9876.18       170.79 o                         
  17   5  14       2323.76       2368.81       104.72 o                         
  19   5  14       1748.71       1815.74        92.96 o                         
  21   5  14       4283.98       4550.77       146.94 o                         
 -26   6  14       2077.38       1907.61        92.45 o                         
 -24   6  14       1550.65       1519.40        88.59 o                         
 -22   6  14       1299.26       1338.03        66.66 o                         
 -20   6  14      16189.74      16571.80       213.10 o                         
 -18   6  14      10049.63      10149.66       151.32 o                         
 -16   6  14       6151.71       5941.13       116.03 o                         
 -14   6  14      15354.71      15393.47       189.50 o                         
 -12   6  14         33.77         84.06        30.17 o                         
 -10   6  14       1786.39       1780.79        53.02 o                         
  -8   6  14        158.07        108.45        28.38 o                         
  -6   6  14       5304.57       5355.92        83.50 o                         
  -4   6  14      12473.05      12384.81       136.49 o                         
  -2   6  14       2143.70       2134.92        50.71 o                         
   0   6  14      23783.51      23599.46       208.17 o                         
   2   6  14      14516.92      14823.70       155.08 o                         
   4   6  14      10178.93       9836.70       132.49 o                         
   6   6  14       6399.48       6411.29        97.51 o                         
   8   6  14       2902.24       2848.09        66.65 o                         
  10   6  14        903.34        908.37        45.07 o                         
  12   6  14        132.10        141.55        31.31 o                         
  14   6  14         24.96        -34.51        35.01 o                         
  16   6  14       2384.12       2282.45        88.64 o                         
  18   6  14       6181.43       6408.51       145.35 o                         
  20   6  14       1404.51       1350.18        84.97 o                         
 -25   7  14       3047.01       3215.29       107.79 o                         
 -23   7  14        840.10        967.76        62.86 o                         
 -21   7  14         96.78        107.96        39.45 o                         
 -19   7  14       3834.61       3765.84        92.82 o                         
 -17   7  14        155.21        145.24        35.53 o                         
 -15   7  14       1426.16       1373.94        59.50 o                         
 -13   7  14        656.36        697.37        45.68 o                         
 -11   7  14       2138.30       2317.13        65.20 o                         
  -9   7  14       4161.08       4155.48        76.42 o                         
  -7   7  14       3780.85       3701.66       101.58 o                         
  -5   7  14       9461.89       9342.54       119.04 o                         
  -3   7  14      19643.92      18992.48       178.31 o                         
  -1   7  14       2234.31       2019.06        68.74 o                         
   1   7  14       1546.39       1573.62        47.50 o                         
   3   7  14       4852.39       4703.54        82.35 o                         
   5   7  14       1231.65       1035.58        49.42 o                         
   7   7  14       1231.50       1220.51        53.39 o                         
   9   7  14       3696.55       3900.46        80.26 o                         
  11   7  14        704.31        641.48        42.42 o                         
  13   7  14        292.73        217.13        38.77 o                         
  15   7  14       4020.08       4041.65       114.07 o                         
  17   7  14       6245.92       6593.98       146.36 o                         
  19   7  14        263.02        286.52        56.21 o                         
 -24   8  14       1858.70       1869.88       103.95 o                         
 -22   8  14        216.40        302.87        52.74 o                         
 -20   8  14        200.93        160.00        45.84 o                         
 -18   8  14        248.39        232.06        46.19 o                         
 -16   8  14       5417.49       5292.52       120.08 o                         
 -14   8  14       7656.76       7276.81       153.07 o                         
 -12   8  14       1133.71       1116.28        74.75 o                         
 -10   8  14      38214.39      38544.16       382.01 o                         
  -8   8  14       9595.08       9567.32       124.13 o                         
  -6   8  14      11707.59      11513.25       169.65 o                         
  -4   8  14       9781.02      10140.68       159.45 o                         
  -2   8  14        831.15        727.55        40.94 o                         
   0   8  14        197.16        109.64        23.20 o                         
   2   8  14       4523.67       4380.51        82.84 o                         
   4   8  14       8526.57       8102.59       121.51 o                         
   6   8  14       2323.71       2330.41        62.90 o                         
   8   8  14        635.61        745.46        48.26 o                         
  10   8  14       3421.15       3385.52        85.68 o                         
  12   8  14      12366.98      12383.99       194.97 o                         
  14   8  14      13715.36      13964.24       216.17 o                         
  16   8  14      14912.25      15403.58       359.58 o                         
  18   8  14       3187.04       2943.32       140.09 o                         
 -23   9  14       1050.13        992.43        84.84 o                         
 -21   9  14       2981.40       2876.13       117.44 o                         
 -19   9  14       1396.28       1499.80        92.60 o                         
 -17   9  14        929.66        909.73        74.57 o                         
 -15   9  14       1418.78       1344.32        83.49 o                         
 -13   9  14       3774.40       3772.67       117.02 o                         
 -11   9  14        574.24        498.72        58.26 o                         
  -9   9  14       4781.44       4782.63       108.81 o                         
  -7   9  14      19357.29      19407.94       280.25 o                         
  -5   9  14       7489.04       7788.18       152.85 o                         
  -3   9  14       3654.22       3455.21       162.37 o                         
  -1   9  14       8029.23       7643.23       134.38 o                         
   1   9  14        197.99        304.71        39.79 o                         
   3   9  14       2929.94       2621.58        89.69 o                         
   5   9  14        950.11        906.78        57.43 o                         
   7   9  14         25.70         -4.72        33.97 o                         
   9   9  14          2.25         34.73        36.88 o                         
  11   9  14       3563.09       3502.11       116.92 o                         
  13   9  14      12462.60      12690.58       233.82 o                         
  15   9  14       4784.69       4449.97       163.72 o                         
  17   9  14        180.73        191.39        76.15 o                         
 -20  10  14       3338.69       3535.63       129.87 o                         
 -18  10  14       1385.17       1417.62        93.42 o                         
 -16  10  14       5014.34       4965.95       141.36 o                         
 -14  10  14       7070.66       7435.70       171.93 o                         
 -12  10  14        600.91        573.90        61.93 o                         
 -10  10  14       4737.27       4400.75       184.54 o                         
  -8  10  14       9025.56       8941.88       174.70 o                         
  -6  10  14         13.32         12.09        36.49 o                         
  -4  10  14         19.37         29.86        35.61 o                         
  -2  10  14       5124.69       5187.91       125.92 o                         
   2  10  14       2775.66       2579.68        96.88 o                         
   4  10  14       1933.69       1730.03        83.57 o                         
   6  10  14       7653.96       7916.14       178.90 o                         
   8  10  14       4427.13       4286.88       111.11 o                         
  10  10  14        301.22        312.05        58.51 o                         
  12  10  14       1025.20       1084.14       106.02 o                         
  14  10  14        668.42        724.50        76.53 o                         
 -19  11  14       1547.08       1494.32       100.02 o                         
 -17  11  14      12821.67      12915.68       248.82 o                         
 -15  11  14       8537.50       8700.93       227.03 o                         
 -13  11  14       2161.89       1874.55       179.53 o                         
 -11  11  14        519.18        487.93        62.04 o                         
  -9  11  14        474.05        428.75        59.31 o                         
  -7  11  14      26734.36      26933.53       335.19 o                         
  -5  11  14      13934.08      13858.07       245.07 o                         
  -3  11  14       2392.26       2362.88        93.46 o                         
  -1  11  14         49.45        -19.01        34.05 o                         
   1  11  14      10156.77       9602.86       308.33 o                         
   3  11  14      32969.67      33222.92       444.46 o                         
   5  11  14      16790.53      16819.96       406.14 o                         
   7  11  14         89.93         34.90        41.06 o                         
   9  11  14         49.75        -40.69        46.73 o                         
  11  11  14        196.51        193.26        56.78 o                         
  13  11  14       6414.71       6648.49       174.15 o                         
 -16  12  14         90.54        191.81        62.60 o                         
 -14  12  14        574.78        580.65        73.40 o                         
 -12  12  14       1026.81        934.13        81.54 o                         
 -10  12  14        454.61        337.87        60.18 o                         
  -8  12  14        694.41        673.29        70.13 o                         
  -6  12  14       2273.19       2345.28        89.43 o                         
  -4  12  14       1453.25       1371.52        75.51 o                         
  -2  12  14          0.53        -40.14        40.14 o                         
   0  12  14        958.09       1153.38        81.76 o                         
   2  12  14         50.32         67.19        49.08 o                         
   4  12  14          4.53        106.56        52.84 o                         
   6  12  14         51.15         20.21        49.42 o                         
   8  12  14          6.24        -43.46        43.46 o                         
  10  12  14         57.22        -26.66        51.37 o                         
 -11  13  14        881.17       1018.67        87.38 o                         
  -9  13  14        381.73        358.21        65.43 o                         
  -7  13  14      18505.88      19298.51       317.82 o                         
  -5  13  14      14209.51      15212.14       238.22 o                         
  -3  13  14        944.93        988.10        92.20 o                         
  -1  13  14        606.79        454.74        64.38 o                         
   1  13  14       4650.50       4778.96       166.67 o                         
   3  13  14      26748.88      27031.67       398.93 o                         
   5  13  14       7686.84       7944.46       187.36 o                         
  -4  14  14        921.31       1036.13       125.56 o                         
  -2  14  14          2.11         15.36        30.33 o                         
 -29   1  15        319.58        298.79        80.43 o                         
 -27   1  15      10846.31      10940.50       223.66 o                         
 -25   1  15      30499.56      29777.93       419.77 o                         
 -23   1  15      11028.09      10626.96       204.93 o                         
 -21   1  15       3646.31       3590.56       112.88 o                         
 -19   1  15         63.28         27.64        37.63 o                         
 -17   1  15      39382.63      38829.62       421.61 o                         
 -15   1  15      36587.67      36620.40       327.09 o                         
 -13   1  15      10654.32      10676.17       124.41 o                         
 -11   1  15       8103.99       8382.12       103.57 o                         
  -9   1  15        350.90        366.65        26.64 o                         
  -7   1  15      38549.65      38224.99       328.22 o                         
  -5   1  15     117449.43     116547.98       913.32 o                         
  -3   1  15      36011.84      34800.19       277.32 o                         
  -1   1  15      20896.11      21693.30       185.67 o                         
   1   1  15         85.44        103.41        22.21 o                         
   3   1  15      59492.91      60037.21       458.63 o                         
   5   1  15      43782.84      43600.58       440.20 o                         
   7   1  15       5245.56       5398.60       104.59 o                         
   9   1  15          8.37         33.85        32.54 o                         
  11   1  15       2521.86       2300.68        78.26 o                         
  13   1  15      26444.28      25127.77       307.61 o                         
  15   1  15      22779.46      22690.04       400.96 o                         
  17   1  15       2002.71       2224.68        86.98 o                         
  19   1  15       2843.73       2864.87       142.85 o                         
  21   1  15        187.97        133.49        58.97 o                         
  23   1  15       5075.44       5429.06       167.49 o                         
 -28   2  15       2549.64       2453.30       114.35 o                         
 -26   2  15        697.30        728.72        73.54 o                         
 -24   2  15       4049.89       4227.89       203.93 o                         
 -22   2  15       6128.09       5878.91       145.82 o                         
 -20   2  15       4068.88       3914.17       115.45 o                         
 -18   2  15       4493.18       4362.80        89.12 o                         
 -16   2  15       3301.02       3458.50        78.64 o                         
 -14   2  15      40956.71      41067.16       360.11 o                         
 -12   2  15       1536.81       1497.27        47.18 o                         
 -10   2  15        735.03        856.02        39.68 o                         
  -8   2  15      52293.82      54332.99       486.42 o                         
  -6   2  15      30160.12      29899.38       290.41 o                         
  -4   2  15      16928.66      16545.69       163.47 o                         
  -2   2  15      15100.75      14958.15       137.85 o                         
   0   2  15       6659.64       6932.49        85.36 o                         
   2   2  15       3365.82       3752.54        57.21 o                         
   4   2  15       4688.21       5228.87        85.20 o                         
   6   2  15      26581.17      27052.47       252.61 o                         
   8   2  15      21468.70      21173.55       233.84 o                         
  10   2  15          0.54         61.43        35.69 o                         
  12   2  15      40958.62      41014.66       468.52 o                         
  14   2  15      28356.77      27943.66       405.96 o                         
  16   2  15       9555.15       9471.09       168.51 o                         
  18   2  15       2072.41       2205.91       129.02 o                         
  20   2  15         22.12         29.40        50.66 o                         
  22   2  15          1.55         10.42        57.71 o                         
 -27   3  15       3072.31       2891.62       118.97 o                         
 -25   3  15       1024.81       1054.01        81.31 o                         
 -23   3  15         59.70         38.02        44.40 o                         
 -21   3  15         89.75         75.59        36.12 o                         
 -19   3  15         69.57         67.61        24.92 o                         
 -17   3  15      15903.31      15878.86       209.95 o                         
 -15   3  15      39569.14      38816.33       413.81 o                         
 -13   3  15         34.22        112.94        25.97 o                         
 -11   3  15       2490.24       2265.75        71.44 o                         
  -9   3  15        662.68        773.37        36.26 o                         
  -7   3  15      33774.68      33141.13       353.74 o                         
  -5   3  15       4374.44       4448.73        94.89 o                         
  -3   3  15        195.05         72.91        18.01 o                         
  -1   3  15       2390.05       2168.28        47.62 o                         
   1   3  15        667.80        665.19        28.65 o                         
   3   3  15      24174.61      23237.69       458.38 o                         
   5   3  15      11723.66      11424.30       143.16 o                         
   7   3  15       3648.50       3534.14        76.03 o                         
   9   3  15       3599.71       3325.24        87.33 o                         
  11   3  15       3246.84       3079.63        88.16 o                         
  13   3  15       8462.60       8381.51       133.95 o                         
  15   3  15       1377.35       1269.53        70.46 o                         
  17   3  15        386.32        394.07        52.49 o                         
  19   3  15       2764.17       2618.99        97.12 o                         
  21   3  15       1176.33       1199.97        92.66 o                         
 -28   4  15         18.90        -16.54        48.61 o                         
 -26   4  15       3083.12       3128.54       121.76 o
[truncated: 238,546 more chars]
